# Supplementary material for: Follicle-like tertiary lymphoid structures: A potential biomarker for prognosis and immunotherapy response in patients with laryngeal squamous cell carcinoma
Source: Front Immunol. 2023 Jan 27;14:1096220. doi: 10.3389/fimmu.2023.1096220 (PMC9912937; doi:10.3389/fimmu.2023.1096220)
Supplement: Supplementary file 10 [file Table_5.xlsx]

## Sheet: Supplementary Data 3
gene	TCGA-F7-A50I	TCGA-BA-4076	TCGA-BA-4078	TCGA-BA-6868	TCGA-BA-6870	TCGA-BA-A6DI	TCGA-CN-4722	TCGA-CN-4723	TCGA-CN-4727	TCGA-CN-4735	TCGA-CN-4738	TCGA-CN-5356	TCGA-CN-5363	TCGA-CN-6010	TCGA-CN-6012	TCGA-CN-6021	TCGA-CN-6022	TCGA-CN-6989	TCGA-CN-A63U	TCGA-CN-A63W	TCGA-CV-5430	TCGA-CV-5431	TCGA-CV-5434	TCGA-CV-5440	TCGA-CV-5444	TCGA-CV-5978	TCGA-CV-7247	TCGA-CV-7418	TCGA-CV-7430	TCGA-CV-7433	TCGA-D6-6826	TCGA-D6-8568	TCGA-KU-A66S	TCGA-TN-A7HJ	TCGA-UF-A718	TCGA-UF-A7J9	TCGA-UF-A7JF	TCGA-UF-A7JJ	TCGA-UF-A7JK	TCGA-BA-5555	TCGA-BA-6869	TCGA-CN-4739	TCGA-CN-5355	TCGA-CN-5360	TCGA-CN-5361	TCGA-CN-6023	TCGA-CN-6988	TCGA-CN-6992	TCGA-CN-6997
A1BG	0.158805	0.208853	0.861385	0.02198	0.196526	0.0603343	0.0900084	0.496006	0.146855	0.384836	0.139268	0.59951	0.0412611	0.144644	0.311675	0.0946778	0.236617	0.210272	0.527076	0.334073	0.308871	0.204729	0.219392	0.0220405	0.0621374	0.319899	0.0415905	0.176369	0.0412342	0.0847813	0.285995	0.109629	0.357997	0.0896359	0.0800479	0.199792	0.121549	0.59256	0.0443026	0.0576168	0.433763	0.282109	0.108636	0.25079	0.150896	0.187592	0.056377	0.0631593	0.134498
A1BG-AS1	0.317611	1.87968	2.83815	0.13188	1.7196	0.181003	0.480045	2.52653	1.40561	3.14866	0.541597	3.80115	0.7427	0.787508	1.1493	0.662745	1.92449	2.24728	2.01418	1.60355	0.570223	0.49135	0.961949	0.154284	0.807786	1.73278	0.332724	0.609273	0.357363	1.80867	1.83697	0.575553	1.47177	0.313726	0.336201	0.949012	0.243098	3.28602	0.0221513	0.590572	2.40979	0.772088	0.636295	1.04174	0.660171	1.34441	0.155037	0.517906	0.25677
A2M	99.0945	50.6677	217.665	44.3226	138.846	75.6742	381.066	214.74	197.205	201.129	152.39	313.161	317.938	234.501	293.403	310.941	538.683	519.004	80.9061	58.0117	358.314	169.454	477.548	284.301	494.717	278.338	306.328	167.791	58.8137	420.346	373.256	496.51	234.647	98.734	150.01	271.085	99.3296	227.678	59.7642	272.844	76.519	160	502.797	468.515	296.266	256.72	78.3076	258.966	156.911
A2M-AS1	0.10587	0.271509	2.06511	0.0769298	0.0982629	0.286588	0.300028	0.186002	0.104896	0.997074	0.433277	0.280622	0.123783	0.562505	0.525952	0.624874	0.504784	0.433686	0.169417	0.317369	1.9245	0.798444	0.860691	0.705296	0.621374	1.35957	0.304997	0.352737	0.164937	0.508688	0.395992	0.164444	1.13366	0.291317	0.304182	0.616026	0.607744	0.59256	0.265816	0.460935	0.160653	0.326652	0.124155	0.540164	0.867653	0.844165	0.535581	0.74528	0.574675
A2ML1	213.143	278.422	46.8682	13.5616	49.5368	148.241	1072.03	59.2727	432.655	7.66173	99.7466	648.568	0.845853	58.0827	399.237	574.922	11.5154	48.6386	97.4713	273.488	128.609	198.464	41.2625	267.88	16.7978	110.951	241.405	27.1127	676.86	76.3314	259.254	79.0974	22.2555	964.976	127.356	91.7046	273.825	172.947	150.629	148.479	131.045	847.158	310.605	284.763	168.626	7.00344	4218.56	190.476	7.33628
A4GALT	86.7606	26.8585	25.7753	152.233	68.8332	182.813	16.2015	45.6016	109.029	84.1566	110.671	19.6053	40.5803	125.166	86.2756	98.749	44.1686	73.1879	215.913	72.8612	41.8163	25.9801	72.9562	104.45	47.328	99.2485	62.455	53.8085	60.4081	135.777	56.2089	101.105	70.1276	119.081	60.4041	206.036	70.1823	57.64	58.9668	173.499	150.13	116.407	71.0633	118.219	24.6338	140.913	170.442	164.404	95.6896
AAAS	23.3444	26.7332	58.1103	34.8602	31.1002	27.6029	25.9374	47.1826	27.2311	53.4747	27.1572	40.0524	23.3538	33.7985	45.3293	35.3338	41.4869	23.6819	48.1333	34.7602	29.0338	34.6811	48.6881	38.2182	40.3893	36.2818	30.874	54.4819	31.7503	29.843	35.3423	37.1917	43.8148	33.0757	38.439	42.0729	40.6216	33.5605	36.461	32.9136	40.8219	31.1805	30.387	33.2587	29.5379	50.9104	36.3772	43.8325	40.8386
AACS	54.4702	85.6088	74.068	43.9819	64.5342	49.4138	80.4675	58.6062	174.338	83.1245	58.0746	123.703	51.9271	81.3062	68.5686	62.0897	44.3579	37.7701	46.6462	63.1063	29.7704	37.2402	42.832	52.9193	61.5989	28.9242	69.9552	64.7594	92.6808	49.5547	35.1223	46.3457	41.9453	56.5155	59.0914	71.6255	42.4448	52.0914	63.1534	109.141	71.3139	54.5955	65.3987	54.6144	89.9907	17.519	63.3818	73.77	70.1593
AACSP1	0	0.167082	0.132521	0.263759	0.319354	0.135752	0.975091	0.77501	4.15389	4.82794	0.108319	0.0255111	0	0	0.0584391	0.0189356	0.489009	0.026284	14.9652	0.350776	0.118796	1.63783	0.0675052	0	0.414249	0.159949	0.0693175	0.448938	0.0824684	0.0847813	0.0439992	0	4.61418	0.134454	0.272163	0.0166493	1.58013	1.15819	0.886052	0.072021	7.74347	0.400892	0.0931164	0.0771663	0.0754481	0.0312654	0.0845655	0.0378956	0.17118
AADAC	1.11164	0.543017	2.77189	0.14287	0.442183	13.1076	0.600056	2.04603	0.0209793	0.174925	1.93427	0.433688	0	0.70715	20.1615	2.51843	0.031549	20.3701	0.489427	0.116925	14.1368	1.16696	0.253144	0.771418	0.0621374	1.33291	0.124771	3.91218	1.29201	0.0847813	0.0329994	0.493331	0.497218	9.34455	0.912546	12.4704	7.53602	0.673364	2.65816	0.432126	26.1061	0.103935	0.51214	5.59455	0.018862	8.08731	0.0986597	13.5161	0.0855899
AADACL2	1.37631	1.29489	4.98057	0	0.0122829	0.150836	3.13529	0.108501	0	0.192418	0.0773709	0	0	0.771436	4.79201	1.30655	0	0.854231	0.677669	0.0501109	0.166315	0.0204729	0.13501	0.352648	1.13919	4.39861	0.083181	0.032067	2.36409	0	0.692987	0	0	0.268908	3.23394	2.74714	2.13926	0.754168	10.7655	0	0.0321306	0.0445435	1.98648	4.12839	0	0.416872	0.93022	4.74958	0.158953
AADACL2-AS1	0.0794026	0	0.397562	0.0329699	0	0.150836	0	0.077501	0	0.0349851	0.0928451	0	0	7.26436	0.194797	0.0946778	0	0.236556	0.0188241	0	0.213834	0.0614187	0.0168763	0.0661215	0.0621374	0.0533164	0	0.176369	0.0274895	0	0.0659987	0.0274073	0.0994436	0.0672269	0.0160096	0.199792	0.0729293	0	3.4556	0	0	0.0148478	0.0310388	0.192916	0.018862	0.792056	0.0422827	0.126319	0.146726
AADACL3	0.0529351	0.0417706	0	0.15386	0	0.0150836	0.0150014	0.0310004	0	0.0349851	0	0	0.268197	0.0482148	0	0	0.978018	0	0	0	0	0.0409458	0	0	0	0	0	0.0801676	0	0.960855	0.0219996	0	0.0198887	0.022409	0	0	0	0.134673	0	0	0.0160653	0	0.0620776	0.0192916	0	0	0.0281885	0.0252637	0
AADACL4	0	0	0	0	0	0.0150836	0	0.0155002	0	0.0174925	0	0.0255111	0	0.0160716	0.0389594	0	0	0	0	0	0	0.0409458	0	0	0.0207125	0	0	0.0801676	0	0	0	0.0274073	0	0	0	0	0	0	0	0	0.0160653	0.0445435	0	0	0	0.0312654	0.0140942	0.0126319	0
AADACP1	0.741091	0.146197	10.5685	1.80236	0.307072	3.77089	0.135013	2.27853	0.27273	0.472298	0.278535	0.2296	0.0206306	1.57502	2.20121	2.48056	0.0157745	1.22221	0.131769	0.200444	1.59187	1.00317	0.337526	0.969782	0.289974	4.61187	0.0693175	1.33078	0.288639	0.240214	0.142997	1.78147	0.238665	5.31093	0.0960575	4.87826	6.92828	0.134673	0.68669	8.41205	1.06031	0.133631	1.08636	1.27324	0.037724	1.59453	0.803372	1.33898	0.415723
AADAT	1.19104	2.88217	9.76236	3.95639	0.491315	1.85528	0.375035	5.79707	0.734274	9.98824	1.09867	3.04857	0.37135	3.72861	1.38306	0.833165	4.5746	4.48143	10.0709	5.02779	1.52059	1.22837	3.34151	1.38855	2.07125	4.07871	0.83181	3.54341	1.5669	1.63911	0.945982	2.38443	4.55452	1.88235	1.90514	5.79397	0.899461	3.63617	2.32589	1.49804	1.87964	3.40016	0.589737	3.45319	1.54669	4.34589	2.39602	5.55802	5.48998
AAGAB	48.8856	82.4342	61.1252	56.0379	53.5287	56.4578	46.0693	53.5222	122.288	62.4483	54.6394	90.1689	38.7648	54.322	35.9985	59.3062	58.8231	44.42	79.0802	71.5416	39.4879	44.3034	42.022	44.4337	56.4415	59.0213	63.4948	91.4391	80.6954	66.7511	39.8302	51.3064	58.5524	75.832	35.8294	53.9272	94.2732	60.926	121.5	53.0939	94.1587	78.2184	72.8635	63.122	69.9027	58.4037	82.8742	59.4455	45.6194
AAK1	37.3192	36.6745	65.907	58.7524	35.0553	37.3167	34.2332	74.5869	43.1124	160.424	61.4171	73.2423	60.6951	93.1991	63.5233	95.3785	69.1869	62.3326	59.2207	39.3036	67.2863	33.2275	61.4466	57.8784	72.4729	59.4745	56.369	51.7882	42.4025	53.9633	72.1806	42.5087	30.927	37.423	47.9967	74.0563	30.3629	37.9508	49.9955	73.7207	49.3687	54.1649	58.9427	106.895	78.8244	78.8513	118.659	127.733	63.1532
AAMDC	3.9966	2.1303	6.50456	4.62678	6.76786	7.3457	4.02038	6.13808	4.30075	5.40519	4.27088	2.99755	5.28143	4.43576	4.53877	4.27944	4.52728	3.90318	34.674	15.3172	4.68058	4.11505	4.92788	3.79097	9.65201	6.53126	2.57861	27.754	3.10631	4.98797	4.63091	5.53627	22.6135	6.87956	11.3188	9.70657	23.3374	8.43052	5.51567	12.3012	17.9289	2.96957	4.59374	4.32131	5.82837	5.38806	6.10281	6.01276	2.78779
AAMP	121.115	73.1402	118.915	107.064	136.057	116.023	94.5088	133.829	138.988	122.92	105.24	143.793	121.7	120.553	127.962	100.283	116.226	110.682	196.11	62.6219	239.517	99.2322	81.0062	87.8535	95.7123	96.556	128.321	91.7277	165.885	84.9791	73.4016	77.2337	171.64	114.42	112.595	131.929	186.966	64.5352	152.822	120.549	144.106	122.673	139.178	78.671	134.09	153.617	150.343	174.08	96.5332
AANAT	0.317611	0.772755	0.474866	0.17584	0.135112	0.241337	0.420039	0.511506	0.209793	0.192418	0.170216	0.0510222	0.0412611	0.176787	0.175317	0.246162	0.77295	0.249698	0.150593	0.0835181	0.166315	0.245675	0.0675052	0.374689	0.559237	0.0266582	0.374314	0.497039	0.219916	0.211953	0.307994	0.191851	0.139221	0.0896359	0.128077	0.0832467	0.291717	0.188542	0.0443026	0.0144042	0.0481959	0.20787	0.24831	0.578747	0.018862	0.354341	0.451016	0.530538	0.17118
AAR2	28.7702	41.5199	78.905	60.9394	57.0662	36.6832	33.8282	41.9125	37.6788	51.568	47.4903	54.0325	57.6624	38.2022	45.1734	50.8988	53.5702	42.2121	45.2344	49.0753	53.2921	45.7774	65.5306	44.1912	58.347	57.0219	46.8032	28.4915	44.3955	49.2721	30.7884	34.8346	50.6764	50.1961	35.6373	36.1291	41.1807	45.1962	52.1442	46.1511	34.0263	57.7878	45.5649	31.0594	58.0007	48.701	49.2312	41.3062	45.3504
AARD	0.10587	0.146197	0.298172	0.725338	0.122829	0.0603343	0	0.108501	0.0629378	0.104955	0.108319	0.0510222	0	0.128573	0.0973985	0	0.126196	0.13142	0.112945	0.200444	0	0.0409458	0.185639	0.0220405	0.0207125	0.133291	0.027727	0.0481005	0	0.169563	0.142997	0.0548146	12.8083	0.022409	0.0640383	0.099896	0.0486195	0.0808037	0.0664539	0.158446	0.0963918	0.0445435	0.0310388	0.212207	0.018862	0.0937961	0.0422827	0.189478	0.0489085
AARS1	168.095	259.249	104.636	115.933	119.488	122.75	90.1284	199.58	185.667	260.989	169.829	140.005	182.354	209.043	205.16	141.96	182.621	286.246	60.2184	157.666	180.475	146.791	244.942	139.098	120.712	279.458	177.286	137.68	277.245	190.899	220.865	283.117	162.033	74.465	231.979	163.946	131.419	126.269	169.17	294.768	139.495	167.513	162.317	105.544	194.166	240.556	174.177	354.93	334.29
AARS2	28.5849	15.5595	33.3952	10.1218	12.1723	17.6779	20.8519	35.4489	22.6156	19.4692	18.1512	49.1471	25.2106	16.8912	27.4274	27.4944	29.3563	21.2901	20.0477	14.933	45.5228	26.4305	17.2982	11.8798	22.1623	15.5951	14.1408	18.9195	9.47012	15.0204	18.6556	22.9125	20.4257	23.1709	26.0956	14.8679	17.7704	27.5271	27.9328	37.2061	18.0895	23.4596	15.0073	29.6318	61.0375	37.0182	26.7227	22.2068	8.90135
AARSD1	3.41431	3.46696	9.1108	3.03323	2.2969	3.22788	2.83527	8.83511	2.24478	5.33522	3.54359	4.20933	2.84702	2.92503	2.80508	1.09826	4.21179	3.25922	7.30376	5.42868	4.94193	3.41898	3.84779	3.94525	2.42336	2.66582	3.47974	5.08262	1.27826	2.00649	2.40895	2.87776	5.25062	3.92157	3.79427	5.79397	3.37906	4.22873	4.34166	2.08861	3.75928	3.13289	4.01952	3.37602	3.07451	4.7836	3.89001	4.92642	7.87428
AASDH	10.6664	16.5829	12.0373	8.4403	6.43622	15.8377	7.75572	12.9272	19.0072	7.66173	8.55723	11.3779	14.5858	18.0002	6.73998	5.32089	9.51201	14.9819	13.0828	11.893	13.6141	9.97031	8.28626	9.71986	12.7382	13.1692	9.85695	5.30709	10.5147	8.73247	26.2675	11.1822	14.9762	8.13446	11.3028	13.7191	8.38686	9.05001	11.6959	11.048	10.6513	7.69118	10.1497	20.2368	13.0714	9.76522	12.5016	17.8488	10.3197
AASDHPPT	19.189	24.8326	24.3728	32.4644	11.9512	41.9776	31.3979	33.2324	39.441	27.2009	34.9407	41.953	29.316	39.9218	21.9147	31.9822	35.3664	26.3234	61.329	41.6755	21.9773	22.8068	38.2923	22.2389	34.0306	68.6182	24.0532	23.9861	31.4892	20.1073	64.7338	33.0258	52.9239	39.3502	58.2268	22.9095	18.9373	42.9876	35.2427	29.8743	33.8014	27.32	53.9144	28.0692	25.5203	39.8008	43.5653	28.7627	63.7156
AASS	3.17611	1.02338	17.8572	2.69254	1.08089	5.03791	9.85592	8.3856	7.21687	9.28854	5.32312	11.0846	3.36278	7.68222	15.311	13.1602	10.979	14.5351	6.45668	0.618034	9.83634	7.14505	5.04601	1.43263	5.61308	6.90448	1.60817	13.2597	12.5764	3.09452	8.63484	4.16591	2.90375	4.30252	39.8158	23.2924	1.43428	3.5823	2.76891	8.32563	13.6073	25.271	11.2516	21.6066	3.73468	17.1751	5.52494	13.0992	4.47513
AATBC	0.794026	3.23722	80.1861	1.47266	1.84243	6.03343	5.13048	2.15453	15.4198	5.6326	1.96522	2.19395	0.536395	5.20719	22.0315	11.759	1.10421	1.26163	10.3344	20.8628	14.3981	1.63783	5.82232	9.49946	3.37613	3.62552	3.67383	6.0286	2.94137	2.44453	2.60695	2.30221	3.65952	4.30252	13.8643	7.05932	21.8545	6.97605	2.23728	13.2807	41.4485	4.21679	1.22603	21.0471	7.4505	1.99056	50.6829	5.25485	0.831445
AATF	97.1094	56.975	86.1164	63.0605	54.2903	66.8654	51.2748	80.9575	71.3295	82.7572	65.9355	122.402	100.636	58.5166	70.536	96.7797	78.1941	103.796	125.632	93.2229	77.479	296.509	86.3391	90.4102	40.99	65.9791	110.478	106.703	105.134	76.2749	59.5419	79.6455	84.2287	65.9945	57.8106	63.9168	74.242	67.8751	93.8994	87.3327	95.219	49.8294	84.6272	58.6656	62.2258	120.226	97.5463	80.1618	97.5236
AATK	1.74686	1.04426	1.62338	1.9782	2.60397	2.2927	3.55533	3.19304	2.41262	1.6443	3.24958	5.28079	1.03153	1.83216	1.96745	1.30655	7.14584	1.89245	3.76483	7.39971	2.51848	1.65831	2.95335	3.21791	2.92046	1.25294	0.499086	2.03626	0.687237	2.52931	2.98094	5.12516	6.08595	1.52381	1.82509	5.46098	6.53932	4.33646	1.24047	4.82541	6.10481	3.29622	6.53366	6.36622	3.1311	4.23125	4.58063	3.34744	2.05416
ABALON	0.397013	0.772755	1.00495	3.11016	0.565012	0.482674	0.300028	1.14701	1.15386	0.629731	0.804658	1.08422	0.515764	0.482148	0.740229	0.68168	1.95604	1.1565	0.828262	0.534516	0.807816	0.368512	0.91132	0.41877	0.787074	0.479848	0.402041	0.304637	0.852174	0.819553	0.692987	0.575553	1.17343	0.64986	0.256153	0.649324	0.243098	0.161607	0.310118	0.216063	0.594416	1.14328	0.900125	0.405123	0.943101	0.979648	0.902032	1.1495	0.929262
ABAT	7.83439	7.16365	5.27874	52.4002	4.02878	11.916	1.63515	9.73412	101.33	8.78125	8.13942	22.6028	1.36162	5.01433	10.3048	6.43809	15.112	5.71677	66.0727	22.4831	18.0333	2.60006	3.07148	2.57874	13.9188	4.31863	26.3684	2.46916	25.6202	10.202	25.3325	3.09702	28.3812	9.34455	7.26835	2.94693	48.5952	10.289	22.0405	100.124	125.261	66.4738	2.26583	41.554	4.30054	3.8248	234.852	8.98125	8.84022
ABCA1	33.2168	31.3488	48.9112	92.4367	31.3827	63.5772	16.1265	116.561	30.8605	59.8245	111.631	29.6439	149.056	89.8562	68.9192	128.118	68.7294	78.4972	2.54126	70.1552	45.7129	32.5929	85.3772	88.0959	190.43	186.501	59.9458	97.2432	102.618	72.7282	233.141	70.6285	18.0391	33.5014	67.0481	66.3643	29.585	65.4779	18.009	47.894	11.6313	30.156	81.1664	111.119	96.7056	16.5394	42.1136	75.1974	30.739
ABCA10	5.16117	1.71259	3.54493	0.2198	1.69504	1.2821	1.18511	3.51854	0.398606	3.9883	0.9594	0.650532	0.309459	1.22144	0.68179	0.321905	1.56167	0.381118	0.451779	6.84849	0.99789	0.450404	0.556918	0.396729	0.952773	1.03967	0.291133	1.26665	0.0137447	0.381516	1.11098	5.15257	1.71043	1.59104	2.25735	0.699272	0.680673	0.834972	0.819598	0.302488	0.851461	3.35561	1.00876	4.97722	0.848791	0.614886	8.41426	2.04636	2.0297
ABCA11P	1.19104	0.501247	1.62338	0.439599	0.724689	1.02568	0.150014	0.232503	0.881129	0.437313	0.66539	0.48471	0.391981	0.208931	0.720749	0.624874	0.441686	0.39426	1.93889	2.3051	0.593982	0.348039	0.354402	0.330608	0.952773	0.559822	0.31886	0.497039	0.137447	0.395646	0.857984	0.438516	1.98887	1.88235	1.15269	0.51613	0.97239	0.808037	0.819598	0.44653	0.771134	1.15813	0.419024	0.36654	0.320654	0.604464	1.55037	0.707384	0.525767
ABCA12	15.3776	91.1642	17.1173	15.8695	69.9755	49.5193	184.772	25.8233	25.7625	4.82794	27.606	78.268	1.65045	15.493	76.6526	54.8563	77.642	13.1289	27.295	11.7092	14.707	9.37659	10.4971	24.9058	40.6586	37.6681	44.0859	24.7237	182.42	39.4092	68.3747	11.2644	2.06843	54.0056	96.7619	45.0032	26.3518	39.6477	44.2362	10.5151	8.20937	74.9371	131.17	50.5825	48.1547	48.8157	111.993	35.2555	2.75111
ABCA13	44.7566	7.30985	221.431	0.439599	11.3617	68.4643	6.88564	23.9943	22.6576	77.4919	41.2542	8.30386	1.2172	38.9575	215.036	64.0212	1.97181	31.0414	8.33909	29.2313	14.5169	34.4559	103.907	69.0309	0.849211	25.8585	40.6478	101.765	7.44965	5.426	40.0062	38.7813	8.73115	5.33334	33.5401	112.366	33.8392	2.45105	6.35742	98.1935	46.6054	111.017	9.49787	138.282	18.6168	188.905	101.605	44.742	38.76
ABCA17P	0.0794026	0.187968	1.8332	0.494549	0.159677	4.93233	0.0300028	0.604508	0.125876	1.76675	0.0618968	0.102044	0.0412611	0.642863	0.66231	0.0757423	0.489009	0.210272	0.0941206	0.0501109	0.403908	1.00317	0.270021	0.308567	0.207125	0.29324	0.457495	0.545139	0.0824684	0.183693	0.0879983	0.0274073	0.238665	0.0896359	0.512307	0.349636	0.170168	0.107738	0.155059	0	0.112457	0.148478	0.077597	0.385831	0.245206	0.687838	0.0845655	0.252637	0.489085
ABCA2	9.39598	15.8728	99.5231	39.7398	15.5501	16.1092	21.707	45.1521	117.841	31.9764	25.6098	15.3066	12.2958	99.9653	54.4068	17.2124	74.8815	38.3747	53.4793	33.8081	29.8179	63.2203	71.1336	14.2382	91.0313	37.8013	12.3801	36.1556	37.262	28.8398	44.7801	22.1999	74.523	10.4874	42.2013	54.9095	54.4782	34.4493	7.02196	43.3711	41.5288	51.3141	13.5174	61.8295	40.6288	88.5956	18.0265	40.8388	33.6735
ABCA3	1.61452	3.44607	13.1196	4.30807	3.24268	3.98206	8.40079	6.88209	4.48956	213.514	5.16838	5.08946	1.40288	46.6558	12.6034	6.66532	10.3796	10.7633	2.16477	4.76053	15.1109	46.883	20.6228	8.19907	7.45649	28.6309	37.986	30.7202	10.446	8.12487	7.57886	6.24886	18.3772	4.86275	3.5061	4.37878	2.13926	2.12783	0.753144	3.34178	20.8367	5.06311	4.39199	16.6872	21.0877	15.9349	1.52218	6.98542	11.1145
ABCA4	5.90226	1.81702	0.68469	2.03315	8.21724	1.43294	0.360034	3.11554	0.27273	3.25361	0.742761	0.522977	0.639548	2.12145	1.71421	0.189356	2.33462	0.630816	0.22589	0.317369	0.190074	0.737025	111.265	7.18521	0.352112	0.533164	0.762492	3.1586	0.123703	0.324995	4.03692	1.09629	71.8977	0.336135	0.464278	0.133195	13.9781	3.25908	3.52206	2.18944	5.31761	11.0023	0.496621	52.7817	0.452689	102.675	1.76178	0.13895	0.978171
ABCA5	14.0013	10.192	85.0893	8.19852	6.63275	30.0615	10.366	15.5467	5.93713	18.1048	16.2169	8.13803	4.68314	27.5467	12.5449	7.36594	10.774	12.8266	1.28004	34.3928	7.91184	9.08997	11.7628	23.6274	18.2684	28.8975	6.50198	23.8739	11.0508	5.15753	12.2208	16.417	46.102	20.9076	13.4	65.2488	22.3407	19.8238	16.0597	13.2807	17.1256	16.6444	11.1274	27.0275	18.3339	31.651	53.0085	24.6069	20.5294
ABCA6	20.8829	0.668329	3.0038	0.1099	0.822952	0.784345	4.00537	3.62705	1.19582	2.37898	1.59384	5.70173	2.18684	2.53931	2.45444	1.26868	5.86811	4.5997	0.5459	0.718256	4.06284	1.88351	4.67473	0.85958	10.6048	4.69185	0.887264	3.2548	0.123703	2.81191	7.05087	6.35849	1.98887	1.32213	1.18471	1.81478	0.875151	2.15477	0.287967	1.42602	0.610481	3.54863	4.12816	9.62649	3.81013	1.84466	0.93022	4.78747	1.73625
ABCA7	19.2684	9.39838	23.3678	41.3992	14.6166	34.7224	20.2219	40.7035	75.5044	15.2185	33.3933	9.33705	6.91124	24.3485	20.3563	11.4181	9.60666	10.2113	62.2514	12.3941	20.2904	21.9674	19.2558	10.9541	40.1822	8.45065	11.0215	35.3699	3.35372	9.0716	22.1536	27.791	28.0829	23.2157	23.0858	24.6577	26.3275	21.8978	6.55679	19.172	26.2186	48.6861	12.7259	50.814	28.8966	58.0285	30.7536	33.386	25.946
ABCA8	1.08517	0.187968	0.828255	0.17584	2.34603	2.56421	20.7019	1.37952	0.503502	0.944597	5.50881	10.2427	0.928376	4.48397	3.17519	2.80246	5.64727	3.67976	1.1671	0.985514	8.90973	0.102365	6.68301	2.82119	7.87074	1.01301	1.40021	0.897877	0.0962132	0.438037	9.07483	10.4422	3.71919	1.79272	0.608364	1.89802	0.291717	0.29628	0.465177	4.17722	1.84751	6.93394	9.82378	33.413	1.28262	1.57369	0.183225	14.2866	0.941489
ABCA9	4.10247	0.146197	2.52894	0.12089	0.4299	0.573175	9.6459	2.54203	0.314689	1.34693	1.9188	2.11742	1.9599	2.79646	2.37652	1.49591	6.78303	2.66783	0.470603	0.300665	5.84478	1.06459	2.10954	0.837539	6.87654	1.65281	0.360451	1.20251	0.164937	1.99236	2.52995	4.46739	0.696105	0.627451	0.848508	1.3486	0.559124	0.700299	0.265816	1.61327	0.54622	3.0735	4.34543	8.79695	2.75386	1.16724	0.606052	2.23584	2.26202
ABCA9-AS1	0.476416	0.0208853	1.61234	0.16485	0.736972	0.0150836	0.0600056	0.155002	0	1.172	0.0154742	0.0255111	0.0618917	0.562505	0.272716	0.208291	0.0473235	0.183988	0	0.0668145	0.712778	0.0614187	0.101258	0.506932	0.0828499	0.586481	0	0.769609	0.219916	0.155432	0.0109998	0.137036	0.0198887	0.179272	0	1.19875	0.413266	0.188542	0.0221513	0.0288084	0.0321306	0.133631	0.077597	0.36654	0.773343	0.281388	0	0.391588	1.38167
ABCB1	2.43501	0.187968	2.15346	0.351679	1.67047	2.09662	5.47551	1.33302	0.797212	2.97373	3.296	5.84204	1.7536	5.25541	3.97386	4.18476	1.15154	2.65469	0.621196	0.467702	16.8453	1.90398	2.22767	0.220405	1.80198	1.22628	0.956581	2.30883	0.412342	2.03475	2.43095	3.89183	2.2872	2.19608	1.02461	0.849116	0.826532	1.83155	0.221513	3.0969	0.690808	4.40981	1.36571	14.8738	1.65986	6.78458	0.775183	14.9309	1.43057
ABCB10	13.5249	13.8052	17.1614	11.2537	20.0825	17.0746	12.4062	16.3992	23.7485	37.0492	15.5825	16.5439	15.4523	31.3396	24.7392	16.9663	18.2984	19.7787	17.1864	16.8038	35.2588	23.6872	37.0266	18.0732	9.17562	39.0543	15.5826	24.1946	12.975	9.5379	22.8466	20.2814	16.627	20.0112	15.2571	20.5453	8.65427	14.1406	8.15168	22.701	19.5193	24.098	13.5639	25.6578	25.8787	40.645	19.9152	46.3084	40.6063
ABCB10P1	0.317611	0.0417706	0	0.0769298	0	0	0.0150014	0.0310004	0	0.0699701	0.0154742	0	0.0206306	0	0	0	0	0	0.0188241	0	0.712778	0.0818916	0.0506289	0	0	0	0.083181	0.0481005	0	0.0282604	0.0329994	0.548146	0	0.022409	0	0	0	0	0	0.0144042	0	0	0.0155194	0.0192916	0	0.0104218	0.267791	0.0252637	0.0366814
ABCB10P4	0.0529351	0	0.0110434	0.0549499	0.0122829	0	0	0.0465006	0	0.0524776	0	0.0255111	0.0206306	0.0160716	0	0	0.0157745	0.013142	0	0	0	0.0614187	0	0	0	0.0266582	0.138635	0	0	0	0	0.0274073	0	0.022409	0	0	0	0.0269346	0	0	0	0	0	0.0192916	0	0.0104218	0	0.0126319	0.0489085
ABCB11	0.185273	0.0626558	0	0.1099	0.0736972	0.392173	0.075007	0.186002	0.0209793	0.13994	0.804658	0.0637777	0.37135	0.208931	0.0584391	0	0.0157745	0.013142	0	0.116925	0	0.0409458	0.0843815	0.0220405	0.476387	0.0799746	0.0415905	0.208436	0.0412342	0.0141302	0.912983	0.191851	0.0198887	0.0672269	0.928556	0	0.340337	0.161607	0.17721	0.0432126	0.0803265	0.222718	0.0155194	0.289373	0	0.0208436	0.0422827	0.0126319	0.0366814
ABCB4	0.291143	0.104426	1.13747	0.384649	0.479032	0.362006	0.555052	0.604508	0.209793	1.25946	0.634442	1.09698	0.330089	0.61072	0.584391	0.587003	1.15154	2.43127	0.150593	0.233851	1.33052	0.798444	2.12641	1.49875	2.13338	2.34592	0.859537	1.05821	0.109958	0.706511	0.714986	1.01407	2.6452	0.492998	0.304182	0.99896	0.461885	1.15819	0.155059	0.576168	0.385567	1.08389	0.651814	1.75553	0.754481	0.927539	0.183225	1.1495	0.464631
ABCB5	0.10587	0.0208853	0.165651	0.637419	0	0	0.675063	0.604508	0	0.944597	0.0928451	0.0255111	0.0206306	0.417861	0.0389594	0	0.0946469	0.170846	0	0	0.118796	0.552769	0.0337526	0.705296	0.642086	0.159949	0.055454	1.39492	0	0.0847813	0.142997	0.0274073	0.0198887	0.582634	0.528316	0.566078	0	0.188542	0.155059	0	0	0.0148478	0.077597	0.0385831	0.641309	0.0416872	0	0.20211	0.366814
ABCB6	3.20257	5.20043	12.5895	11.8142	16.0169	4.20831	4.89046	14.8492	5.79028	8.08155	6.31347	7.28341	4.14674	42.5897	21.3692	0.284034	6.34134	6.09789	12.3298	8.88633	1.87698	3.60323	11.2227	8.41947	18.7448	20.2602	5.15722	20.8756	8.82412	5.25644	3.87193	3.80961	25.8951	6.00561	8.43705	17.9147	41.2293	4.25566	14.5756	6.165	13.1414	9.42838	9.26508	10.7261	17.7114	26.7319	10.9089	20.8173	11.3346
ABCB7	12.7838	13.3875	24.5716	15.5288	13.1672	23.289	13.5763	19.7317	10.4477	22.6528	13.9113	18.5466	17.4122	23.6895	16.1876	18.1592	15.5536	19.0953	14.5887	19.7604	30.4119	24.2604	18.4795	23.958	17.8956	10.8232	16.7471	23.3127	14.3358	13.1552	21.0976	16.9651	37.0129	22.7003	17.0982	20.179	11.6687	18.5579	25.762	20.3531	17.0613	16.7632	19.6786	14.9895	13.0337	24.6684	17.4064	24.1395	15.235
ABCB8	46.3711	19.8619	45.6092	24.3208	45.9502	23.6661	58.3105	61.9698	35.5808	21.9181	25.9657	65.9972	28.9447	33.0271	28.1871	35.7314	32.7636	29.9901	25.469	18.5911	52.6743	18.4461	41.1275	24.0021	80.4058	28.4177	27.6854	27.5295	14.9543	34.8169	20.9546	44.345	24.1051	34.846	32.0352	36.7784	47.7687	28.0389	45.8532	30.7674	34.1227	36.3921	24.1637	42.0749	39.7423	35.4237	29.9221	37.8071	18.1573
ABCB9	3.94366	8.73005	10.5023	19.6501	4.55694	4.5854	2.41523	15.7637	24.252	11.5626	3.4198	7.56403	6.2098	11.8287	10.8502	9.29736	14.5441	6.29502	8.24497	10.7237	6.84267	4.70877	9.55198	7.22929	6.29659	5.25167	8.29037	13.853	7.27097	4.88905	6.11588	7.8933	6.40417	5.10925	5.10706	8.09158	10.3803	6.27575	9.61367	11.0912	8.85198	14.3727	4.004	10.5525	9.41215	7.44116	9.90825	9.75179	7.53192
ABCC1	138.981	106.139	243.518	123.275	95.9906	152.178	100.809	410.492	113.834	300.084	213.018	114.532	66.6986	1477.73	840.315	351.558	186.596	341.219	146.96	77.1206	88.0757	363.21	557.508	727.116	114.084	1207.06	361.186	309.078	215.284	130.916	136.815	186.671	123.688	81.1205	287.212	385.449	330.783	124.545	129.164	274.991	248.803	96.6891	302.442	699.609	71.091	731.974	118.11	487.527	738.03
ABCC10	35.6253	15.3089	82.4389	26.321	30.83	34.7676	16.0215	52.5612	28.9933	11.615	32.0006	51.6854	22.838	35.0682	37.7517	28.4602	37.8745	29.8324	26.4291	17.7894	79.5698	23.9124	21.1797	43.7945	35.3355	34.4424	28.8638	20.587	14.9955	25.5616	23.5506	33.9028	19.9086	30.8348	23.2139	36.7784	25.6468	28.7931	39.7394	53.8861	34.2994	45.0929	28.8195	38.8725	57.2274	56.8925	31.261	60.8477	23.9407
ABCC11	0.370546	0.125312	0.253998	1.02207	0.503597	0.512841	0.510048	0.372005	0.125876	0.944597	0.603493	0.140311	0.144414	0.369646	0.389594	0.0946778	0.220843	0.170846	0.0376483	0.434294	0.308871	0.102365	0.185639	0.528972	0.310687	0.29324	0.443632	0.833743	0.192426	0.141302	0.648988	1.28814	0.218776	0.313726	0.480287	0.51613	0.291717	0.996579	0.398723	0.388913	0.192784	0.267261	0.372465	0.327957	1.39579	0.17717	0.493299	0.442115	0.25677
ABCC12	0	0.0208853	0.0220868	0	0	0.0301671	0.0150014	0.0310004	0	0	0	0	0.309459	0	0	0	0.0473235	0.170846	0	0	0	0.0204729	0.118134	0.308567	0.0828499	0	0.360451	0.0801676	0	0.0141302	0	0.0274073	0.0198887	0.022409	0.0160096	0	0.0729293	0	0	0	0	0	0.0310388	0.231499	0.018862	0.0312654	0	0.0126319	0
ABCC13	0.0264675	0.0208853	0.0110434	0.0329699	0.454466	0.0452507	0.0150014	0.341004	0	0	0.123794	0	0	0.0321432	0	0.0568067	0	0.039426	0.0188241	0	0	0.0409458	0.0843815	0.088162	0	0.0533164	0	0.464972	0.0137447	0	0	0.0274073	0.0397774	0.582634	0	0.233091	0.0486195	0.59256	0	0.0288084	0.0160653	0.089087	0	0.192916	0	0.0104218	0.0281885	0.0505274	0.0855899
ABCC2	1.21751	1.10692	0.496953	0.890188	1.68275	0.648593	1.1101	9.00561	1.69932	0.314866	0.866555	1.68373	0.412611	6.62149	1.98693	0.0946778	1.19886	1.4062	0.64002	2.82291	0.285111	0.307094	2.66645	1.43263	1.30489	1.65281	0.984308	2.16452	0.329874	0.536948	3.40994	2.02814	114.857	1.77031	1.74504	0.183143	0.875151	2.39718	2.14868	1.0227	0.658677	0.41574	0.76045	2.66224	0.358378	3.09527	2.98798	0.555802	2.2987
ABCC3	19.8242	42.0003	6.91316	20.1226	8.56116	32.9576	17.1916	79.578	56.8538	14.9036	38.5926	28.1897	34.9276	170.246	87.7366	4.2605	117.126	38.1381	10.2027	16.4364	5.46463	7.1041	111.147	85.7155	35.7704	102.074	44.7236	70.2909	13.2774	22.4529	21.5596	26.9139	142.443	16.9188	21.2127	14.3184	67.5568	13.4403	22.4614	31.8621	56.0036	3.77135	9.04781	75.5651	10.5627	60.3109	15.9265	48.4684	85.052
ABCC4	6.90803	10.3173	24.2292	11.6054	12.3074	13.002	19.2318	16.1512	28.7206	91.6609	22.0971	30.4475	13.0179	21.9216	15.8954	25.3169	19.5604	30.2529	42.4108	11.1413	16.8216	35.152	19.8128	16.4643	18.8483	26.8715	45.8189	23.1845	23.1874	15.19	20.4046	15.5673	7.97538	8.20169	11.0786	43.6213	4.81333	13.3057	9.68012	17.0546	17.0935	10.8983	25.1569	24.018	13.4863	41.114	10.8244	43.1504	12.3861
ABCC5	80.3555	71.0099	618.397	60.4669	61.9302	157.834	31.1579	401.982	107.309	160.354	70.0052	41.7234	28.0369	522.021	506.92	385.945	53.4913	256.742	336.538	62.2711	254.604	86.7642	204.321	245.994	88.2765	474.356	70.3988	306.24	288.117	98.855	58.2109	112.808	51.83	102.252	96.842	495.251	123.518	47.4318	133.86	186.794	249.687	190.498	42.6318	430.53	29.67	865.154	175.657	395.781	796.635
ABCC6	1.34984	0.856296	1.5019	0.736328	1.40025	1.73461	0.795074	2.06153	0.503502	2.08161	2.64609	0.395422	0.123783	6.04292	3.95438	2.80246	0.930695	2.77296	1.43063	0.618034	1.49683	1.7402	2.70021	4.14362	0.393537	5.38496	0.83181	5.27503	1.00337	0.254344	1.18798	0.90444	1.4121	1.45658	1.21673	2.14777	3.76801	0.673364	1.15187	0.561764	1.62259	1.00965	1.90889	4.64927	0.358378	4.33546	0.591958	1.62951	2.4332
ABCC6P2	0.0264675	0.0208853	0.0331302	0.0989098	0	0.0301671	0.0300028	0.0620008	0	0.157433	0.0154742	0.0127555	0	0.112501	0.0194797	0	0.0473235	0.026284	0.0376483	0	0.0712778	0.0204729	0.0506289	0.154284	0	0.0266582	0	0.128268	0	0.0141302	0.0109998	0	0.119332	0.044818	0.0160096	0.0332987	0	0.0269346	0.0221513	0	0	0.0148478	0	0.0578747	0.018862	0	0	0.0126319	0.0122271
ABCC8	0.0264675	0	0.364432	0.0549499	0	0	0.0150014	1.28652	0	4.58304	0.0154742	0	0.0206306	0.0482148	0	0.0757423	0.0946469	0.144562	0	0	0.0712778	0.0818916	0.877567	0.176324	0.0828499	0	0.110908	0.481005	0.247405	0.0141302	0.0329994	0.0548146	0.357997	0.022409	0.0480287	0.0166493	0.0486195	0.0269346	0.0886052	0	0.0481959	0.0445435	0.0155194	0.0385831	0.018862	0.135483	0.0704712	0.0757911	0.0366814
ABCC9	2.1174	1.54551	7.75246	1.6485	3.40235	1.94578	17.8367	6.02957	5.51755	8.69379	4.28635	14.9112	9.82015	8.29294	4.20762	3.90073	15.9953	8.85771	1.48711	1.30288	3.75397	3.31661	10.2102	10.4472	33.6785	3.99873	8.44287	4.89022	0.920897	6.42925	21.5706	15.8414	3.42086	2.53221	10.086	5.37774	0.850841	4.74048	3.85433	2.66478	1.10851	6.5182	22.1772	12.6167	12.6187	2.03225	1.83225	6.27803	3.98605
ABCD1	5.0553	9.29395	12.0925	22.1008	25.4869	7.16469	4.54542	13.1907	16.2589	21.7957	14.7469	14.8347	22.3223	27.161	36.505	18.9734	14.3548	19.7262	23.549	30.8683	37.0882	15.846	20.3022	12.9819	48.8607	23.5392	20.2684	28.3152	10.5834	25.7311	18.6006	18.8562	30.2706	13.5798	10.9666	13.8856	24.018	25.1299	10.6105	38.6033	19.1659	21.1879	14.5727	26.468	30.3679	30.8589	27.6247	33.9418	14.9538
ABCD2	0.344078	0.0417706	0.629473	0.01099	0.380769	0.271504	0.465043	0.697509	0.167834	1.10203	1.03677	0.382666	0.453873	0.578577	1.12982	0.719552	0.536333	0.473112	0.489427	0.116925	1.23548	1.16696	0.776309	0.110203	0.704224	0.906379	0.0970445	0.513072	0.0274895	0.904334	0.747986	0.274073	0.45744	0.201681	0.416249	0.366286	0.170168	1.02351	0	0.302488	0.144588	1.48478	0.26383	2.68153	0.28293	2.00098	0.0986597	0.454747	0.110044
ABCD3	35.2812	57.6225	40.22	32.7172	19.1981	55.8092	39.9187	24.1338	24.8185	50.4485	42.0124	35.4987	36.5367	33.5735	30.9338	26.2636	25.3811	34.0904	35.0694	31.3026	30.2693	27.618	23.3905	20.5418	33.1814	31.9365	49.6036	20.5229	43.3234	16.0802	53.547	41.7687	53.1426	40.874	44.8428	20.9782	38.1177	35.5267	26.3157	43.1118	22.7324	51.2399	31.5664	35.863	39.9686	29.379	48.5406	29.268	24.8089
ABCD4	33.6402	48.5165	26.1839	28.8597	12.8479	29.9107	16.4865	67.3328	19.9093	44.6409	22.7471	18.6741	26.6547	19.8645	19.9472	11.0962	26.6747	22.9065	27.5021	26.3416	28.8675	18.0981	26.9683	28.278	30.9237	16.928	10.2867	25.0283	11.6968	20.7997	20.9546	20.3362	32.7766	17.479	23.9343	19.7628	24.3341	36.3347	38.0116	22.1105	18.3305	20.98	21.246	24.2688	24.7847	17.592	20.7326	16.1056	32.1451
ABCE1	74.3473	96.0514	60.065	92.8213	57.5821	68.042	78.2623	101.433	159.317	102.856	96.0019	145.732	108.455	84.3276	57.6599	62.9229	103.843	81.5067	63.682	99.6204	60.1347	66.6803	85.1746	59.5975	58.6784	109.432	131.19	65.7855	75.3074	47.5482	137.728	113.658	107.141	77.4454	80.8004	83.8794	41.6183	57.7746	61.6471	90.4728	71.2978	115.219	165.406	63.1606	92.273	92.6705	97.1375	68.5278	87.852
ABCF1	100.418	79.8653	64.4824	135.616	96.4082	114.967	81.0676	120.762	126.925	68.9031	94.7175	308.008	115.057	84.1347	112.184	157.676	159.149	172.16	108.276	100.405	181.64	137.742	90.8451	88.0078	102.713	103.061	111.587	118.76	82.6334	118.708	105.4	116.81	92.9797	122.532	122.425	96.05	102.83	80.9114	143.784	253.744	117.357	141.886	177.588	118.103	170.607	190.677	120.012	142.007	91.728
ABCF2	84.2197	41.8541	100.208	45.2677	78.0699	49.7607	123.972	103.371	123.946	44.3261	74.5701	204.369	62.8407	79.6347	57.3288	113.348	99.0953	126.715	75.7106	49.5931	89.5012	58.0202	137.339	63.5207	125.165	123.694	79.0912	99.5681	96.6667	70.538	58.0569	90.1425	73.4093	52.2577	41.4488	78.5849	55.961	46.1389	76.422	114.513	91.042	103.653	66.842	107.03	80.7106	122.748	56.7998	93.3999	65.4274
ABCF3	84.1668	57.7478	114.498	64.1925	72.9725	78.8267	46.5043	150.011	56.0566	75.5328	59.8851	94.0593	72.6815	94.9831	115.768	149.042	64.6754	93.0191	100.577	80.8623	116.325	65.8818	78.3229	73.2406	79.2666	123.934	63.1898	85.8755	126.562	76.7553	41.8322	82.4959	58.4132	61.1093	96.0255	90.2228	119.92	57.1821	121.013	196.617	137.31	95.9171	90.1987	87.1014	48.0793	200.911	100.506	97.2527	160.652
ABCG1	22.3915	33.688	21.3579	34.5305	26.6293	45.9144	24.7823	30.8764	27.4828	49.8362	19.0487	12.9724	24.0759	55.6559	78.3084	69.2663	18.4246	32.0534	30.3445	22.3829	20.1716	15.7846	36.0815	26.7131	77.6924	65.5792	22.2786	104.33	65.851	81.6585	63.1168	30.2302	43.1983	24.3137	63.0137	49.2321	29.3419	53.9499	11.6516	19.8634	21.6239	17.6541	35.198	56.6207	34.4798	25.6168	76.1371	58.3718	19.7591
ABCG2	0.635221	1.9841	2.10929	0.813258	1.48623	1.79494	3.40532	3.00704	0.482523	1.32943	0.835606	4.75782	2.24873	25.1199	3.46739	1.55272	2.20843	2.27357	0.715317	0.718256	2.99367	0.962227	2.59895	0.771418	5.07455	3.73215	0.887264	4.85815	2.37784	1.69563	2.68395	1.39777	1.51154	0.963586	1.21673	2.84704	1.14256	1.77768	1.10757	1.67089	3.59863	1.75205	1.5209	4.88077	2.75386	68.2002	0.775183	3.0948	2.20088
ABCG4	0.264675	1.19046	0.342345	0.934148	0.921215	1.73461	8.62581	1.67402	0.335668	0.314866	0.29401	0.676044	0.0825223	0.289289	1.1493	0.416582	0.441686	0.59139	1.24239	1.15255	0.261352	0.184256	0.45566	0.85958	0.724936	0.613139	0.360451	0.27257	5.11304	0.367386	3.80593	0.657775	0.298331	1.0084	1.52091	0.699272	2.01771	0.969644	0.886052	0.158446	0.996048	0.133631	2.84005	1.42758	0.264068	0.0416872	0.295979	0.416851	0.244543
ABCG5	0.0264675	0.229738	0.287128	0.0439599	0.0982629	0.0301671	0.0450042	0.372005	0.0629378	0.20991	0.0309484	0.420933	0	0.112501	0.0194797	0.0757423	0.0157745	0.06571	0.22589	0.116925	0.0950371	0.122837	0.101258	0.176324	0.0828499	0.0799746	0.0970445	0.336704	0.0962132	0.0423906	0.0439992	0.0822218	2.20765	0.134454	0.0640383	0.0665974	0.097239	0.0538691	0.110757	0.0864252	3.13273	0.133631	0.0310388	0.0578747	0.037724	0.0729525	0.056377	0.290533	0.379041
ABCG8	0	0	0.0331302	0.01099	0.0122829	0	0	0.139502	0	0.367343	0	0.102044	0	0.0160716	0.0194797	0.0568067	0	0.013142	0.0376483	0.0835181	0.166315	0	0.0168763	0.484891	0	0	0.027727	0.192402	0.0824684	0	0.0109998	0	0.278442	0	0	0.049948	0.0243098	0.0808037	0.0886052	0	1.06031	0.0296957	0.0155194	0.0192916	0.037724	0	0	0.0378956	0.868127
ABHD1	0.185273	0.125312	0.883471	0.450589	0.0491315	0.105585	0.0300028	0.511506	0	0.944597	0.0928451	0.0637777	0.185675	0.337503	1.22722	0.662745	0.220843	0.236556	0.169417	0.300665	0.427667	0.880335	0.928196	0.683256	0.103562	0.319899	0.152498	0.753575	0.0274895	0.0989115	0.054999	0.191851	13.0072	0.112045	0.0960575	0.199792	0.121549	0.404018	0.221513	0.100829	0.160653	0.133631	0.170713	0.270082	0.773343	0.854587	0.183225	0.467379	0.696947
ABHD10	17.6539	27.7357	65.1671	15.5069	11.1528	25.3102	10.471	24.1183	17.4338	19.4692	12.008	23.1896	19.1864	15.7984	29.3364	54.4587	18.5508	23.7345	28.7633	9.72151	45.998	15.5389	12.6741	23.8699	22.2245	22.7128	21.0032	20.6672	16.5487	9.9618	17.5887	16.1155	42.2635	17.4566	19.1955	37.1613	29.1474	18.3155	18.9837	16.2047	11.0529	21.96	17.7231	28.7637	15.2782	21.7086	32.1772	25.7943	24.7355
ABHD11	42.1363	14.9539	20.3971	13.9793	16.3608	28.6739	13.0512	11.9506	15.2729	26.5712	24.2481	16.4929	15.7205	34.136	58.2833	47.7366	9.07033	16.3092	25.9585	17.9731	45.2377	39.3489	72.8043	14.3043	14.6437	27.5113	17.2878	63.4767	18.4729	11.502	14.6627	19.0206	43.2182	13.5126	15.8495	34.9137	28.8071	11.8243	10.5219	35.4776	37.7534	29.7105	11.3602	29.8055	12.581	36.7785	38.5055	45.601	61.3435
ABHD11-AS1	1.16457	0.125312	0.0883471	0.02198	0.270223	1.11618	0.345032	0.263503	0.671337	0.297373	0.464226	0.140311	0.0618917	1.81609	1.30514	2.04504	0.0788724	0.13142	0.22589	0.233851	0.736538	0.429931	0.286897	0.264486	0.0207125	0.239924	0.0138635	0.801676	0.357363	0.197823	0.791985	0.191851	0.298331	0.941177	0.688412	0.099896	0.97239	0.134673	0.17721	0.17285	1.07637	1.08389	0	0.61733	0.716757	0.416872	1.26848	0.214742	0.464631
ABHD12	40.813	39.5358	78.9713	61.3461	35.0676	46.0652	41.0288	57.7537	69.1686	75.0255	33.8111	40.8815	44.9334	50.0791	80.7434	45.4643	61.0157	65.0661	78.1766	60.5841	94.3243	43.0341	63.1342	30.1294	72.6593	70.9908	35.241	39.0737	44.6979	52.3948	29.5564	43.5502	99.9607	77.0197	43.37	70.51	173.766	60.2796	55.2011	50.7028	64.6789	125.628	39.9314	72.9221	47.5134	87.0532	88.3709	29.1164	69.5602
ABHD12B	0.529351	0.334164	0.485909	1.91226	1.10546	0.437423	0.375035	0.279003	0.713295	0.279881	1.0213	0.471955	0.412611	0.385718	1.03242	0.0757423	4.22756	0.407402	0.752965	2.07125	0.0475186	0.0818916	0.421907	3.28404	0.352112	0.426531	0.651584	2.02022	0.398597	0.409776	1.03398	0.438516	112.749	0.941177	0.320192	0.715922	2.67407	8.45745	0.642388	0.27368	0.0321306	0.534522	0.884605	1.04174	0.961963	0.0729525	14.4748	0.277901	3.61923
ABHD13	13.4984	17.0215	12.4459	17.1004	16.1643	18.0098	12.6762	13.0977	16.0911	21.5858	16.8359	14.6816	9.82015	10.4465	10.3632	14.3342	13.5976	22.9065	18.843	23.2347	19.3638	13.5735	16.8594	20.0128	15.5551	21.5132	17.371	18.7271	22.2252	12.5759	19.3486	13.9503	19.2921	19.8544	11.3668	14.7513	9.14047	14.5716	12.8699	8.74335	8.01658	11.8634	18.4215	16.9573	24.1434	12.9647	13.8828	23.23	20.4805
ABHD14A	3.52018	2.29738	5.03579	4.42896	3.85682	5.415	6.51061	3.58054	3.65039	4.40812	3.34242	5.49764	3.9817	4.78933	7.09061	4.5256	3.75433	4.92825	9.35559	8.10126	5.48839	5.5891	4.6241	6.06114	6.69013	5.27833	3.28565	6.54167	1.73184	5.12927	4.04792	4.33035	21.6986	5.06443	4.49869	2.81374	9.67528	5.73706	6.68969	8.39765	4.80352	6.04307	3.19699	5.32447	5.43226	4.96077	3.60813	3.80219	2.73888
ABHD14B	15.0336	26.6496	20.5738	24.8703	19.8491	33.1688	61.3557	32.7519	27.2521	38.2912	23.0875	48.0501	17.2884	30.5682	38.8425	20.4125	28.5203	29.9244	62.3267	27.3605	51.7952	37.5064	27.7784	53.4703	30.9651	23.6725	37.5008	34.8889	16.5212	45.6123	18.1167	22.9125	104.853	31.1709	18.347	10.7388	73.4884	24.6721	28.5309	40.6054	35.2151	37.0008	19.57	30.0563	14.6935	55.7983	40.5491	32.8302	36.4613
ABHD15	11.434	15.1418	21.2033	9.19861	11.8284	18.7941	12.3612	15.2367	14.3288	23.2476	17.6096	21.3017	12.7703	26.4378	28.6546	22.912	18.8663	20.8958	27.4456	15.7348	18.7698	13.8602	36.9084	16.7287	17.7092	31.6166	19.2425	21.6132	10.3773	15.5856	16.6537	10.3325	15.9309	11.2493	11.8151	23.359	17.4544	19.1505	30.8568	19.9066	15.5512	14.9666	17.0093	27.5484	37.7995	43.4589	32.3463	29.7607	24.1486
ABHD16A	4.02307	4.57388	5.89717	4.1652	3.75856	6.65185	2.73026	5.56457	3.23081	4.54806	6.14325	6.83697	5.54962	4.4679	5.70755	3.25692	5.77346	6.13732	6.43785	5.49549	12.2123	4.97492	5.5523	4.1877	4.90885	3.06569	3.32724	5.94843	2.77644	5.22818	4.61991	5.72812	10.6405	4.07843	4.6748	6.39335	4.35145	6.19495	5.62643	9.62201	5.12483	6.99333	4.29887	7.38867	9.71394	6.49277	4.94708	7.85701	2.87338
ABHD17A	23.0797	29.7198	34.7204	25.5627	33.5814	23.7264	35.5383	34.2709	20.5177	14.7462	26.8941	19.7838	15.7205	25.5699	27.4664	34.2734	21.8319	31.5014	41.7896	30.7514	27.537	26.5943	33.7357	18.5581	20.5675	13.9422	13.4199	34.8729	17.8544	26.7909	20.5586	35.5198	33.7909	34.4426	20.1721	37.7108	45.6051	34.7456	24.9424	21.1022	29.3352	33.0364	33.196	36.4803	20.2201	34.715	30.8241	32.8176	30.3355
ABHD17AP2	0.0529351	0.0626558	0.0993905	0.0769298	0.122829	0.0452507	0.075007	0.186002	0.0629378	0.0524776	0.139268	0.0127555	0.0412611	0.0160716	0.0194797	0.0568067	0.0630979	0.052568	0.0941206	0.0334073	0.118796	0	0.151887	0.0661215	0.144987	0.0799746	0.027727	0.064134	0.0137447	0.0565209	0.0879983	0.164444	0.0795549	0.134454	0.0320192	0.099896	0.097239	0.0538691	0.0886052	0.0288084	0.0803265	0.0593914	0.124155	0.0385831	0.0565861	0.0625307	0.155037	0.113687	0.122271
ABHD17AP4	0.0264675	0.39682	0.894515	0.967118	0.135112	0.0905014	0.0150014	0.713009	0.167834	0.489791	0.0464226	0.0382666	0	0.0642863	0.311675	0.0378711	1.26196	0.052568	0.583548	0.233851	0.0950371	0.0818916	0.0168763	0.132243	0.662799	0	0.166362	0.336704	0.0137447	0.155432	0.461991	0.0274073	0.338108	0.0672269	0.0960575	0.815818	0.388956	0.538691	0.0664539	0.158446	0.144588	0.118783	0.232791	0.173624	0.339516	0.0937961	0.549675	0.0252637	1.21049
ABHD17AP5	0.0264675	0	0.0662604	0.13188	0.0491315	0.0452507	0.0300028	2.06153	0.0209793	0.0174925	0.0309484	0	0	0	0.0194797	0.0757423	0.820273	0.052568	0.0188241	0.0167036	0	0.0409458	0.0168763	0.0661215	0.1657	0	0.0138635	0.0481005	0	0.0282604	0.142997	0	0.0596661	0.044818	0.0640383	0.0166493	0.0243098	0.0538691	0	0	0.0321306	0.118783	0.0931164	0	0	0.0937961	0.0422827	0.0252637	0.0366814
ABHD17AP6	0.0264675	0	0.0220868	0.0549499	0.0982629	0.0452507	0.0900084	0.0310004	0	0.507284	0.0464226	0	0.0206306	0.0482148	0.0389594	0.0568067	0.0788724	0	0.0188241	0.0167036	0	0.0204729	0.0337526	0	0.0207125	0.0266582	0.027727	0	0	0.0423906	0	0.0274073	0	0.022409	0.0160096	0.049948	0.0243098	0.0538691	0	0.0288084	0	0	0.0155194	0	0	0.0104218	0.0140942	0	0.207861
ABHD17B	15.2453	35.0873	20.11	11.9791	8.45061	26.0946	22.6221	16.2287	33.7766	18.1573	19.0178	13.7122	15.4729	21.3109	19.0511	43.0216	9.57511	13.2866	18.6359	19.7771	15.8474	9.0695	30.0735	25.3245	19.2419	31.7766	19.5198	22.6393	32.8499	8.83139	19.1506	15.1288	24.5029	14.3417	13.336	33.5817	12.8842	16.9149	10.987	21.6063	22.8288	27.9585	19.5234	29.8055	14.9764	22.5215	32.6423	30.0386	25.9582
ABHD17C	85.9401	39.2226	45.819	32.1017	35.7677	48.1769	48.4395	41.4165	55.7209	90.1565	58.3222	74.4031	24.6329	75.3918	42.3684	79.4536	19.8759	28.7941	148.296	64.6096	53.3158	43.464	32.7231	50.054	26.5948	50.464	33.314	148.919	80.5579	46.3047	40.8312	36.1502	74.3838	69.2886	20.4442	75.9376	42.6393	40.0517	92.5482	47.7931	96.9701	111.864	69.4493	53.9006	19.8051	24.2515	170.118	182.24	59.6562
ABHD18	5.00237	10.4009	8.93411	6.41815	4.61836	6.35018	4.39541	11.5011	17.6436	18.0173	9.96538	10.4595	8.14907	8.80723	5.96079	4.58241	8.83371	6.9127	14.6452	8.3017	6.34373	6.69464	9.23133	6.08318	8.14	8.66392	7.51401	6.97458	4.35708	5.99121	11.2198	8.79774	10.6604	6.4986	6.09965	7.54215	2.69838	7.2454	3.94293	6.15059	7.00447	11.8931	7.10788	8.83554	8.01636	9.57762	12.2479	14.514	10.8577
ABHD2	120.454	81.5361	92.135	80.4906	53.6638	153.068	84.3979	136.541	194.142	226.441	242.094	140.362	96.2622	896.023	377.634	151.788	114.87	170.872	31.5304	22.7169	140.085	135.879	258.646	87.6992	127.817	229.074	112.391	1119.2	105.175	113.988	141.534	121.031	483.654	88.9412	52.8636	134.51	61.139	75.7131	122.519	107.153	88.5198	148.345	174.329	233.466	177.624	576.252	149.004	240.864	465.927
ABHD3	22.2327	18.0658	20.1652	10.1657	15.0956	16.5316	5.77554	34.7204	16.6156	28.2679	15.598	14.1459	15.1016	42.7504	25.8301	34.6142	16.3108	25.2852	36.4623	31.0854	8.95725	14.2491	77.479	12.4749	15.0787	53.2365	13.0733	59.0514	8.65918	10.4564	22.3076	17.897	32.0009	8.15687	16.1216	15.0011	12.7383	21.1436	15.5724	27.0223	32.8375	18.1441	24.7224	26.8153	18.2962	68.1272	56.7575	32.9691	65.1584
ABHD4	39.2249	62.3217	44.6153	55.0048	34.0481	35.7028	28.0526	65.9688	44.2243	58.7924	29.0605	23.585	108.228	170.68	245.172	296.948	39.4047	95.9498	15.5676	34.5264	60.3723	15.2933	127.247	144.476	101.719	121.881	21.0864	119.899	50.1683	41.2744	34.7043	16.7184	98.8867	24.6275	61.3167	69.0115	34.6414	78.0833	48.8215	85.6474	50.3808	39.1835	33.3977	86.2719	64.7345	142.101	110.879	96.1663	404.315
ABHD5	16.2511	18.4626	16.1565	9.00079	9.12617	19.7293	34.1132	16.1512	34.3431	10.3906	24.1862	25.9575	55.9707	16.2162	17.4538	19.4658	8.51822	11.3941	14.1181	19.3595	11.1193	7.73876	16.1506	9.78599	16.5493	19.4338	13.0594	20.4107	22.6238	11.8694	27.8185	11.5933	23.1704	22.4986	14.4887	14.7347	11.4985	19.366	13.2908	25.4954	25.9133	32.9325	13.1915	24.018	4.3194	20.458	52.3883	18.6699	11.6891
ABHD6	4.42008	10.7768	6.54873	12.9352	5.40446	8.92947	12.2711	14.1672	8.18191	7.76669	9.98085	13.4954	6.7462	10.8644	8.0646	13.3685	14.9542	13.4968	21.3654	21.4475	5.70223	5.85525	5.53542	6.08318	12.6553	14.8486	6.8347	11.464	9.18148	13.8335	6.59987	5.83775	32.6175	5.89356	7.87671	12.1374	9.4808	5.97947	21.088	11.6818	12.7558	3.72681	6.34743	15.3175	15.5046	18.2694	12.9808	12.6192	10.5765
ABHD8	3.9172	13.0742	20.1763	24.9912	8.86823	6.06359	3.2253	8.83511	10.154	20.3963	4.7351	6.96452	4.39431	11.8126	14.902	22.9499	6.30979	14.8636	15.0028	5.49549	29.2477	6.38755	11.2227	4.58443	7.35292	7.86417	2.73111	9.49184	6.77616	7.47488	4.25692	8.19478	11.9929	5.75911	10.07	17.6317	10.3316	10.9085	5.58213	7.30293	10.0729	9.05718	6.03704	12.9446	8.75198	9.13991	10.7398	15.8656	7.78869
ABI1	98.3799	135.002	60.0761	60.4669	95.9169	111.618	74.392	53.6462	148.156	99.515	130.525	150.694	65.3164	87.8634	72.6009	152.261	88.2425	90.6404	116.183	126.33	92.2573	87.4603	107.958	105.199	47.4937	113.377	56.0362	79.2376	212.769	80.2031	74.0176	89.8136	171.56	98.9357	60.2441	94.3185	111.436	82.7699	112.196	148.018	263.278	130.305	75.1915	95.146	51.5311	170.636	139.674	98.3516	180.338
ABI2	17.6539	15.3089	58.6404	30.0686	8.19267	18.417	16.3215	38.332	31.343	85.8883	29.7259	31.098	25.8707	42.2683	21.4666	24.4837	60.0535	48.7306	48.7545	42.5107	51.724	21.4761	65.3956	20.1891	30.3438	36.9216	40.4537	32.0831	44.7804	20.5877	28.3355	14.334	71.7585	12.8179	17.9628	71.5422	20.0069	18.3155	15.0186	18.5238	22.8288	20.9503	23.8533	33.6638	53.8134	36.247	37.4343	60.8855	35.9356
ABI3	4.28774	2.42269	12.1477	2.63759	11.8038	4.46473	6.28559	10.9896	2.20282	19.2418	12.0389	7.35995	13.4099	9.36973	14.4345	7.06297	25.0341	16.5458	1.92006	3.47435	16.8928	17.3201	14.6992	3.28404	22.328	11.8896	4.50564	9.63614	1.82805	20.9551	8.06285	7.75626	5.03185	6.20729	9.66979	8.39127	13.7836	14.3023	1.46199	11.2065	4.20911	11.8189	6.70438	19.4459	11.4304	23.7513	1.86044	7.60438	4.49959
ABI3BP	2.32914	0.605673	5.78674	1.45068	7.87332	7.4362	26.4025	7.61059	0.503502	18.717	16.8204	11.5438	16.8964	19.7038	6.25298	2.42375	14.4021	26.0606	1.1671	0.36748	14.612	8.45531	36.9253	3.54852	21.7274	4.42526	4.53336	5.61173	0.975876	6.38686	43.8122	18.4177	3.32142	4.32493	14.4727	9.78981	1.7503	5.54852	2.48095	3.73069	0.433763	11.2844	21.4944	46.8785	12.9771	14.2779	0.324168	21.2847	12.166
ABITRAM	17.548	30.2419	40.198	14.1001	24.0498	27.4068	16.3365	17.2362	53.665	16.5829	22.9637	25.3325	33.5453	20.9573	16.4214	19.9013	14.1655	15.6653	14.6075	27.9285	8.98101	14.5767	23.2555	25.2143	26.2841	18.5541	36.3501	23.9701	44.6979	19.7117	22.2966	16.9925	17.6214	20.3698	13.1599	17.7815	19.3019	12.6862	14.487	25.7835	14.6516	25.0038	23.0308	24.1723	29.1607	32.516	31.1624	24.3921	21.1285
ABL1	66.2483	73.5788	104.205	102.558	106.861	65.3269	70.9716	135.921	69.2316	62.7282	88.2648	107.746	135.873	130.116	89.7235	128.023	151.908	123.863	33.2811	70.055	125.14	133.238	140.765	91.3359	200.062	121.028	101.19	91.1184	67.1843	118.878	98.4921	117.248	84.4475	56.8516	81.4888	134.244	51.561	78.5143	47.1823	117.293	56.3571	105.924	179.59	173.952	111.305	120.059	77.9271	104.377	111.291
ABL2	91.7894	61.6116	32.6774	77.4464	58.5401	53.8483	21.707	66.2478	70.6162	55.7487	68.0091	64.0073	92.6313	62.181	44.5501	72.6368	93.2588	97.7108	41.0366	35.6288	47.281	140.526	84.1114	62.6832	89.0636	66.5922	41.1607	77.7144	93.9178	84.2726	133.317	118.591	23.2101	37.1093	61.0605	57.6234	13.6135	47.3779	26.4265	61.0306	21.8006	31.0171	119.406	71.5524	42.0057	61.0404	22.8045	96.2674	87.4485
ABLIM1	164.337	368.771	66.1168	92.118	203.404	210.687	455.923	174.331	548.356	127.923	326.196	658.53	50.318	266.965	299.832	230.256	67.8776	181.899	154.264	178.829	184.372	41.3143	158.637	81.8584	119.366	148.353	147.591	212.412	357.734	214.242	228.378	177.572	182.24	297.479	122.761	253.719	213.707	125.569	247.917	139.591	615.96	554.522	391.275	339.975	150.33	234.594	732.295	368.711	167.389
ABLIM2	60.9548	4.94981	7.4322	29.3103	22.3302	16.8936	6.72063	12.1212	2.76926	16.408	22.5768	2.50009	39.2806	6.60542	11.1229	13.7851	29.9084	14.6271	1.73182	20.7626	14.9208	7.5545	10.7502	106.412	33.0364	3.19899	59.0169	11.496	20.5484	12.1661	11.9568	40.6724	14.0613	24.1345	18.4911	9.92301	6.2233	24.7529	23.4361	8.39765	24.9815	19.0349	31.5664	15.1439	4.09306	3.34539	30.6691	12.4045	19.001
ABLIM3	81.4142	13.4083	5.30083	31.1016	4.53238	50.6657	36.4384	17.1432	6.81826	5.92997	30.8401	16.697	24.1171	6.65364	7.24645	6.13512	18.5981	21.7763	1.80712	2.22158	1.94826	2.45675	10.5139	12.8496	26.0149	10.61	23.7759	4.00838	21.5792	15.6987	45.8801	37.6028	7.71682	48.0224	11.3028	7.79189	6.44208	19.8508	8.52825	4.27805	5.94416	7.06757	29.1765	11.1119	9.35556	4.53348	3.53766	7.56648	21.6053
ABO	17.2304	7.26808	32.324	3.15412	17.8961	50.2886	3.04528	18.1507	58.8468	5.84251	49.0841	1.41586	0.825223	193.63	52.9653	76.8027	2.49237	12.5375	28.4056	67.2154	3.68269	0.368512	45.0259	33.7661	4.3289	9.73025	1.88544	36.2357	21.3731	11.3607	7.34786	40.0146	38.4847	46.8572	1.47288	27.1218	53.4815	3.98632	11.7402	53.7709	7.50249	73.4374	3.02628	20.5069	0.546999	25.4709	117.983	36.9103	27.4988
ABR	81.123	150.541	142.57	132.143	70.0246	113.911	103.96	137.115	105.085	104.588	119.012	76.495	111.137	117.548	135.248	58.189	214.817	167.219	125.068	68.5851	206.801	108.814	140.934	63.8734	114.271	112.844	69.9552	89.6915	113.944	100.522	241.401	65.0101	93.477	142.835	87.0601	92.4038	76.4785	98.2034	126.772	93.4977	117.951	166.385	106.758	110.907	84.2001	158.171	66.9054	109.19	65.1217
ABRA	0.0264675	0	0.0110434	0.0329699	0.0245657	0.0452507	0.0300028	0.0155002	0.0419585	0.0174925	0.0154742	0.0255111	0.35072	0	0	0.0189356	0.536333	0.683385	0	0.0501109	0	0.0204729	1.40073	5.09136	1.03562	0.0533164	2.19043	0.144302	0	0	0.0219996	0.657775	0.0596661	0.022409	0.0320192	0.0665974	0	0	0.0221513	0.0288084	0.0481959	0.0148478	0.0931164	3.68469	0	0.0104218	0.0281885	0	0.0122271
ABRACL	39.4631	221.593	51.142	30.3543	38.3225	36.7586	16.8316	27.6833	77.6862	36.0871	16.805	24.2738	19.0008	43.9879	26.9794	46.1081	25.3496	28.413	143.214	52.2322	40.866	24.7108	34.1576	28.1898	15.4515	74.5364	35.3935	67.5973	38.4303	31.0017	15.8617	31.1347	11.9133	37.6247	36.6299	43.5047	74.3149	30.2475	31.8314	34.4405	21.0134	8.68599	13.4553	32.7957	32.2918	71.3893	15.7856	45.3863	36.9015
ABRAXAS1	1.90566	7.12188	6.4383	5.49499	2.76364	3.36363	5.3705	4.30905	6.3777	6.34979	4.13161	5.10222	5.15764	6.79828	4.09074	2.32907	4.79544	4.13973	3.65188	5.41197	7.24658	2.1906	6.63238	5.04728	4.826	9.06379	3.28565	3.68771	2.54278	3.77277	6.37988	3.7822	14.2005	3.87675	3.32999	6.17691	1.43428	3.55536	3.21194	5.01266	6.26547	5.74611	3.42979	4.68785	4.41371	8.95232	4.24237	10.535	4.85417
ABRAXAS2	20.2741	21.1777	15.2068	16.5289	20.6352	17.0595	17.3116	17.2362	26.6646	31.5565	19.9617	20.2303	28.5321	18.5627	15.5838	15.1863	22.037	21.5398	13.271	24.5877	21.6447	16.1122	18.7158	24.9939	18.2477	22.0997	22.9302	18.8394	26.005	18.9628	28.4895	20.3088	22.3748	15.4174	12.3594	14.6348	13.7107	19.0697	16.4363	18.4806	18.8285	22.4499	20.2838	15.7612	22.5967	27.9825	22.5508	18.1772	24.9434
ABT1	28.8232	44.6945	61.5007	30.3873	49.9544	31.8263	26.7475	26.0248	32.6018	23.9648	22.9173	67.9743	35.1958	24.3806	44.141	48.5697	41.0768	38.6769	54.0629	48.9416	73.8676	37.9977	27.3396	36.2787	22.9287	25.352	27.6993	29.5818	23.5585	31.1854	19.4696	29.2984	48.4489	48.9188	30.2101	26.4059	50.9046	22.2749	46.0747	69.3418	49.8667	45.7017	31.9699	37.1748	19.4656	46.1164	32.4027	40.5988	23.3294
ABTB1	22.2327	21.6789	69.993	36.2889	36.431	26.6677	15.6465	33.3409	25.5737	23.2126	33.8575	26.7994	40.1677	13.9019	30.3299	26.2258	27.211	28.3736	18.9559	14.8829	28.7012	19.4902	21.3485	35.9701	50.6005	24.2856	24.9543	26.1186	13.7035	15.9954	19.3486	43.879	39.2802	21.8488	22.6215	39.409	48.1819	41.3715	34.401	11.8259	31.5683	42.8063	35.3221	42.7115	26.9916	22.8862	32.4309	38.4766	17.4848
ABTB2	12.678	11.9046	15.5491	31.75	2.75136	16.1092	7.69572	21.9948	1.46855	14.5188	20.4724	2.07915	42.4165	7.20007	4.73357	12.8951	10.4427	19.6342	1.5624	23.4686	11.4282	17.3201	18.0408	15.1418	19.9461	5.70486	15.2914	8.93067	32.7262	10.7107	19.3486	9.61995	2.20765	2.91317	7.98878	5.0281	6.36915	14.1676	6.24667	2.08861	5.63892	21.277	14.9141	9.08633	4.11192	2.62629	4.84842	8.53914	26.3495
AC000032.1	0.0264675	0	1.19269	0	0.159677	0	0	0.0310004	0	0	0	0	0	0	0	0.0189356	0	0.144562	0.0188241	0	0	0.0614187	0.270021	0	0	0.426531	0	0.288603	0	0	0	0	0	0	0	0	0.121549	0	0.0443026	0	0	0.20787	0	0	0	0	0	0.0126319	0.501313
AC000068.1	0.132338	0.229738	1.07121	0.384649	0.307072	0.829596	0.375035	0.310004	0.587419	0.402328	0.727287	0.497466	0.412611	0.658935	0.603871	0.151485	1.19886	0.275982	0.188241	0.434294	0.261352	0.286621	0.691928	0.154284	0.455674	0.319899	0.402041	0.416871	0.247405	0.113042	0.417992	0.465924	2.36676	0.492998	0.176105	0.782519	0.364646	0.134673	0.310118	1.82933	0.465894	0.75724	0.589737	0.289373	0.754481	0.781634	0.93022	0.68212	0.17118
AC000068.2	0.0794026	0.0835411	0.419649	0.0989098	0.135112	0.135752	0.0450042	0.186002	0.0629378	0.332358	0.154742	0.0510222	0.0206306	0.144644	0.0389594	0.0568067	0.252392	0.0919941	0.22589	0.0501109	0.142556	0.122837	0.185639	0.132243	0.124275	0.0266582	0.0693175	0.0801676	0.054979	0.0423906	0.0659987	0.0274073	0.517107	0.0672269	0.176105	0.316337	0.243098	0.107738	0.0886052	0.17285	0.160653	0.222718	0.0931164	0.0771663	0.169758	0.0312654	0.225508	0.113687	0.0855899
AC000078.1	0.0794026	0.167082	1.00495	0.01099	0.0736972	0.105585	0.0450042	0.387505	0.0839171	0.402328	0.0928451	0.0892888	0	0.160716	0.331155	0.0568067	0.189294	0.118278	0.0752965	0.0334073	0.0237593	0.0614187	0.13501	0.0220405	0.103562	0.106633	0.027727	0.064134	0	0.0282604	0.175997	0.0822218	0	0.044818	0.112067	0.166493	0	0.0538691	0.155059	0.0576168	0.0481959	0.163326	0.139675	0.405123	0.0754481	0.0625307	0.0986597	0.151582	0.17118
AC000089.1	0.529351	0.626558	1.20373	0.615439	1.31427	0.693844	0.375035	0.434005	0.671337	0.559761	0.464226	0.306133	0.639548	1.22144	0.350635	0.473389	0.520558	0.381118	0.828262	1.15255	0.403908	0.757498	0.691928	1.36651	1.24275	0.639797	1.12294	0.817709	0.838429	0.692381	0.736986	0.849626	1.86954	1.21009	0.976584	0.949012	1.72599	0.242411	0.33227	0.489743	1.31735	0.683001	0.279349	0.25079	0.452689	0.46898	0.521487	7.4149	1.11267
AC000123.1	0.449948	0.104426	0.662604	0.19782	0.491315	0.316755	1.65015	0.899011	1.69932	0.577254	0.464226	1.16075	0.391981	0.321432	0.350635	0.17042	0.883371	0.788521	0.922382	0.450998	0.403908	0.470877	0.32065	0.44081	0.289974	0.879721	0.194089	0.416871	0.728471	0.254344	0.53899	0.767404	1.09388	0.739496	0.448268	0.982311	0.364646	0.430953	0.310118	0.432126	0.610481	1.08389	0.558698	0.598038	0.358378	0.614886	0.310073	0.74528	0.489085
AC000123.2	0.502883	0.167082	0.541126	0.20881	0.307072	0.331838	0.810076	0.527007	1.02798	0.314866	0.18569	0.701555	0.391981	0.241074	0.0779188	0.0568067	0.347039	0.367976	1.0918	0.334073	0.166315	0.307094	0.219392	0.176324	0.1657	0.479848	0.207952	0.256536	0.206171	0.0847813	0.274995	0.274073	0.914881	1.03081	0.240144	0.549428	0.607744	0.404018	0.354421	0.17285	0.481959	0.638457	0.232791	0.192916	0.320654	0.302232	0.239602	0.467379	0.268997
AC000123.3	1.90566	0.730985	2.18659	1.05504	1.3634	1.43294	5.71553	2.54203	4.5525	1.73176	2.98652	6.44155	1.67108	2.23395	2.94144	1.64739	2.65011	3.23293	1.48711	0.668145	2.66104	1.7402	1.13071	1.49875	1.26346	4.37195	1.16453	2.11642	3.76606	1.24346	4.63091	1.69925	1.4121	2.42017	0.800479	1.36525	0.777912	1.05045	0.908203	2.78001	1.47801	5.25614	2.70037	4.8036	1.79189	2.29279	2.50878	3.43586	2.2987
AC002066.1	0.10587	0.0208853	0.0331302	0.0989098	0.17196	1.68936	0.0450042	0.0930012	0.545461	0.0349851	0.278535	0.216844	0.0618917	0.128573	0.0584391	0.0189356	0.0157745	0.0788521	0	0.484405	0.0475186	0.266148	0.0337526	0.110203	0.1657	0.0799746	0.235679	0.0962011	0.0412342	0.0282604	0.153997	0.712589	0	0.022409	0.256153	0.0832467	0.121549	0.0269346	0.110757	0.0432126	0.0160653	0.0148478	0.51214	0.0192916	0.0943101	0	0.126848	0.0757911	0.415723
AC002075.2	0.0794026	0.104426	0.287128	0.1099	0.270223	0.120669	0.0600056	0.0620008	0.125876	0.192418	0.0154742	0.102044	0.0412611	0.112501	0.0194797	0.0378711	0.031549	0.0788521	0.112945	0.250554	0.0475186	0.102365	0.0675052	0.396729	0.124275	0.29324	0.0415905	0.0160335	0	0.0847813	0.120998	0.0274073	0.238665	0.179272	0.0800479	0.133195	0.121549	0.107738	0.0664539	0.115234	0.610481	0.163326	0.0155194	0.0771663	0.018862	0.11464	0.0986597	0.189478	0.183407
AC002091.1	0.10587	0.375935	0.231911	0.274749	0.0982629	0.0150836	0.0450042	0.620008	0.0209793	0.192418	0.216639	0.1148	0.0412611	0.160716	0.116878	0.0568067	0.615205	0.26284	0.131769	0.0334073	0.902853	0.286621	0.303773	0.0661215	0.124275	0.666455	0.027727	0.577206	0.659747	0.748901	0.351993	0.0548146	0.0795549	0.0896359	0.0640383	0.0832467	0	0.350149	0.0221513	0.0144042	0.337371	0.20787	0.0620776	0.308665	0.0565861	0.760791	0.0140942	0.732648	0.660265
AC002091.2	0.0264675	0.229738	0.165651	0.19782	0.159677	0.0150836	0.0300028	0.465006	0.0419585	0.13994	0.247587	0.0382666	0.0412611	0.0964295	0.272716	0.0378711	0.31549	0.157704	0.0564724	0.0167036	1.18796	0.204729	0.270021	0	0.186412	0.426531	0.0138635	0.59324	0.439832	0.409776	0.483991	0.164444	0	0.044818	0.0160096	0.0166493	0.0243098	0.0808037	0	0.0576168	0.0963918	0.237565	0.0465582	0.192916	0.018862	0.666994	0.0281885	0.593697	0.415723
AC002116.2	0.317611	0.417706	0.607387	0.252769	0.196526	0.226253	0.150014	0.82151	0.419585	1.11952	0.216639	0.280622	0.206306	0.353575	0.779188	0.0757423	0.268166	0.275982	0.809438	0.450998	0.712778	0.511823	0.573794	0.947742	0.227837	0.29324	0.998172	0.705474	0.206171	0.226083	0.263995	0.520738	1.07399	0.582634	0.160096	0.382935	0.340337	0.430953	0.17721	0.374509	0.0963918	0.623609	0.403504	0.308665	0.264068	0.489824	0.591958	0.277901	0.672492
AC002128.1	0.238208	0.208853	1.89946	0.252769	0.0982629	0.437423	0.135013	0.263503	0.146855	0.402328	0.247587	0.153066	0.0412611	0.192859	0.370114	0.17042	0.189294	0.105136	0.395307	0.150333	0.142556	0.286621	0.438784	0.176324	0.0828499	0.239924	0.110908	0.128268	0.0274895	0.0706511	0.307994	0.0274073	0.278442	0.336135	0.256153	0.51613	0.0729293	0.484822	0.221513	0.0864252	0.224914	0.861175	0.124155	0.675205	0.245206	0.385606	0.436922	0.214742	0.17118
AC002310.1	0.926364	1.00249	1.39147	1.81335	0.675558	1.38769	0.735069	1.62752	1.06994	2.08161	0.85108	1.10973	0.907745	1.35001	1.2467	1.04146	1.75097	1.10393	1.37416	1.67036	0.475186	0.716552	1.637	1.07998	1.1599	1.4662	1.09522	0.59324	1.09958	0.63586	0.934982	0.465924	2.90375	0.806723	0.960575	1.84808	2.06633	0.834972	0.996809	2.65037	1.70292	1.67781	1.27259	1.09962	1.98051	1.15682	2.08595	1.65477	2.84892
AC002310.5	0.423481	0.292394	0.938688	0.582469	0.540446	1.90053	0.435041	1.27102	0.251751	0.612239	1.71763	1.51791	1.71234	1.5268	2.94144	1.59059	2.38195	1.66904	2.69185	0.78507	2.8036	1.06459	2.41331	1.07998	0.621374	0.239924	0.707038	0.609273	1.07209	0.62173	1.06698	1.01407	1.57121	0.941177	0.960575	1.83143	1.9934	0.94271	0.730993	0.907465	1.23703	1.7075	1.31915	2.52719	2.84817	1.85508	3.6786	4.5601	1.19826
AC002350.2	0.555818	1.29489	1.03808	0.472569	0.466749	1.56869	0.64506	0.697509	0.545461	1.66179	0.943925	0.561244	0.495134	0.996438	1.16878	0.833165	0.836048	0.893657	0.922382	0.501109	0.736538	0.818916	1.14759	1.01386	0.828499	0.879721	0.942718	0.545139	0.934642	0.734771	0.923982	1.83629	0.735883	0.941177	0.800479	0.815818	1.72599	1.26592	0.531631	1.6997	1.04424	2.33111	0.822528	0.887412	1.56555	0.99007	2.73428	1.07371	1.40612
AC002351.1	0	0.0417706	0.0220868	0.0329699	0.0122829	0	0	0.372005	0	0.157433	0.0154742	0	0.0412611	0.0482148	0.253236	0.246162	0.662528	0.039426	0.112945	0.0167036	0.0237593	0	0.101258	0.0220405	0	0.933037	0.0138635	0.0481005	0.0137447	0.0282604	0.0109998	0.0274073	0.45744	0	0.0160096	4.24558	0.0243098	0.0808037	0	0	0.0481959	0	0	0.0385831	0.0943101	0.0521089	0.0140942	0.0252637	0.0244543
AC002398.1	0.661689	0.417706	0.574256	0.362669	0.368486	0.452507	0.150014	0.434005	0.398606	0.594746	0.495174	0.395422	0.206306	0.562505	0.545432	0.643809	0.820273	0.39426	1.05415	0.651441	0.33263	0.839389	0.742557	0.528972	0.497099	0.613139	0.679311	0.464972	0.151192	0.480427	0.582989	0.438516	0.676216	0.761905	0.496297	0.449532	0.510505	0.673364	0.443026	0.259276	0.54622	0.697849	0.496621	0.385831	0.433827	0.479402	0.746995	0.164214	0.268997
AC002398.2	0	0	0.0220868	0	0	0	0	0.0155002	0.0419585	0	0	0.0382666	0.0412611	0	0	0	0.0473235	0.118278	0	0.0501109	0.0237593	0.0204729	0.118134	0.330608	0.0828499	0	0.110908	0	0	0.0565209	0.0109998	0.0548146	0	0	0	0	0	0	0	0	0	0.0296957	0.0155194	0.135041	0.018862	0	0.0281885	0	0
AC002401.4	0.529351	0.75187	0.132521	0.340689	0.221092	1.1011	0.0900084	0.217003	0.461544	0.20991	0.758235	0.739821	0.495134	0	0	0.0568067	2.09801	0.604532	0.489427	1.73718	0	0.266148	0.118134	0.0661215	1.78127	0.0266582	0.221816	0.032067	0.151192	0.0847813	0.681987	0.30148	0	4.92998	0.0640383	0.0166493	0.0486195	0.350149	2.85752	0.072021	0.112457	0	1.25707	0.0964578	0.301792	0.135483	0.0140942	0.0126319	0.195634
AC002456.1	0.608753	0.0835411	0.165651	0.395639	0	0.0905014	0.0450042	0.0930012	0.0209793	0.279881	0.0309484	0.0892888	0.103153	0.0642863	0.0584391	0	0.283941	0.06571	0	0	0.0237593	0.0818916	0.151887	0.198365	0.207125	0.213266	3.17474	0.064134	0	0.0141302	0.054999	0.0548146	0.0795549	0.0672269	0.0640383	0.149844	0.097239	0.269346	0.0664539	0	0	0.0148478	0.108636	0	0.301792	0	0.0140942	0.0378956	0.146726
AC002463.1	0	0	0.0331302	0	0	0	0.0150014	0	0	0.0174925	0	0	0	0.0160716	0	0	0.268166	0	0	0	0	0.0409458	0	0	0	0	0	0.064134	0	0	0	0.109629	1.47177	0.022409	0	0	0.0243098	0	0	0	0.0321306	0	0	0.0192916	0	0	0	0.088423	0
AC002467.1	1.79979	0.480361	1.60129	0.15386	0.835235	2.03628	1.23011	1.03851	1.30071	3.11367	1.11414	1.39035	0.804592	1.26966	2.14277	2.78353	1.08844	1.20906	1.93889	2.18817	1.04541	2.4158	1.65388	0.947742	1.84341	1.70613	4.61654	1.73162	1.15456	1.34237	0.813985	1.15111	3.79874	1.36695	1.28077	0.982311	2.60114	0.538691	0.952506	1.16674	1.23703	1.72235	0.822528	1.58191	1.90506	2.45954	1.97319	1.4274	1.29608
AC002470.1	0.158805	0.208853	0.61843	0.395639	0.208809	0.573175	0.150014	0.232503	0.167834	0.0699701	0.29401	0.0892888	0.185675	0.514291	0.623351	0.946778	0.189294	0.170846	0.32001	0.467702	0.190074	0.245675	0.59067	0.44081	0.144987	1.57283	0.27727	0.384804	0.054979	0.155432	0.0659987	0.0548146	0.596661	0.268908	0.224134	0.832467	0.97239	0.377084	0.33227	1.87255	0.514089	0.430587	0.201752	0.212207	0.226344	0.323075	0.422827	0.404219	0.34236
AC002480.1	0.132338	0.271509	0.132521	0.263759	0.0982629	0.135752	0.075007	0.0620008	0.125876	0.0699701	0.0928451	0.0892888	0.0206306	0.144644	0.136358	0.0189356	0.362813	0.6571	0.0188241	0.0501109	0.0475186	0.102365	0.168763	0.242446	0.103562	0.159949	0.083181	0.160335	0.0137447	0.183693	0.120998	0.274073	0.0994436	0.0896359	0.112067	0.166493	0.0729293	0.134673	0.0886052	0.0864252	0.224914	0.133631	0.155194	0.86812	0.0943101	0.0833743	0.0281885	0.0757911	0.0244543
AC002511.1	0.582286	0.0208853	0.342345	0.02198	0.0368486	0.226253	0.135013	0.0155002	0	1.18949	0.371381	0.0127555	0.0206306	0.0482148	0.467513	1.36336	0	0.026284	0.0376483	0.400887	0.213834	0.941754	0.13501	0.110203	0	0.0266582	0.0138635	0.288603	0.0412342	0.0141302	0.0659987	0.137036	0.0397774	0.22409	0.304182	0	0.0729293	0.323215	0	0.216063	0.305241	1.14328	0.0620776	0.347248	0	0.0104218	0.535581	0.0126319	0.0122271
AC002511.2	0.608753	0.0208853	0.309215	0.01099	0.0368486	0.105585	0.120011	0.108501	0.0209793	1.01457	0.29401	0.0255111	0.0618917	0.0160716	0.448033	0.416582	0	0	0.0188241	0.467702	0.0237593	0.573241	0.0843815	0.044081	0	0.0266582	0	0.432905	0.0137447	0	0.0329994	0.109629	0.0795549	0.201681	0.176105	0.049948	0	0.430953	0.0221513	0.0864252	0.160653	0.950262	0.124155	0.154333	0	0	0.352356	0.0126319	0.0244543
AC002525.1	0.0264675	0.187968	1.13747	0.0549499	0.0245657	0.150836	0.21002	0.0155002	0	0.332358	0.0464226	0.0255111	0.0206306	0.0964295	0.0389594	0.0378711	0.378588	0.275982	0.0564724	0.0668145	0.0712778	0.0409458	0.337526	0.617134	0.393537	0.239924	0.693175	0	0.109958	0.0989115	0.109998	0.548146	0.278442	0.291317	0.0800479	0.382935	0.316027	0.107738	0	0.17285	0.0642612	0.0445435	0.0931164	0.270082	0.0565861	0.11464	0.056377	0.20211	0.0978171
AC002546.1	0	0	0	0	0.0245657	0	0	0.0155002	0	0	0.0154742	0.0255111	0	0	0.0389594	0	0	0.013142	0	0	0	0.0204729	0.0506289	0	0	0	0.0693175	0.0160335	0.0274895	0	0	0	0	0.0896359	0	0	0.0243098	0	0	0	0	0.0296957	0	0	0	0.0312654	0.0140942	0.0252637	0
AC002550.2	0.10587	0.167082	0.463823	0.0879198	0.25794	0.316755	0.0900084	0.232503	0.209793	0.314866	0.232113	0.165822	0.0825223	0.273217	0.194797	0.132549	0.110421	0.183988	0.64002	0.350776	0.0950371	0.163783	0.337526	0.198365	0.186412	0.29324	0.138635	0.240503	0.123703	0.254344	0.285995	0.0548146	0.536995	0.246499	0.144086	0.566078	0.170168	0.242411	0.354421	0.072021	0.481959	0.148478	0.186233	0.173624	0.0943101	0.17717	0.422827	0.290533	0.366814
AC002553.1	0.952832	0.39682	1.56816	0.395639	0.307072	0.497758	0.195018	1.16251	0.398606	0.559761	0.510648	0.191333	0.165045	0.257145	0.175317	0.0757423	0.552107	0.367976	1.54358	0.350776	0.213834	0.429931	0.405031	0.396729	0.103562	0.186607	0.138635	0.481005	0.0137447	0.0423906	0.241995	0.438516	0.77566	0.313726	0.432259	1.01561	0.170168	0.59256	0.863901	0.201659	0.192784	0.96511	0.201752	0.347248	0.150896	0.270967	0.422827	0.606329	1.01485
AC003070.1	0.370546	0.35505	0.750951	0.0879198	0.25794	0.573175	0.390036	0.914511	0.230772	0.437313	0.727287	0.561244	0	0.289289	0.66231	0.435518	0.220843	0.289124	1.03533	0.634738	0.285111	0.204729	0.641299	0.198365	0.0414249	0.133291	0.027727	0.545139	0.206171	0.0423906	0.296994	0.411109	0.357997	0.87395	0.352211	1.26535	0.218788	0.781102	0.930355	0.100829	0.401632	1.14328	0.279349	0.790954	0.169758	0.281388	3.4249	1.35161	0.476858
AC003072.1	0.952832	1.44108	2.10929	1.5386	1.31427	1.49327	1.0501	1.02301	0.56644	1.50436	1.12962	0.676044	0.515764	1.60716	1.20774	0.700616	1.97181	1.18278	1.6377	1.4031	1.04541	1.04412	0.793186	1.16815	1.22204	0.906379	1.0259	0.721508	0.604768	0.974985	0.989981	1.04148	0.974547	1.88235	1.08865	1.63164	1.77461	1.37366	1.59489	0.360105	1.28522	0.786936	0.931164	1.31183	1.73531	1.16724	1.52218	0.795807	1.22271
AC003092.1	0.344078	0.0417706	0.0331302	1.19791	0	0	0	0.0620008	0.0629378	0	0.0154742	0.0892888	0	0	0	0.0189356	0.425911	2.81239	0.0188241	0.167036	0.0237593	0.0409458	0.185639	0.044081	0.0621374	0.0799746	0.374314	0.0801676	0.0274895	0.0141302	0.307994	0	0.0397774	0.022409	0.0960575	0.049948	0	0.0269346	0	0.0288084	0	0.0296957	0.186233	0.0578747	0.018862	0	0	0	0
AC003102.1	1.64099	1.29489	1.46877	0.472569	0.835235	3.90664	1.14011	2.27853	1.15386	1.15451	1.34625	0.293377	0.433242	0.964295	1.22722	1.89356	1.21464	0.499396	3.2001	1.26948	1.25924	0.757498	1.08008	1.05794	0.559237	0.933037	0.59613	0.929944	0.893408	0.64999	0.615988	0.794811	1.65076	1.32213	0.720431	1.63164	5.00781	1.18512	2.08222	1.354	1.55833	2.59837	1.16395	2.21853	0.546999	1.06302	3.25577	0.922126	1.43057
AC003669.1	0	0	0	0	0.0245657	0	0	0	2.26576	0	0	0	0	0	0	0	0	0	0	0	0	0	0	0	0	0	0	0.032067	0	0.0141302	0	0	18.5363	0	0	0	0	0	0	0.0144042	0	0.0148478	0	0	0.018862	0	0	0	0
AC003958.2	0.317611	0.125312	1.38042	0.923158	0.0859801	2.73013	0.54005	0.465006	0	0.262388	0.232113	0	0.268197	0.0964295	0.214277	0.0568067	0.205068	0.105136	0.188241	0.0167036	0.0475186	0.0614187	0.219392	0.374689	0.186412	0.106633	0.249543	0.192402	0.0687237	0.0423906	0.296994	0.383702	0.258553	0.806723	0.112067	0.0332987	0.145859	0.29628	0.132908	0.230467	0.0321306	0.0742392	0.325907	0.0578747	0.546999	0.0104218	0.211414	0.0631593	0.34236
AC003965.1	0	0.167082	0.0993905	0.307719	0.0491315	0.120669	0.10501	0.0465006	0.0209793	0.174925	0	0.0127555	0.0412611	0.0642863	0.292196	0.0757423	0	0.039426	0.357658	0.0668145	0.0237593	0	0.118134	0.242446	0.0621374	0.106633	0.055454	0.0801676	0	0.0565209	0.153997	0.0274073	0.0596661	0.112045	0.0160096	0.283039	0.461885	0.107738	0.0221513	0	0.0803265	0.0593914	0.0465582	0.0964578	0.245206	0.166749	0.155037	0.0505274	0.122271
AC003965.2	0.767559	0.334164	0.055217	0.0879198	0.0122829	0.482674	0.120011	0.077501	0	0.0524776	0.526122	0.0765332	0.0206306	0.0321432	0.214277	0.132549	0.220843	0.052568	0.301186	0.133629	0.0475186	0	0.0168763	0.176324	0	0.0266582	0	0.0801676	0.151192	0.0282604	0.252995	0.0274073	0.139221	0.291317	0.0800479	0.0166493	0.0729293	0.107738	0	0.115234	0.0321306	0.282109	0	0.212207	0.0754481	0.0833743	1.39533	0.0378956	0.25677
AC003973.2	0.0794026	0.0208853	0.320258	0.0329699	0	0.920097	0.0150014	0.077501	0	0.0349851	0.0464226	0.178578	0.0412611	0.160716	0.233756	0.0189356	0.0788724	0.315408	0.0941206	0.0334073	0.166315	0.102365	0.185639	0	0.497099	0.319899	0.027727	0.0160335	0	0.0847813	0.208996	0.0822218	0.318219	0.134454	0.0800479	0.199792	0.121549	0.134673	0.0664539	0.0288084	0	0.20787	0.24831	0.173624	0.0754481	0.0833743	0.0140942	0.0252637	0.146726
AC003986.2	0.344078	0.0417706	0.220868	0.13188	0.122829	0.0150836	0.0150014	0.186002	0	0.0349851	0.0618968	0.0255111	0	0.0160716	0	0	0.0946469	0.170846	0.0188241	0.0501109	0	0.0818916	0.101258	0	0.0621374	0.0799746	0.055454	0.0481005	0	0.0141302	0.175997	0.0274073	0.397774	0	0.0480287	0.216441	0.0729293	0.350149	0.155059	0.0432126	0.0321306	0	0	0.0578747	0.037724	0.0104218	0.0281885	0.088423	0.0611357
AC003986.3	0	0	0.0773038	0.0329699	0	0	0.0150014	0.0465006	0	0.0349851	0	0.0127555	0.0206306	0.0160716	0	0.0189356	0.031549	0.026284	0	0	0	0.0614187	0.101258	0	0.0207125	0.0266582	0.0415905	0	0	0	0.054999	0	0.397774	0.022409	0.0320192	0.0166493	0.0243098	0.0538691	0	0	0	0.0148478	0.0155194	0	0.037724	0.0104218	0	0.0126319	0.0122271
AC004034.1	0.158805	0.167082	0.209824	0.2198	0.110546	0.0603343	0.0450042	0.465006	4.72034	0.384836	0.170216	0.242355	0	0.128573	0.136358	0.265098	0.031549	0.039426	0.828262	0.668145	0.237593	0.163783	0.151887	0.110203	0.144987	0.159949	0.110908	0.176369	0.0137447	0.0141302	0.054999	0.0274073	9.5267	0.134454	0.112067	0.49948	0.753602	0.269346	0.0886052	0.54736	0.54622	1.11359	0.139675	0.173624	0	0.0312654	0.183225	0.240005	0.268997
AC004067.1	0.21174	0.167082	0.530083	0.395639	1.04404	0.271504	0.165015	0.263503	0.0839171	0.314866	0.170216	0.140311	0.288828	0.128573	0.0973985	0.0189356	0.0473235	0.144562	0.451779	0.334073	0.237593	0.163783	0.253144	0.242446	0.455674	0.159949	0.235679	0.128268	0.0962132	0.607599	0.285995	0.164444	1.35243	0.246499	0.36822	0.616026	0.218788	0.215477	0.420875	0.216063	0.449828	0.178174	0.0620776	0.25079	0.18862	0.166749	0.112754	0.126319	0.207861
AC004069.1	0.132338	0.104426	0.265041	0.12089	0.0614143	0.165919	0.0300028	0.279003	0.167834	0.174925	0.108319	0.0382666	0.0618917	0.112501	0.175317	0.0568067	0.0946469	0.13142	0.527076	0.317369	0.285111	0.122837	0.151887	0.154284	0.0621374	0.319899	0.110908	0.160335	0.0274895	0.0565209	0.164997	0.109629	1.29277	0.291317	0.128077	0.166493	0.534815	0.134673	0.0664539	0.0576168	0.160653	0.296957	0.077597	0.135041	0.150896	0.46898	0.155037	0.252637	0.317906
AC004076.2	0.423481	0.271509	2.65041	0.538509	0.147394	0.346922	0.180017	0.418505	0.314689	0.437313	0.309484	0.204089	0.412611	0.241074	0.564911	0.378711	0.252392	0.538822	1.5624	0.835181	0.475186	0.470877	0.624423	0.330608	0.227837	0.426531	0.124771	0.881843	0	0.211953	0.417992	0.0548146	0.497218	0.627451	0.192115	0.699272	0.218788	0.350149	0.199362	0.0864252	0.208849	1.12844	0.279349	0.925995	0.339516	0.416872	0.606052	0.189478	0.34236
AC004080.2	0.0264675	0.104426	0.209824	0.0329699	0	0.0150836	0.0300028	0.170502	0	0.122448	0.0154742	0	0	0.0803579	0.0389594	0	0	0.026284	0	0.150333	0.0237593	0.0614187	0.0843815	0	0	0.0266582	0.0138635	0.032067	0	0.0141302	0	0	0.238665	0	0	0	0.194478	0.0538691	0.0886052	0.100829	0	0.0148478	0	0	0.037724	0.0625307	0.0140942	0.164214	0.0855899
AC004130.2	0.979299	1.81702	1.19269	0.428609	1.80558	1.90053	0.660062	0.356504	1.06994	1.45188	1.36173	0.395422	0.495134	1.73573	1.51942	1.19294	0.567881	0.52568	1.93889	1.72047	0.926612	1.7402	1.51887	2.82119	2.29908	2.58585	1.70521	2.8219	0.109958	0.805422	0.593989	0.822218	2.12809	1.2549	0.864517	0.965662	3.03872	1.4814	2.94612	1.3684	2.15275	1.82628	0.729411	2.37286	1.24489	2.38659	4.07324	0.88423	1.72403
AC004147.4	0	0	0.055217	0	0	0.0150836	0.0600056	0.0620008	0	0.804657	0	0.0127555	0	0.0160716	0.0194797	0.0568067	0	0.026284	0	0	0.0237593	0.0614187	0	0	0	0.0533164	0	0.0160335	0	0	0.0109998	0	0.139221	0.044818	0.0480287	0	0	0.0538691	0.0221513	0	0	0.0742392	0	0.173624	0	0.0416872	0	0.189478	0
AC004148.1	1.98507	2.19295	10.3256	1.15395	0.908932	2.88096	0.705066	3.68905	0.377627	1.57433	1.67121	0.59951	0.0825223	1.23751	2.62976	0.549131	0.694077	1.70846	20.8948	1.57014	1.63939	1.31027	1.85639	1.0359	0.621374	0.666455	0.332724	2.18056	0.151192	0.197823	0.791985	0.739996	4.43518	1.47899	1.58495	4.81166	1.28842	2.85506	5.00619	0.417722	1.17277	2.49444	0.744931	1.25395	0.584723	1.87592	2.42421	2.08426	5.11094
AC004160.1	0.264675	0.0208853	0.419649	0.02198	0.0122829	0.0452507	0.150014	0.356504	0.0839171	0.13994	0.0309484	0.165822	0.226936	0.144644	0.136358	0.0378711	0.473235	0.683385	0.0752965	0.167036	0.0475186	0.450404	0.405031	0.0661215	1.57415	0.773088	0.138635	0.144302	0	0.918464	0.153997	0.465924	0.517107	0.044818	0.0640383	1.2154	0.121549	0.242411	0.0443026	0.100829	0.128522	0.178174	0.201752	0.270082	0.546999	0.104218	0.112754	0.0757911	0.122271
AC004221.1	0.0529351	0.0417706	0.055217	0.0549499	0	0	0	0.0620008	0.188813	0	0	0.0765332	0.0206306	0.0482148	0.0194797	0.0946778	0	0.013142	1.28004	0.18374	0	0.0204729	0.0675052	0.0220405	0	0.0533164	0	0.176369	0.0137447	0.0141302	0.0879983	0.0822218	0.497218	0.022409	0.0800479	0.0832467	0.826532	0	0.0221513	0.27368	0.160653	0.163326	0.077597	0.173624	0.018862	0.0833743	0.267791	0.0126319	0.0733628
AC004231.1	0.476416	0.0417706	0.0773038	0.14287	0.0368486	0.527925	0.0600056	0.108501	0	0.0174925	0.386855	0.0127555	0	0.128573	0.0584391	0.0568067	0.45746	0.026284	0.752965	0.116925	0.0712778	0	0.0168763	0.0220405	0.0207125	0.0266582	0.124771	0.0801676	0.288639	0.0847813	0.175997	0.383702	1.75021	0.134454	0.0640383	0.0166493	0.802222	0.161607	0.132908	0.17285	0.176718	0.311805	0.217271	0.0578747	0	0.0208436	0.718806	0.0631593	0.0244543
AC004233.2	0.317611	0.501247	0.0110434	1.06603	0.135112	1.91561	0.180017	0.217003	1.27974	0	0.216639	0.0765332	0.474503	0.176787	0.0973985	0.151485	0.441686	0.13142	0.715317	0.701552	0.166315	0.225202	0.219392	0.110203	0.538524	0.186607	0.180225	0.0160335	0.054979	0.353255	0.857984	0.191851	0.0596661	0.156863	0.272163	0.0832467	1.31273	0.59256	0	0.360105	0.257045	0.267261	0.124155	0.0964578	0.113172	0.0104218	1.07116	0.088423	0.0122271
AC004241.1	0.449948	0.626558	1.03808	0.714348	0.552729	0.874847	0.825077	1.22452	0.692316	1.78424	0.464226	0.306133	0.660178	0.417861	0.896066	0.492325	0.757175	0.919941	0.470603	0.885292	0.451426	0.777971	0.405031	0.198365	1.59486	0.426531	0.471359	0.432905	0.865918	0.62173	1.01198	0.90444	1.35243	0.739496	0.816489	0.416234	1.67737	0.727233	0.996809	0.403318	0.240979	0.668153	0.372465	1.02245	0.471551	1.1464	0.775183	0.505274	0.672492
AC004241.3	0.317611	0.313279	0.0883471	0.472569	0.417617	0.482674	0.0600056	0.542507	0.440565	0.244895	0.139268	0.216844	0.330089	0.160716	0.175317	0.17042	0.331264	0.302266	0.451779	1.10244	0.213834	0.122837	0.354402	0.176324	0.144987	0.559822	0.138635	0.208436	0.591024	0.155432	0.241995	0.356295	1.45188	0.492998	0.576345	0.149844	1.21549	0.350149	0.575934	0.27368	0.530155	0.252413	0.232791	0.0771663	0.113172	0.458559	0.521487	0.277901	0.550221
AC004241.5	0.10587	0.146197	0.441736	0.428609	0.135112	0.196086	0.21002	0.496006	0.125876	0.454806	0.232113	0.0892888	0.103153	0.369646	0.409074	0.246162	0.173519	0.354834	0.0941206	0.100222	0.142556	0.14331	0.219392	0.154284	0.579949	0.29324	0.263406	0.0801676	0.357363	0.155432	0.769985	0.274073	0.0994436	1.34454	0.208125	0.116545	0.413266	0.29628	0.199362	0.100829	0	0.118783	0.217271	0.752371	0.18862	0.625307	0.211414	0.0505274	0.379041
AC004253.1	0.317611	0.313279	0.640517	0.23079	0.0614143	0.105585	0.120011	0.635508	0.0629378	0.752179	0.154742	0.0765332	0.0206306	0.160716	0.233756	0.0189356	0.14197	0.210272	0.5459	0.167036	0.118796	0.225202	0.168763	0.154284	0.0414249	0.106633	0.0415905	0.240503	0.0412342	0.0141302	0.0659987	0.191851	0.278442	0.0672269	0.288172	0.199792	0.0729293	0.269346	0.376572	0.0432126	0.0321306	0.193022	0.077597	0.0964578	0.037724	0.0729525	0.126848	0.151582	0.806991
AC004264.1	0.0794026	0.0417706	1.13747	0.15386	0	0.241337	0.0300028	0.0310004	0.0629378	0.13994	0.18569	0.0255111	0.0206306	0.128573	0.155838	0.0757423	1.75097	0.13142	0	0.0167036	0.190074	0.470877	0.354402	0.374689	0	0.0266582	0.055454	0.481005	0.123703	0.0423906	0.0659987	0.60296	0.139221	0	0.0160096	0.24974	0.170168	0.0269346	0.0221513	0.158446	0.192784	0.103935	0.170713	0.0964578	0.226344	0.0625307	0.0281885	0.0505274	0.0855899
AC004264.2	0.0794026	0.0417706	2.04303	0.12089	0.0245657	0.105585	0.390036	0.124002	0.0209793	0.402328	0.0928451	0.0637777	0.0206306	0.0803579	0.155838	0.0757423	0.0630979	0.013142	0.188241	0.0334073	0.118796	0.163783	0.0337526	0	0.0414249	0.0533164	0	0.128268	0.0274895	0.0141302	0.0879983	0.109629	0.0397774	0.22409	0.112067	0.049948	0.121549	0.0269346	0.0664539	0.17285	0.0321306	0.0445435	0.0465582	0.154333	0.0754481	0.0312654	0.0140942	0.0378956	0.0489085
AC004448.2	0.0264675	0.125312	0.253998	0.0879198	0	0.0150836	0	0.635508	0	5.31773	0.0154742	0.0127555	0.0618917	0.0321432	0.0389594	0	1.49858	0.026284	8.47086	0.0334073	0.0237593	0.0409458	0.0675052	0.044081	0.0414249	0	0.055454	0.144302	0.0687237	0	0	0	0.178998	0.022409	0.0320192	0	0.121549	0.0269346	2.23728	0	0	0.0593914	0.0310388	0.0771663	0	0.0208436	0	0.088423	9.78171
AC004471.1	0.317611	0.0835411	0.463823	0.472569	0.0982629	0.437423	0.0900084	0.434005	0.104896	0.367343	0.0928451	0.242355	0.330089	0.144644	0.194797	0.227227	0.252392	0.236556	0.244714	0.484405	0.0475186	0.163783	0.388155	0.264486	0.207125	0.106633	0.0970445	0.368771	0.357363	0.282604	0.0879983	0.438516	0.397774	0.134454	0.0960575	1.11551	1.14256	0.134673	0.243664	0.504147	1.68686	0.460283	0.341427	0.231499	0.0565861	0.0521089	0.775183	0.480011	0.34236
AC004471.2	0	0.334164	1.51294	0.0549499	0.159677	0.120669	0.0900084	0.124002	0	0.0699701	0.108319	0.0892888	0.0412611	0.257145	0.389594	0.284034	0.0473235	0.026284	0.22589	0.434294	0.285111	0.0204729	0.270021	0.44081	0.24855	0.29324	0.152498	0.240503	0.054979	0.0565209	0.0659987	0.137036	0.0994436	0.112045	0.0160096	1.26535	0.461885	0.134673	0.221513	0.100829	0.385567	0.133631	0.0465582	0.405123	1.07514	0.0937961	0.887937	0.416851	0.0978171
AC004477.2	0.264675	0.334164	0.872428	0.648409	0.319354	0.135752	0.180017	0.77501	0.587419	0.262388	0.510648	0.497466	0.391981	0.321432	0.253236	0.265098	0.993793	0.52568	1.67535	0.701552	0.0475186	0.14331	0.371278	0.44081	0.973486	0.693114	0.817946	0.400838	0.302384	0.423906	0.725986	0.411109	0.536995	0.492998	0.544326	1.04891	0.802222	0.323215	0.265816	0.374509	0.321306	0.371196	0.589737	0.424414	0.660171	0.323075	0.310073	0.581065	0.244543
AC004486.1	0	0.146197	0.187738	0.16485	0.331637	0.0754178	0	0.217003	0	0	0.0464226	0.0127555	0	0.0160716	0.0389594	0	0.0157745	0.13142	0.0564724	0.0835181	0	0	0.0168763	0.308567	0.186412	0.0799746	0	9.50787	0.26115	0.113042	0.252995	0	0.218776	0	0.176105	0.166493	0.413266	0	0	0.0864252	0.626547	0.0445435	0.0310388	0.0192916	0	0.104218	0.155037	0.088423	0.232316
AC004490.1	0.0264675	0.438591	2.02094	0.1099	0.25794	0.0150836	0.0150014	0.294504	0.650357	0.0349851	0.0773709	0.0637777	0.0206306	1.31787	2.04537	0.17042	0.205068	0.0788521	0.0564724	0.116925	0.0950371	0.225202	0.0506289	1.05794	0.0621374	0	0.0138635	0.0962011	0.467321	0.127172	0.230996	0.219258	0.218776	0.0896359	0.160096	0.566078	0.218788	0	0.110757	0.0144042	5.55859	0.326652	0.108636	0	1.71644	0.0625307	0.0845655	0.480011	0.0489085
AC004494.1	0.0794026	0.0208853	0.253998	0.0769298	0.0122829	0.135752	0.075007	0.573507	0	0.262388	0.29401	0.0892888	0.0206306	0.321432	0.409074	0.0757423	0.0630979	0.249698	0.131769	0.0501109	0.237593	0.532296	0.219392	0.088162	0.207125	0	0.0138635	0.176369	0	0.0141302	0.0879983	0.137036	0.0994436	0.0896359	0.0640383	0.049948	0.0486195	0.161607	0.0221513	0.0432126	0.144588	0.653305	0.0465582	0.424414	0	0.416872	0.0422827	0.378956	0.305678
AC004540.1	0.0529351	0.292394	1.39147	0.0989098	0.233374	0.0603343	0.240022	0.248003	0.0209793	0.594746	0.123794	0.140311	0.185675	0.208931	0.370114	0.0946778	0.615205	0.6571	0.0752965	0.0501109	0.380148	0.470877	0.489412	0.286527	0.973486	0.213266	0.221816	0.240503	0.0962132	0.339125	0.285995	0.0548146	8.53226	0.179272	0.112067	0.283039	0.194478	0.215477	0.155059	0.158446	0.0963918	0.193022	0.24831	0.36654	1.3392	0.11464	0.0422827	0.164214	0.183407
AC004540.2	0.0264675	0.0208853	0.574256	0.02198	0.0614143	0.0603343	0.0900084	0.0620008	0.0629378	0.0699701	0.0464226	0.102044	0.0825223	0.0964295	0.136358	0	0	0.06571	0.0188241	0.0668145	0.237593	0.0614187	0.0675052	0.0220405	0.0414249	0.0799746	0.124771	0.064134	0	0	0.0329994	0.0548146	20.724	0.0896359	0.0160096	0.0332987	0.243098	0.0538691	0.0886052	0.0144042	0.112457	0.0593914	0.0155194	0.212207	0.0754481	0.135483	0.0845655	0.0631593	0.0733628
AC004585.1	2.91143	0.543017	0.485909	2.03315	0.749255	2.74521	0.195018	1.34852	0.524482	0.244895	1.29983	0.918399	1.46477	0.30536	0.564911	0.321905	0.220843	0.52568	0.414131	1.8207	0.380148	1.06459	0.506289	0.617134	0.724936	0.186607	1.15067	0.59324	0.343618	1.20107	0.934982	0.986662	1.67065	0.941177	0.688412	0.199792	0.364646	0.888841	2.28158	0.187255	0.176718	0.504827	1.21051	0.771663	0.811067	0.312654	0.380545	0.189478	0.917035
AC004687.1	1.50865	0.146197	0.949732	0.263759	1.46166	0.799429	0.285027	0.387505	0.230772	0.262388	0.603493	0.140311	0.0618917	0.466076	1.30514	0.397647	0.520558	0.499396	4.3672	0.751663	0.831575	1.08506	0.219392	0.088162	0.455674	0.133291	0.0693175	0.176369	0.0137447	0.113042	0.637988	1.97332	2.94353	1.59104	1.55293	0.299688	1.02101	2.74733	0.0886052	0.0576168	0.674742	1.24722	0.201752	1.11891	0.169758	1.19851	0.112754	0.34106	0.195634
AC004704.1	0	0	0.055217	0.01099	0	0	0	0.0155002	0.188813	0	0	0.0382666	2.68197	0	0.0194797	0	0.0473235	0.026284	0.0188241	0.18374	0.118796	0.0818916	0.0168763	0	0.0207125	0.0266582	0.665448	0	0	0.0141302	0	0.0274073	0	0	0.0480287	0.116545	0	0.404018	0	0.0144042	0.0160653	0.0593914	0.0155194	0.0192916	0.603585	0.0416872	0	0.0126319	0
AC004706.1	0.158805	0.35505	1.10434	0.0549499	0.380769	0.920097	0.120011	0.573507	0.0839171	0.0699701	0.201164	0.880132	0.0206306	0.337503	0.486993	0.0378711	0.31549	0.473112	1.52475	0.267258	0.451426	0.0409458	0.826938	0.947742	0.103562	0.186607	0.110908	0.384804	0.329874	0.197823	0.252995	0.164444	0.338108	0.201681	0.240144	1.282	0.486195	0.781102	0.265816	0.0144042	0.369502	0.786936	0.341427	0.540164	0.226344	0.0729525	0.281885	0.656857	0.611357
AC004801.2	0.10587	0.0626558	0.55217	0.274749	0.380769	0.316755	0.075007	0.77501	0.0629378	0.104955	0.170216	0.0892888	0.0206306	0.0964295	0.175317	0.0378711	0.236617	0.144562	0.621196	0.73496	0.0475186	0.245675	0.286897	0.110203	0.124275	0.159949	0.083181	0.208436	0.0824684	0.0282604	0.263995	0.109629	0.815437	0.403362	0.336201	0.582727	0.607744	0.404018	0.354421	0.072021	0.192784	0.296957	0.124155	0.115749	0.0754481	0.166749	0.422827	0.240005	0.268997
AC004801.6	0.158805	0.146197	0.419649	0.18683	0.368486	0.0754178	0.21002	0.263503	0.587419	0.577254	0.263061	0.242355	0.268197	0.176787	0.175317	0.17042	0.236617	0.315408	0.809438	0.217147	0.237593	0.675606	0.641299	0.374689	0.269262	0.399873	0.31886	0.59324	0.508555	0.254344	0.50599	0.191851	0.357997	0.358544	0.176105	0.233091	0.364646	0.215477	0.243664	0.129638	0.208849	0.20787	0.372465	0.385831	0.339516	0.69826	0.197319	0.265269	0.305678
AC004803.1	0.688156	0.459476	4.99161	1.27484	1.26514	1.14635	0.735069	1.11601	0.482523	3.7434	1.56289	1.42862	1.13468	2.04109	2.82456	0.624874	1.87716	1.49819	1.14827	0.55122	4.77562	2.4158	2.21079	2.57874	1.71913	1.97271	2.93906	1.26665	0.577279	0.551078	0.725986	1.09629	3.81863	0.761905	0.304182	5.36109	2.64976	1.29286	1.32908	1.33959	0.867526	1.17298	1.25707	1.11891	1.43351	1.74044	1.7054	1.79372	1.82184
AC004808.2	0	0.0417706	0.0773038	0	0.0122829	0.0754178	0.0150014	0.0620008	0.0629378	0	0.0773709	0.0127555	0	0.273217	0.116878	0.0378711	0.0157745	0.315408	0.0941206	0.100222	0	0	0.219392	0.132243	0	0.186607	0.083181	0.192402	0.604768	0.0282604	0.0219996	0.0274073	0	0.112045	0	0.149844	0.218788	0	0	0.0144042	0.208849	0.193022	0	1.56262	0	0.0416872	0.140942	0.0631593	0.134498
AC004812.2	0.979299	0.939838	2.40746	2.4068	1.06861	3.2128	1.54514	2.94504	1.38463	1.11952	1.51647	0.688799	0.7427	1.76787	4.1297	1.62846	1.94026	1.68218	0.960031	4.19261	0.593982	1.28979	3.99968	2.86527	0.994198	3.78547	1.62203	1.82782	0.563534	1.90758	1.86996	1.83629	3.38108	1.61345	1.44086	1.56504	5.68848	2.04703	0.996809	2.56395	2.98815	4.57313	1.86233	2.43074	1.62213	2.01141	2.25508	1.50319	3.66814
AC004816.1	5.66405	2.88217	0.607387	4.83559	0.380769	6.32001	4.39541	2.94504	5.60146	1.73176	1.74858	2.43631	1.17594	1.25358	1.20774	2.85927	9.8275	0.880515	5.81666	6.23045	0.498945	0.409458	1.53574	2.15997	1.28417	0.879721	1.01204	2.42106	3.73857	3.6456	1.22098	1.20592	9.80514	2.84594	1.76105	1.282	7.17138	2.63959	4.40811	4.96945	3.34158	7.83966	1.9244	1.96774	1.24489	0.562777	24.1153	0.795807	1.56507
AC004817.3	1.72039	0.292394	0.0220868	2.50571	0.0736972	0.21117	0	0.310004	0.0629378	0	0.0618968	0	0.0412611	0.0160716	0.0779188	0.151485	0.31549	0.06571	0.244714	0.0501109	0.166315	0.0818916	0.118134	0.044081	0.0207125	0	0.0415905	0.112235	0.0962132	0.452167	0.758986	0.246665	0.139221	0.112045	0	0.149844	0.0729293	0.59256	0	0.0144042	0.0642612	0.0148478	0.108636	0.0771663	0.018862	0.0729525	0.0140942	0.0126319	0.0489085
AC004825.2	0.158805	0.292394	0.220868	0.307719	0.110546	1.1011	0.0600056	0.170502	0.0629378	0.174925	0.123794	0.102044	0.226936	0.208931	0.272716	0.284034	0.441686	0.19713	0.244714	0.501109	0.0475186	0.184256	0.168763	0.374689	0.207125	0.586481	0.207952	0.448938	0.343618	0.211953	0.197996	0.411109	0.437552	0.268908	0.240144	0.332987	0.486195	0.134673	0.376572	0.417722	0.337371	0.237565	0.294868	0.308665	0.414965	0.187592	0.169131	0.0505274	0.232316
AC004832.1	0.21174	0	0.132521	0.0329699	0	0.362006	0	0.201503	0	0.402328	1.0213	0	0	0.257145	0.409074	0	0	0	0	0.0167036	0.0475186	0.0614187	0.0843815	0.0220405	0	0.0533164	0	0.192402	0.0137447	0	0.0879983	0	0.0198887	0.0672269	0	0.116545	0	0.0269346	0	0.0144042	0	0.296957	0.0155194	0.327957	0	0.0208436	0.0281885	0.0252637	0.122271
AC004835.1	0.0264675	0	0	0.0879198	0.0245657	0.0452507	0.0150014	0.0155002	0	0	0.0154742	0	0.0206306	0.0160716	0	0.0378711	0	0	0.207065	0.0334073	0.0237593	0.0614187	0.0337526	0	1.38774	0.0266582	0.110908	0.0160335	0.0274895	0.0282604	0.0659987	0.0274073	0.0198887	0.0896359	0	0.0166493	0.0486195	0	0.0221513	0.0144042	0	0	0.0620776	0.0192916	0	0	0.140942	0.0505274	0.0244543
AC004836.1	0.0529351	0	0.0220868	0	0.0122829	0.0603343	0	0	0.0209793	0.0349851	0.4797	0	0	0.0964295	0.0584391	0	0	0	0.0564724	0.0167036	0.0237593	0.14331	0.0337526	0.0220405	0	0	0.0415905	0.0160335	0	0.0423906	0.0769985	0.0274073	0	0.022409	0.0160096	0	0.0243098	0.0269346	0	0	0.0481959	0.148478	0	0.0771663	0.037724	0	0.0140942	0	0
AC004837.2	0.21174	0.292394	0.364432	0.15386	0.0859801	0.165919	0.195018	0.651008	0.503502	0.594746	0.324958	0.216844	0.103153	0.112501	0.155838	0.132549	0.14197	0.210272	0.64002	0.0501109	0.0950371	0.163783	0.13501	0.132243	0.352112	0.106633	0.083181	0.064134	0.109958	0.0989115	0.219996	0.137036	2.68498	0.201681	0.224134	0.449532	0.0243098	0.0269346	0.310118	0.0864252	0.0481959	0.742392	0.217271	0.212207	0.245206	0.0729525	0.493299	0.189478	0.293451
AC004846.1	0.21174	6.6624	4.29588	7.76991	1.65819	0.543008	1.80017	3.73555	3.37766	2.79881	0.758235	2.07915	0.495134	4.17861	0.409074	0.151485	7.88724	1.07764	4.44249	2.3051	0.641501	0.777971	0.624423	5.3338	1.03562	0.959696	3.28565	1.39492	0.907153	0.974985	1.06698	0.383702	0.15911	0.492998	0.560335	2.03122	0.243098	1.53527	0.575934	0.144042	2.84356	0.519674	0.605256	1.00316	0.565861	3.54341	1.39533	0.404219	2.13975
AC004847.1	0.397013	0.271509	0.68469	0.549499	1.20372	0.316755	0.675063	1.24002	1.40561	0.962089	1.00582	2.02813	0.618917	0.739293	1.0519	0.738487	1.13576	1.35363	0.282362	8.10126	0.879093	1.84256	0.742557	0.264486	1.1599	0.959696	0.499086	0.929944	0.0962132	1.65324	1.19898	1.1237	0.497218	0.358544	1.28077	1.03226	0.267407	1.07738	0.443026	0.633785	0.642612	1.00965	0.620776	1.23466	0.396103	1.24019	0.0422827	0.669488	0.476858
AC004854.2	0.291143	0.626558	0.463823	0.252769	0.25794	0.618426	0.300028	0.372005	0.419585	0.122448	0.448751	0.3444	0.288828	0.176787	0.389594	0.435518	0.694077	0.39426	0.752965	0.567923	0.142556	0.696079	0.388155	0.0661215	0.828499	0.533164	0.499086	0.481005	0.164937	0.551078	0.362993	0.383702	0.815437	0.537816	0.432259	0.549428	1.38566	0.404018	0.398723	0.504147	0.803265	0.579066	0.201752	0.192916	0.433827	0.323075	1.18392	0.783175	0.207861
AC004870.2	0.21174	0.0208853	0.0331302	0.01099	0.159677	0.21117	0.480045	0.232503	0	0.0349851	0.139268	0.0127555	0	0.128573	0.0389594	0.0189356	0	0	0	0	0	0.245675	0	0.154284	1.4913	0	0.512949	0.0962011	0	0	0.637988	0.246665	0.0198887	0.0896359	1.08865	0	0.097239	0	0.310118	0.115234	0.0803265	0.0593914	0.124155	0.115749	0.245206	0.0104218	0	0	1.32053
AC004877.1	0.0264675	0	0.132521	0.01099	0	0.0905014	0.0300028	0.0930012	0.0209793	0.104955	0.0309484	0.0765332	0	0.0964295	0.0584391	0.0378711	0	0.0919941	0.0376483	0	0.166315	0.102365	0.118134	0.0220405	0.0207125	0.0533164	0.0415905	0.224469	0.0137447	0	0.0439992	0.0274073	0.0397774	0	0.0320192	0.0665974	0	0.107738	0.0664539	0	0.0963918	0.0148478	0.0155194	0.192916	0.018862	0.0833743	0.0281885	0.0631593	0.0489085
AC004877.2	0.158805	0.0417706	0.353389	0.12089	0.147394	0.21117	0.255024	0.0620008	0.0629378	0.419821	0.340432	0.242355	0.0618917	0.241074	0.0973985	0.0757423	0.0473235	0.170846	0.489427	0.116925	0.356389	0.368512	0.438784	0.330608	0.1657	0.533164	0.152498	0.144302	0.054979	0.169563	0.175997	0.191851	0.636439	0.201681	0.0800479	0.466182	0.94808	0.350149	0.310118	0.144042	0.160653	0.356348	0.077597	0.559455	0.245206	0.29181	0.591958	0.113687	0.220088
AC004890.2	0.952832	0.918952	2.29703	0.472569	0.331637	2.83571	0.930087	1.78252	0.881129	0.542269	1.11414	1.07147	0.103153	1.44644	0.545432	0.0568067	0.804499	1.3142	2.05183	0.751663	2.51848	1.55594	1.38386	1.16815	0.683511	0.45319	0.0693175	1.15441	0.054979	0.0989115	0.780985	0.931847	1.88943	1.72549	1.20072	1.29865	1.92047	1.45447	0.730993	0.27368	0.594416	4.14255	0.356946	2.04491	0.320654	1.34441	0.746995	0.846334	1.19826
AC004908.2	0.238208	0.271509	0.265041	0.17584	0.0491315	0.407256	0.0900084	0.232503	0.0629378	0.472298	0.0618968	0.1148	0.103153	0.128573	0.116878	0.227227	0.252392	0.19713	0.338834	0.450998	0.0950371	0.0409458	0.151887	0.176324	0.0414249	0.133291	0.083181	0.352737	0.0274895	0.0706511	0.0989981	0.219258	0.556884	0.291317	0.256153	0.382935	0.826532	0.269346	0.265816	0.0432126	0.385567	0.237565	0.0931164	0.36654	0.132034	0.11464	0.620147	0.34106	0.550221
AC004918.1	1.48218	0.605673	2.71667	0.428609	0.4299	0.84468	0.525049	1.06951	0.818191	1.3994	0.634442	0.408177	0.144414	0.578577	1.87005	0.208291	0.741401	1.34049	2.1836	0.701552	0.807816	0.675606	1.53574	0.837539	0.352112	1.03967	0.388178	0.59324	0.178682	0.155432	0.373993	0.712589	1.92921	0.963586	0.704422	1.29865	3.91387	1.72381	0.68669	0.518551	0.755069	1.41054	0.279349	1.38899	1.03741	0.427293	0.873843	0.606329	0.68472
AC004918.3	2.14387	0.334164	2.56207	0.252769	0.221092	1.68936	1.0651	1.05401	0.839171	1.3994	1.60932	1.46689	0.226936	0.900009	2.31808	0.492325	1.15154	1.26163	0.828262	0.317369	2.32841	1.04412	1.26572	0.925701	0.269262	1.19962	0.27727	1.45905	0.632258	0.409776	0.945982	0.931847	0.497218	0.64986	0.976584	1.48179	1.7503	1.15819	0.84175	0.633785	1.22096	1.85598	0.558698	3.00948	2.0371	1.1464	0.986597	1.16213	1.73625
AC004921.1	0.0794026	0.0417706	0.187738	0.02198	0.0614143	0.0150836	0.0450042	0.0310004	0.0209793	0.157433	0.0309484	0.0637777	0.0618917	0.0482148	0.155838	0.0378711	0.126196	0.446828	0.0188241	0.0668145	0.118796	0.204729	0.59067	0.110203	0.24855	0.933037	0.0138635	0.240503	0.0274895	0.169563	0.142997	0.0274073	0.178998	0.044818	0.0320192	0.099896	0.340337	0.377084	0.0221513	0.158446	0.0642612	0.103935	0.0620776	0.25079	0.0943101	0.198014	0.0704712	0.101055	0.0733628
AC004923.4	0.158805	0.0626558	0.51904	0.406629	0.122829	0.165919	0.0300028	0.263503	0.188813	0.157433	0.278535	0.0765332	0.0618917	0.0642863	0.292196	0	0.157745	0.341692	0.32001	0.0501109	0.0950371	0.14331	0.151887	0.176324	0.103562	0.239924	0.221816	0.368771	0.0412342	0.0282604	0.0659987	0.0548146	0.258553	0	0.0320192	0.149844	0.097239	0.269346	0.0221513	0.0576168	0.0963918	0.371196	0.0620776	0.0578747	0.207482	0.0625307	0.155037	0.189478	0.17118
AC004943.2	1.19104	5.01247	5.6763	4.47292	1.68275	4.99266	2.22021	6.24658	7.44764	7.87164	2.22828	5.37008	5.65278	6.17149	2.51288	1.49591	6.78303	7.34638	1.26122	4.56009	2.44721	5.24107	2.64958	3.06363	4.10107	2.4259	12.1028	1.15441	6.62496	6.6412	10.2518	8.79774	4.69374	1.18768	4.69081	2.69719	3.96249	2.90893	3.63281	6.66915	5.22122	3.65257	3.13492	2.0642	5.86609	3.00148	10.5425	4.06746	6.60265
AC004951.1	0.21174	0.417706	1.04912	0.0879198	0.221092	0.392173	0.21002	0.310004	0.0629378	0.174925	0.29401	0.204089	0.0618917	0.160716	0.272716	0.246162	0.173519	0.157704	0.188241	0.200444	0.403908	0.307094	0.421907	0.220405	0.331399	0.133291	0.152498	0.240503	0.0274895	0.0989115	0.109998	0.0274073	0.119332	0.380953	0.192115	0.216441	0.194478	0.134673	0.221513	0.187255	0.0803265	0.534522	0.279349	0.308665	0.414965	0.312654	0.338262	0.290533	0.207861
AC004951.2	4.9759	7.3725	0.894515	0.890188	3.07072	10.4077	9.76591	2.04603	10.4477	0.857134	4.42562	10.4213	0.72207	2.13752	23.0055	33.3455	0.504784	1.22221	1.03533	2.55565	1.44932	0.450404	3.2065	6.83256	5.19883	2.07934	0.83181	2.87	3.36746	3.23582	1.35297	1.06888	0.954658	20.7955	1.10466	5.84392	3.9868	4.63275	14.2876	1.87255	9.54279	16.585	2.74693	2.72011	0.792205	1.06302	28.3717	8.5265	1.02708
AC004951.3	0.820494	1.52463	0.640517	0.274749	0.208809	0.708927	0.21002	1.05401	0.587419	0.507284	0.882029	0.280622	0.0825223	0.273217	1.85057	0.151485	0.110421	0.315408	1.29886	1.08574	0.403908	0.368512	0.472536	1.71916	0.538524	0.106633	0.166362	0.577206	0.0962132	0.211953	0.340994	0.191851	0.318219	0.941177	0.112067	0.416234	0.656363	0.619495	1.39553	0.144042	0.722938	3.68226	0.620776	0.810246	0.132034	0.166749	2.81885	1.12424	0.904808
AC004951.4	0.502883	0.772755	0.839298	0.241779	0.159677	0.63351	0.0900084	0.279003	0.650357	0.192418	0.448751	0.255111	0.165045	0.176787	0.720749	0.17042	0.0788724	0.052568	1.12945	1.13585	0.0712778	0.225202	0.253144	0.220405	0.497099	0.0533164	0.083181	0.336704	0.288639	0.0565209	0.208996	0.328887	0.357997	1.47899	0.160096	0.399584	1.11825	0.915775	0.797447	0.072021	0.562285	1.15813	0.838047	0.482289	0.0754481	0.0937961	1.45171	0.606329	0.391268
AC004967.1	1.8792	0.75187	2.17555	3.97837	2.60397	2.53404	2.82026	1.58102	1.76226	5.86	2.36755	1.35209	1.29973	2.68395	1.87005	0.738487	1.21464	1.64275	2.29654	2.63917	1.94826	3.15283	3.49339	1.69712	1.05634	0.986354	12.2831	4.21681	1.66311	1.18694	1.59497	3.20665	3.57997	2.4874	2.76966	3.16337	4.05973	1.29286	1.24047	2.29027	3.30945	3.34076	1.33467	2.33428	1.32034	2.63671	4.8907	3.90324	2.94674
AC004975.2	0.0794026	0.0626558	0.198781	0.0329699	0.135112	0.241337	0.150014	0.108501	0.167834	0.0524776	0.216639	0.267866	0	0.192859	0.136358	0.132549	0.0946469	0.118278	0.0941206	0.200444	0.0475186	0.184256	0.354402	0.154284	0.1657	0.0799746	0.055454	0.144302	0.467321	0.0706511	0.0439992	0.246665	0.0795549	0.201681	0	0.332987	0.486195	0.161607	0.0443026	0.100829	0.915722	0.786936	0.0155194	0.327957	0.0943101	0.0312654	0.761089	0.113687	0.158953
AC004980.1	1.77333	0.793641	2.82711	4.50589	1.19144	1.70444	0.660062	1.41052	3.96508	2.8163	1.88785	1.93884	1.58855	1.36608	2.41548	0.321905	3.1549	1.90559	2.40949	4.00887	3.39758	3.23472	5.14727	1.91752	3.27257	2.45256	2.09339	4.50542	1.33324	0.692381	2.87095	2.82295	2.36676	0.739496	1.80908	2.16441	2.06633	1.72381	0.443026	0.950677	1.92784	2.44989	5.58698	3.93548	1.62213	1.43821	2.73428	2.539	2.01748
AC004980.2	0.10587	0.0626558	0.828255	0.285739	0.552729	0.497758	0.375035	0.232503	0.188813	0.437313	0.464226	0.178578	0.35072	0.658935	0.194797	0.0757423	0.0630979	0.486254	0.414131	0.450998	0.166315	0.14331	2.48081	1.25631	0.932061	0.693114	0.249543	0.59324	0.137447	0.169563	0.373993	0.164444	0.278442	0.268908	0.608364	0.74922	0.388956	0.269346	0.221513	0.129638	0.739004	0.371196	0.419024	0.945287	0.433827	0.385606	1.45171	0.656857	0.525767
AC004980.3	0	0	0.121477	0.02198	0	0	0	0	0	0.419821	0.0154742	0.0127555	0.0206306	0	0.0973985	0.0189356	0	0.013142	0.0376483	0.0668145	0.190074	0.0204729	0.0168763	0.088162	0.0207125	0.0533164	0.124771	0.0160335	0.054979	0.0141302	0.0769985	0.0274073	0.0596661	0.0672269	0.0800479	0.0665974	0.0243098	0	0	0.0432126	0	0.0296957	0.0620776	0.0771663	0.018862	0.0416872	0.380545	0.101055	0.0122271
AC004982.1	0.132338	0.187968	0.220868	0.17584	0.0491315	0.286588	0.075007	0.0465006	0.0419585	0.192418	0.123794	0.0510222	0.0618917	0.0160716	0.0779188	0.0189356	0.0157745	0.013142	0.0941206	0.133629	0.142556	0.0614187	0.0337526	0.088162	0.310687	0.0533164	0.0693175	0.112235	0.0824684	0.0282604	0.0879983	0.0548146	1.21321	0.515407	0.0640383	0.0665974	0.267407	0.0538691	0.110757	0.0576168	0.0642612	0.296957	0.0310388	0.0385831	0.396103	0.0312654	0.211414	0	0.0978171
AC004990.1	0.767559	0.543017	0.717821	0.01099	0.196526	2.09662	0.270025	0.666508	4.34271	0.0174925	1.20699	0.82911	0	2.41074	4.01282	5.9647	1.04112	3.44321	0.922382	2.48884	0.522704	0.14331	2.22767	2.29221	0.124275	1.51952	0.55454	2.6295	3.58738	0.0989115	0.186996	0.548146	0.715994	1.23249	0.304182	5.99376	3.28182	0.161607	0.0664539	4.99826	4.14485	3.66742	0.077597	5.90322	0.037724	0.677416	4.38331	1.80636	0.354587
AC005005.3	0.476416	0.0835411	0.629473	0.274749	0.17196	0.226253	0.0900084	0.387505	0.29371	0.297373	0.340432	0.204089	0.0412611	0.160716	0.876587	0.568067	0.694077	0.341692	0.357658	0.167036	0.118796	0.327567	1.26572	0.220405	0.331399	1.59949	0.207952	0.529106	0.0962132	0.240214	0.494991	0.219258	0.596661	0.201681	0.416249	1.26535	0.510505	0.134673	0.376572	0.0288084	0.690808	0.460283	0.186233	0.655913	0.716757	0.364763	0.535581	0.644225	0.440177
AC005005.4	0.0264675	0.0417706	0.121477	0.0989098	0.0245657	0.0452507	0.120011	0.186002	0.0629378	0.104955	0.18569	0.0892888	0	0.192859	0.0194797	0.0378711	0.0630979	0.026284	0.22589	0.18374	0.118796	0.102365	0.540041	0.154284	0.124275	0.0799746	0.0693175	0.945977	0.0137447	0.0423906	0.0659987	0.0274073	0.258553	0.291317	0.0160096	0.0166493	0.121549	0.107738	0	0.0288084	0.369502	0.296957	0	0.25079	0.018862	0.0312654	0.056377	0.0505274	0.354587
AC005014.3	0	0.0208853	0.375475	0	0.0614143	0.150836	0.195018	0.0155002	0	0.0699701	0.0309484	0.0127555	0	0.0321432	0.0779188	0.0378711	0	0.0919941	0.0564724	0.0167036	0	0.14331	0.118134	0.286527	0	0.133291	0.485222	0.064134	0.0137447	0	0.0109998	0.0822218	0.0198887	0.044818	0.0960575	0.116545	0.0486195	0	0.0664539	0.0576168	0	0	0	0	1.20717	0.0729525	0.0704712	0.126319	0.158953
AC005034.3	10.3488	4.21883	4.1744	4.7147	3.8691	3.25805	4.77045	2.40253	4.80425	10.7579	4.61131	9.84728	4.02296	7.42507	6.48674	3.59776	3.69123	6.75499	16.8099	6.28056	7.27034	5.60958	8.28626	9.80803	3.99751	7.57093	7.5556	8.6581	7.42216	2.98148	12.8808	4.38516	8.6317	5.28852	3.87432	7.32571	10.8421	3.93245	5.55998	6.91402	6.12088	5.33037	5.44731	6.38551	6.63943	8.2749	9.82369	9.66337	8.1555
AC005034.5	0.317611	0.125312	0.5853	0.263759	0.17196	0.181003	0.240022	0.155002	0.167834	0.822149	0.417803	0.357155	0.309459	0.369646	0.66231	0.227227	0.410137	0.302266	0.903558	0.217147	0.475186	0.327567	1.13071	0.551013	0.517812	0.159949	0.499086	0.529106	0.508555	0.254344	0.967982	0.328887	0.377886	0.358544	0.40024	0.432883	0.194478	0.215477	0.221513	0.230467	0.417698	0.282109	0.24831	0.482289	0.433827	0.573198	0.338262	1.04844	0.220088
AC005041.1	1.61452	6.57886	4.58301	6.00053	4.00421	4.55524	1.14011	4.47956	3.48256	5.03785	4.53394	3.97973	1.73297	6.52506	5.64911	1.7042	7.91879	4.04774	19.3889	19.0922	2.13834	3.41898	2.6327	8.61784	9.07206	2.47921	3.24406	1.98816	1.26452	5.38361	6.51188	2.11036	6.8815	1.90476	2.62557	4.66182	4.01111	4.57888	2.83537	4.50852	13.9286	2.68746	3.56946	4.68785	6.22447	5.01288	21.6065	4.598	5.19653
AC005041.3	0.0794026	0.208853	0.231911	0.582469	0.25794	0.407256	0.180017	0.356504	0.167834	0.279881	0.386855	0.204089	0.185675	0.257145	0.233756	0.0946778	0.567881	0.236556	0.677669	0.634738	0.261352	0.14331	0.270021	0.242446	0.310687	0.213266	0.207952	0.112235	0.109958	0.282604	0.164997	0.191851	0.795549	0.134454	0.144086	0.266389	0.243098	0.430953	0.17721	0.259276	0.401632	0.267261	0.356946	0.115749	0.528137	0.343919	0.873843	0.176846	0.281224
AC005046.1	0.423481	0.104426	1.41355	0.307719	0.208809	0.256421	0.345032	0.651008	0.167834	0.612239	0.309484	0.216844	0.268197	0.289289	0.272716	0.0568067	0.299715	0.354834	0.282362	0.317369	0.237593	0.348039	0.202515	0.198365	0.289974	0.159949	0.388178	0.27257	0.0412342	0.113042	0.406992	0.109629	0.139221	0.358544	0.272163	0.532779	0.170168	0.457888	0.199362	0.0432126	0.160653	0.519674	0.186233	0.36654	0.132034	0.218858	0.126848	0.568434	0.268997
AC005062.1	0.10587	0.0208853	0.0220868	0	0	0.120669	0.195018	0.0620008	0.0839171	0	0.216639	0.1148	0	0.0321432	0.0779188	0.0189356	0.0473235	0.052568	0.451779	0.133629	0.285111	0.0409458	0.168763	0.0220405	0.0207125	0.0266582	0.027727	0.0481005	0.0412342	0.0423906	0.109998	0.164444	0.119332	0.0672269	0.0320192	0.0665974	0.097239	0.0269346	0.0664539	0.0864252	0.160653	0.430587	0.108636	0.61733	0.037724	0.0625307	0.873843	0.0631593	0.0733628
AC005064.1	0	0	0.828255	0.02198	0	0.0301671	0	0.0155002	0.209793	0.122448	0.0154742	0	0	0.144644	2.31808	0.302969	0	0.210272	5.81666	0.133629	0.0950371	0	0.556918	0.264486	0	0.0799746	0.027727	0.769609	0.0824684	0	0	0.0274073	0.994436	0	0.0800479	0.799168	0.559124	0	0.0221513	0.0288084	0.803265	0.0296957	0	3.72327	0	0.0312654	0.0281885	1.28845	0
AC005070.3	0.635221	0.250623	0.761994	0.901178	0.528163	0.46759	0.300028	0.759509	0.671337	2.29152	0.464226	0.318888	0.123783	0.30536	0.272716	0.0757423	0.410137	0.275982	0.696493	0.467702	0.190074	0.777971	0.421907	0.617134	0.766361	0.239924	0.457495	0.400838	0.26115	0.141302	0.736986	0.520738	0.238665	0.358544	0.432259	0.24974	0.364646	0.269346	0.376572	0.201659	0.144588	0.772088	0.589737	0.694496	0.28293	0.104218	0.549675	0.54317	1.07599
AC005076.1	0.397013	0.125312	0.717821	0.23079	0.221092	0.46759	0.135013	0.356504	0.167834	0.367343	0.0928451	0.1148	0.165045	0.466076	0.448033	0.378711	0.220843	0.249698	0.489427	0.918699	0.237593	1.53547	0.540041	0.286527	0.352112	0.586481	0.762492	0.86581	0.137447	0.282604	0.241995	0.246665	1.35243	0.313726	0.416249	0.582727	1.33704	0.215477	0.376572	0.216063	0.27311	0.579066	0.294868	0.36654	0.396103	0.343919	1.2262	0.214742	1.03931
AC005077.2	0.0529351	0.0208853	0.0441736	0	0.0245657	0.0754178	0.0600056	0.0930012	0.881129	0.0174925	0.0618968	0.0765332	0	0.0160716	0.0389594	0.189356	0.0157745	0.039426	0.0376483	0.217147	0.0475186	0.0204729	0.0168763	0.044081	0.0207125	0.106633	0.0138635	0.112235	0	0.0141302	0.120998	0.0548146	0.835326	0.0896359	0.0160096	0.0166493	0	0.0538691	0	0.388913	0.144588	0.296957	0	1.1382	0.018862	0.0208436	1.33895	0.0126319	0.0855899
AC005077.4	1.45571	0.939838	1.18164	1.12098	0.700123	2.85079	1.41013	0.589007	14.3918	0.297373	2.3985	1.148	0.309459	2.20181	7.30489	1.60952	0.236617	0.683385	1.29886	6.06342	1.78195	0.286621	0.405031	1.631	0.372824	0.0799746	0.263406	1.66749	1.00337	0.579339	1.80397	1.64444	17.7407	5.96079	0.992594	0.216441	1.60444	2.53185	0.398723	7.8791	68.149	8.18116	0.341427	14.2179	0.584723	0.448137	38.7874	0.366324	0.379041
AC005082.1	0.0264675	0	0.121477	0	0.0245657	0.0452507	0	0.124002	1.23778	0.0524776	0.216639	0.0765332	0.103153	0.0964295	0.253236	0.0568067	0.157745	0.486254	0.0752965	5.71264	0.190074	0	0.0843815	0	0.559237	2.6125	0.0970445	0.0481005	0	0.197823	0.0989981	0.30148	0.238665	0.0672269	0.0320192	0.0665974	0.218788	0.996579	0.0221513	0.0432126	0.0321306	0.0742392	0.201752	0.443706	0.339516	0.0625307	0.056377	0.328428	0.0122271
AC005083.1	0.688156	0.501247	0.132521	0.0989098	0.294789	1.79494	0.435041	0.356504	1.59442	0.647224	0.758235	0.293377	0.144414	0.466076	0.935026	0.908907	0.189294	0.275982	2.05183	1.03562	0.33263	0.63466	0.961949	0.176324	0.517812	0.133291	0.429768	1.71559	0.687237	0.254344	0.791985	0.520738	5.86717	0.896359	0.688412	0.449532	1.5072	0.377084	0.487329	0.936273	3.1006	1.41054	0.356946	0.675205	1.52782	0.948383	5.25715	0.770543	1.27162
AC005099.1	0.238208	0.0835411	0.496953	0.14287	0.196526	0.0905014	0.285027	0.325504	0.0629378	0.122448	0.0618968	0.255111	0.0206306	0.128573	0.0584391	0.246162	0.299715	0.144562	0.22589	0.350776	0.190074	0.14331	0.405031	0.551013	0.24855	0.159949	0.0693175	0.176369	0.0137447	0.0565209	0.131997	0.0548146	0.536995	0.358544	0.176105	0.166493	0.388956	0.0538691	0.110757	0.129638	0.883591	0.178174	0.170713	0.231499	0.037724	0.239701	0.310073	0.265269	0.158953
AC005100.1	0.0264675	0	0.0220868	0	0.0245657	0.0754178	0.0150014	0	0	0.0174925	0.216639	0	0	0.0160716	0.0779188	0	0	0	0	0	0.0237593	0	0	0.0220405	0	0	0	0.0160335	0	0	0	0	0	0	0	0	0.0243098	0	0	0	0	0.0445435	0	0.0385831	0	0.0104218	0	0.0252637	0
AC005154.2	0.370546	0.292394	1.35834	0.0879198	0.0982629	0.271504	0.270025	0.387505	0.230772	0.402328	0.278535	0.178578	0.0412611	0.289289	0.311675	0.0946778	0.283941	0.118278	0.150593	0.18374	0.190074	0.450404	0.151887	0.220405	0.207125	0.133291	0.083181	0.0962011	0.0137447	0.0423906	0.307994	0.411109	0.357997	0.291317	0.160096	0.51613	0.218788	0.161607	0.0886052	0.0144042	0.160653	0.282109	0.139675	0.347248	0.301792	0.375184	0.436922	0.429483	0.525767
AC005162.1	0.0264675	0.104426	0.0110434	0.0439599	0.0491315	0.0603343	0.300028	0	0	0.0874627	0.108319	0	0	0.0321432	0.389594	1.3823	0	0.013142	0.0188241	0	0.142556	0.0818916	0.118134	0.0220405	0.0828499	0	0.0138635	0.0160335	0.206171	0.0282604	0.0109998	0	0	0.268908	0.224134	0.049948	0.0486195	0.0269346	0	0.0288084	0.0321306	0.861175	0	0.135041	0.622447	0.0208436	0.197319	0.0378956	0.0244543
AC005162.2	0.10587	0.0626558	0.110434	0.14287	0.17196	0.271504	0.150014	0.139502	0.0209793	0.489791	0.18569	0.0765332	0.0206306	0.144644	1.32462	0.132549	0.236617	0.013142	0.0188241	0.0334073	0.118796	0.102365	0.118134	0.0661215	0.352112	0	0.083181	0.160335	0.0412342	0.0565209	0.0879983	0.0274073	0.0198887	0.156863	0.224134	0.0166493	0.194478	0.0538691	0.0886052	0	0.0321306	1.44024	0	0.424414	0.452689	0.0416872	0.0704712	0.0126319	0
AC005165.1	0.0529351	0.0208853	0.298172	0.0439599	0.0982629	0	0.075007	0.170502	0	0.699701	0	0	0.247567	0.0482148	0.0779188	0.0189356	1.08844	0.13142	0	0	0.546463	0.470877	0.337526	0.903661	0.310687	0.0533164	0.817946	0.176369	0.0962132	0.0423906	0.054999	0.849626	0.0198887	0.0896359	0.0640383	0.166493	0.0243098	0	0	0	0	0.133631	0.26383	0.520872	0.829929	0.218858	0.0281885	0.164214	0.34236
AC005224.2	0.21174	0.0417706	0.0331302	0.263759	0.147394	0.0754178	0.10501	0.0620008	0.104896	0.0524776	0.0618968	0	0.0412611	0.0160716	0.0973985	0	0.0788724	0.052568	0.0376483	0.0668145	0.0237593	0.184256	0.0506289	0.044081	0.0207125	0.0266582	0	0.064134	0	0.0847813	0.0879983	0	0.0994436	0.044818	0.0480287	0.099896	0.0243098	0.215477	0.110757	0.0144042	0.0481959	0.133631	0.0155194	0.0385831	0	0.0416872	0.0281885	0	0.0122271
AC005224.3	1.27044	0.208853	0.220868	4.65975	0.51588	1.1011	0.555052	1.96852	0.713295	2.71134	0.727287	3.34195	0.618917	0.980367	0.584391	0.265098	1.34083	1.36677	0.451779	0.534516	0.617741	2.4158	0.118134	0.110203	0.455674	0.613139	0.914991	0.769609	1.58064	1.70976	1.40797	0.794811	3.12253	0.672269	0.640383	1.61499	2.52821	1.61607	0.487329	0.403318	0.851461	1.81144	0.419024	0.520872	0.18862	0.99007	0.112754	0.505274	0.391268
AC005225.4	0.10587	0.271509	0.894515	0.0659399	0.0368486	0.135752	0.10501	0.124002	0.104896	0.244895	0.170216	0.280622	0.0825223	0.160716	0.136358	0.227227	0.157745	0.341692	0.432955	0.317369	0.0475186	0.0818916	0.32065	0.330608	0.227837	0.0266582	0.055454	0.0481005	0.0274895	0.0565209	0.0439992	0.0822218	0.576773	0.179272	0.128077	0.166493	0.145859	0.404018	0.0886052	0.158446	0.0963918	0.193022	0.170713	0.347248	0.226344	0.0937961	0.267791	0.113687	0.232316
AC005229.3	2.01153	2.81951	5.02474	1.87929	3.29181	1.91561	3.88536	2.30953	1.63638	2.64137	1.56289	1.70924	1.42351	5.06255	2.70768	2.34801	2.31885	2.65469	1.12945	1.31959	3.51637	2.39533	4.30345	2.93139	3.50041	5.91812	1.88544	2.74173	3.09257	1.17281	1.88096	2.87776	3.26175	3.02521	1.28077	3.99584	2.38236	1.96622	1.7721	4.86862	2.29734	2.15294	1.22603	3.64611	8.45019	3.2516	2.52287	4.06746	3.05678
AC005253.1	0.635221	1.60817	3.01485	0.978108	0.528163	1.16143	0.360034	2.46453	1.06994	1.62681	1.06772	0.471955	0.165045	0.755365	1.12982	0.605938	0.867597	0.841089	0.903558	1.26948	0.451426	0.737025	1.01258	0.88162	0.372824	1.03967	0.388178	1.34681	0.384853	0.169563	0.879983	1.20592	0.696105	0.560225	0.944565	1.88138	0.680673	1.4006	0.819598	0.316892	0.851461	1.55902	0.620776	1.3697	0.339516	1.26104	1.50808	1.26319	2.28647
AC005256.1	0.0264675	0	0.0441736	0.0989098	0.0614143	1.34244	0.615057	0.0620008	0.209793	0	0.0618968	0.0382666	0.0206306	0.0642863	0.0779188	0.605938	0.0473235	0.183988	0.188241	0.651441	0	0	0.506289	0	0.0621374	0	0.0138635	0.256536	0.0824684	0.211953	0.0439992	0.109629	0.0795549	0.268908	0.0800479	0.116545	1.02101	0.0538691	0	0.0144042	1.01211	0.222718	0.139675	0.192916	0.28293	0.0104218	0.451016	0	0.0244543
AC005261.1	35.1754	9.0851	24.5826	20.5513	14.4201	16.2752	11.9261	12.7412	27.7556	18.3847	12.008	12.8448	16.6695	14.9144	9.72037	40.9387	14.3863	18.0703	40.9425	26.1579	14.2318	14.9452	12.8429	12.0341	17.7299	24.0457	17.8285	23.0562	1.77307	11.6433	9.55882	17.3214	27.5856	38.5883	25.5993	27.6046	18.4997	39.6207	29.3505	7.25972	19.3908	29.2354	12.6328	9.25995	25.6146	14.6635	37.3779	14.5014	11.0656
AC005261.3	5.90226	0.877182	4.84805	4.58282	2.68995	2.57929	1.62015	1.08501	2.81122	3.42854	1.25341	2.4108	3.38341	1.94466	1.36358	4.92325	2.52392	2.49698	12.4616	6.33067	2.44721	2.74337	2.46394	3.5926	4.3289	3.81212	2.16271	3.52737	0.219916	3.05213	1.52897	1.80888	5.07162	4.01121	3.36201	6.47659	6.39346	6.6259	3.94293	1.52685	3.8878	2.83594	2.40551	2.48861	4.41371	2.59503	3.96048	1.90741	1.21049
AC005261.5	1.19104	0.104426	0.739907	0.340689	0.159677	0.512841	0.225021	0.496006	0.524482	0.717194	0.680864	1.148	1.03153	0.433933	0.389594	1.55272	0.45746	0.486254	0.696493	0.601331	1.33052	0.348039	0.91132	0.793458	1.20132	0.586481	0.27727	1.33078	0.164937	0.522818	0.780985	0.657775	0.397774	0.672269	0.736441	0.949012	0.850841	0.781102	0.753144	0.417722	1.14064	0.950262	0.481101	0.675205	0.735619	0.917117	1.18392	0.454747	0.855899
AC005291.1	0	0	0.662604	0.19782	0.0122829	0.0150836	0.0300028	0.449506	0	0	0.0154742	0.2296	0.0412611	0	0.0389594	0	0.536333	0.210272	0	0	0.0475186	0.0409458	0.0337526	0.044081	0.124275	0.186607	0.055454	0.0481005	0.0412342	0.0423906	0.0109998	0.0274073	0.0397774	0	0.0320192	0.582727	0	0.107738	0	0	0	0	0.0155194	0.0192916	0.0565861	0.0208436	0.0140942	0.0378956	0.0122271
AC005291.2	0	0	0.927645	0.19782	0	0.0301671	0.0150014	1.11601	0.0419585	0	0.0309484	0.255111	0.0825223	0.0482148	0.0194797	0	0.946469	0.420544	0	0	0	0.14331	0	0	0.24855	0.106633	0.0693175	0	0.0412342	0.0847813	0.0109998	0.0274073	0	0	0.0160096	0.882415	0	0.161607	0	0	0.0321306	0.0445435	0.0931164	0.0192916	0.018862	0	0	0.0126319	0.0244543
AC005306.1	0.0529351	0.271509	1.31416	0.19782	0.0982629	0.181003	0.0450042	0.480506	0.209793	0.174925	0.170216	0.0382666	0.0412611	0.112501	0.292196	0.0568067	0.0788724	0.144562	0.677669	0.300665	0.166315	0.0818916	0.0675052	0.0661215	0.0621374	0.0799746	0	0.128268	0.0687237	0.0141302	0.175997	0.0548146	0.45744	0.201681	0.0800479	0.183143	0	0.188542	0.0664539	0.072021	0.0963918	0.519674	0.077597	0.289373	0.0565861	0.0729525	0.183225	0.151582	0.183407
AC005307.1	0	0	0	0	0	0	0	0	0	0	0	0	0	0	0	0	0	0.013142	0	0	0	0	0.0675052	0	0	0.0266582	0.0138635	0.0160335	0	0	0	0	0	0	0	0	0	0	0	0	0	0	0	0	0	0.0104218	0	0	0
AC005323.1	0	0	0.0331302	0.01099	0	0.0452507	0.0450042	0.0310004	0.0209793	0	0.0154742	0.0382666	0	0	0	0	0.173519	0.039426	0	0.0334073	0.0237593	0	0.0675052	0.044081	0.0621374	0	0.194089	0.032067	0	0	0.0109998	0.0822218	0	0	0.0320192	0.0332987	0	0	0	0	0	0.0148478	0.0931164	0.0192916	0.0565861	0	0	0	0
AC005324.2	0.661689	0.0626558	0.993905	0.0769298	0.110546	0.150836	0.165015	0.480506	0.209793	0.0874627	0.371381	0.165822	0.0206306	0.369646	0.155838	0.17042	0.0473235	0.341692	0.809438	0.0501109	0.0712778	0.163783	0.523165	0.286527	0.0621374	0.399873	0.152498	0.336704	0.206171	0.155432	0.626988	0.356295	0.636439	0.64986	0.0800479	0.0832467	0.243098	0.888841	0.398723	0	0.144588	0.564218	0.186233	0.25079	0.113172	0.302232	1.43761	0.151582	0.293451
AC005329.1	0.0264675	0.313279	0.61843	0.0549499	0.0614143	0.0150836	0.0900084	0.496006	0.0629378	0	0.0464226	0.293377	0.0412611	0.144644	0.409074	0.113613	0.0473235	0.223414	0.207065	0.0501109	0.0712778	0.0409458	0.118134	0.044081	0.24855	0.0266582	0.0138635	0.64134	0.0137447	0.0989115	0.142997	0	0.0397774	0.112045	0.0480287	0.299688	0.0243098	0.0269346	0.0221513	0.0144042	0.176718	0.0445435	0.108636	0.945287	0.0565861	0.239701	0.0422827	0.74528	0.146726
AC005330.1	0.0529351	0.0835411	0.507996	1.4287	0.68784	0.181003	0.10501	0.217003	0.0839171	0.0699701	0.0309484	0.153066	0.247567	0.30536	0.350635	0.132549	0.0473235	0.105136	0.131769	0.300665	0.403908	0.163783	0.489412	0.132243	0.662799	0.373215	0	0.304637	0.219916	0.211953	0.208996	0.411109	0.178998	0.044818	0.176105	0.283039	0.0486195	0.269346	0.0443026	0.129638	0.0642612	0.0742392	0.201752	0.0771663	0.132034	0.281388	0.0704712	0.353692	0.0611357
AC005332.2	0.10587	0.0417706	0.110434	0.0439599	0	0.0301671	0.0600056	0.108501	0.692316	0.297373	0.0928451	0.1148	0.0206306	0.0160716	0.0584391	0.0189356	0.0473235	0.052568	4.80015	0.150333	0.0950371	0.102365	0.0843815	0.0661215	0.0621374	0.133291	0.055454	0.064134	0.0137447	0.0706511	0.285995	0	0.45744	0	0.208125	0.0665974	0.097239	0.188542	0	0.0144042	0.0160653	0.311805	0.0310388	0.154333	0.018862	0.104218	0.0845655	0.0757911	0.183407
AC005332.3	0.661689	0.438591	1.60129	0.725338	0.650992	0.558092	0.270025	1.50352	1.30071	1.92418	0.371381	0.701555	0.330089	0.755365	0.68179	0.302969	0.410137	0.762237	2.6542	1.00222	0.546463	0.429931	0.860691	1.16815	0.414249	1.09299	0.55454	0.833743	0.247405	0.367386	0.604988	0.328887	1.29277	1.03081	0.720431	0.849116	0.826532	1.15819	0.398723	0.331297	0.353437	0.460283	0.372465	1.04174	0.679033	1.19851	0.902032	1.08634	1.25939
AC005332.4	1.42925	0.584788	4.81492	0.802268	0.663275	1.84019	1.1101	1.56552	1.65736	2.65887	1.14509	0.956665	0.680809	1.47859	1.38306	1.60952	1.13576	2.07644	7.45435	3.35743	1.87698	1.88351	3.25712	2.02773	1.40845	2.37258	0.734765	2.27676	0.852174	1.87932	1.29798	1.72666	3.61975	1.12045	0.848508	3.37982	3.11165	2.74733	0.952506	1.44042	1.92784	1.76689	0.729411	2.7394	0.829929	2.20942	4.6511	2.48848	2.49434
AC005332.5	2.38208	0.772755	4.64927	3.0662	2.73908	1.88545	1.0501	7.36259	2.91612	4.26818	1.14509	1.28831	1.29973	1.78395	2.45444	0.587003	1.68787	2.3787	4.93192	2.62247	1.73443	2.27249	2.86897	2.22609	0.952773	1.17296	1.05363	2.5814	0.384853	1.10216	0.989981	0.767404	2.20765	1.94958	2.32139	2.4974	1.72599	3.44762	2.99043	0.835444	2.57045	1.18783	1.13292	2.62365	2.30117	2.60545	3.9182	3.27165	2.40875
AC005332.6	11.2752	13.471	20.3198	13.4298	10.1456	18.8695	8.68581	18.5847	39.3571	28.3379	12.6115	13.0872	11.7182	25.3449	19.3823	6.94935	14.6703	21.2769	25.8267	24.6044	29.0576	18.2823	20.0659	19.3295	14.0431	25.5386	12.7821	33.9269	10.7759	11.6433	15.1687	8.35922	26.0144	13.9832	13.2559	20.5453	15.5826	17.7229	8.83837	16.7953	20.4029	6.04307	12.4776	20.3719	19.6165	50.0037	17.5896	23.7858	30.1643
AC005332.7	0.0264675	0	0.0441736	0.02198	0	0	0.0150014	0.0620008	0.188813	0.0699701	0.0618968	0.0127555	0.0206306	0.0482148	0	0	0	0.052568	3.12481	0.0835181	0.0475186	0.0204729	0	0.0220405	0.0414249	0.0266582	0.027727	0.0160335	0.0137447	0.0989115	0.0879983	0.0274073	0.0795549	0.022409	0.0480287	0.0332987	0	0.0538691	0	0	0.0321306	0.118783	0	0	0.037724	0.0104218	0.126848	0.0252637	0.0244543
AC005336.1	1.85273	1.5664	1.39147	0.0989098	1.16687	0.618426	0.495046	5.54907	2.24478	0.734686	1.74858	0.216844	0.123783	60.6542	66.27	3.63563	0.362813	9.01542	0.0564724	0.668145	0.0475186	0.122837	17.6357	30.9449	0.24855	53.1032	0.235679	22.0781	0.467321	0.66412	1.64997	0.274073	3.57997	0.268908	0.0640383	5.0281	4.20559	0.834972	0.775296	4.47971	0.690808	0.786936	1.24155	63.7586	1.90506	41.906	1.56446	10.7623	9.02363
AC005336.2	0.0264675	0.0208853	0.0220868	0	0.0245657	0.0452507	0.0150014	0.0620008	0.0419585	0.0174925	0	0.0255111	0	0	0.0194797	0.0568067	0.0630979	0	0	0.167036	0	0.0409458	0.0506289	0.044081	0	0	0	0.464972	0	0	0.0109998	0	0.0397774	0.022409	0	0	0.0243098	0	0	0.0144042	0.0321306	0.0296957	0.0310388	0.0578747	0	0	0.0281885	0.0378956	0.0366814
AC005336.3	0	0	0	0	0	0.0603343	0.0150014	0	0.0419585	0.0174925	0	0	0	0	0.0194797	0.17042	0.110421	0.013142	0	1.10244	0	0	0.0168763	0.0220405	0	0.0533164	0	0.144302	0	0	0.0109998	0	0.298331	0.022409	0	0.0166493	0.0729293	0	0	0.0288084	0	0	0	0.0578747	0	0.0312654	0.0140942	0.0252637	0.0733628
AC005381.1	0	0	0	0.01099	0	0	0.0150014	0.0155002	0	0.0349851	0	0.191333	0	0.0321432	0	0.0189356	0	0	0.0376483	0.116925	0.0475186	0.0614187	0.101258	0	0	0	0	0.032067	0	0	0	0	0.0397774	0	0.0320192	0.0332987	0	0.0269346	0.0221513	0	0.0160653	0	0	0.0385831	0.018862	0	0	0.0631593	0.0244543
AC005383.1	0.423481	0.0626558	0.0662604	0.373659	0.17196	0.0603343	0.0300028	0.124002	0.104896	0.192418	0.108319	0.0382666	0.0206306	0.0803579	0.0194797	0.0189356	0.0473235	0.06571	0.150593	0.0167036	0.0475186	0.0204729	0.0337526	0.044081	0.1657	0.106633	0.083181	0.256536	0.151192	0.0141302	0.197996	0.109629	0.119332	0.134454	0.128077	0.049948	0.0486195	0.107738	0.354421	0.0432126	0.0803265	0.0445435	0.0465582	0.0964578	0.18862	0.0104218	0.0140942	0	0
AC005392.2	0.291143	0.772755	0.0883471	0.23079	0.233374	4.97758	1.69516	0.480506	0.167834	0.174925	0.278535	0.1148	0.0412611	0.835722	0.837627	3.3516	0.252392	0.32855	0.207065	0.450998	0.0237593	0.225202	0.405031	0.132243	0.103562	0.559822	0.0693175	0.224469	1.0446	0.536948	0.461991	1.34296	0.278442	3.20448	0.112067	0.382935	0.267407	2.66652	0.155059	0.460935	3.53437	1.0542	5.02828	3.06736	0.018862	0.333497	6.49745	0.252637	0.268997
AC005393.1	0.0794026	0.104426	2.69459	0.0439599	0.0491315	0.181003	0.0150014	0.0930012	0.356648	0.13994	0.0618968	0.127555	0.0412611	0.208931	0.798668	0.113613	0.173519	0.19713	4.32955	0.317369	0.0712778	0.49135	0.337526	0.837539	0.0621374	0.0799746	0.124771	0.32067	0	0.0282604	0.0879983	0.0822218	0.696105	0.0896359	0.0800479	0.049948	0.340337	0.215477	0.0443026	0	0.321306	0.193022	0.077597	0.405123	0.0565861	0.17717	0.169131	0.126319	0.0611357
AC005476.2	1.90566	1.21135	0.276085	0.2198	0.0982629	1.22177	0.225021	0.573507	0.398606	1.06704	0.386855	0.102044	0.185675	0.466076	0.272716	0.568067	0.59943	0.118278	0.941206	0.400887	0.974131	0.388985	0.185639	0.41877	0.227837	0.29324	0.734765	0.304637	0.137447	0.409776	0.120998	0.328887	0.77566	0.156863	0.576345	0.266389	0.753602	0.754168	0.199362	0.216063	0.321306	0.222718	0.294868	0.36654	0.528137	0.479402	0.197319	0.13895	0.476858
AC005481.1	0.0264675	0.250623	2.03198	0.241779	0.503597	0.226253	0.0900084	0.310004	0.0209793	0.122448	0.0464226	0.0127555	0.0206306	0.0642863	0.233756	0.0189356	1.27773	0.354834	0	0.100222	0.0712778	0	0.0675052	0	0.414249	0.266582	0.0970445	0.400838	0.907153	0.0847813	0.747986	0.109629	0.15911	0.201681	0.304182	0.24974	0.777912	0.161607	0.376572	0.0432126	0.0321306	0.608761	0.0931164	0.36654	0.0565861	0	0.0281885	0.101055	0.0122271
AC005498.2	0.0264675	0.146197	0.0331302	0	0.0122829	0.0301671	0.0150014	0.0465006	0	0.0349851	0	0.0510222	0.0206306	0.0160716	0.0389594	0	0.031549	0.039426	0.282362	0.133629	0.0950371	0.0204729	0.0506289	0	0.0621374	0.0533164	0.0415905	0.0481005	0	0.0141302	0.0219996	0	0.0397774	0.022409	0	0.0166493	0.0243098	0.0269346	0	0.100829	0.0321306	0	0.0310388	0.212207	0	0.0104218	0.0140942	0.0252637	0
AC005498.3	0	0.375935	0.121477	0.01099	0.221092	0.181003	0.10501	0	0.0629378	0.0174925	0.0928451	0.204089	0.185675	0.208931	0.272716	0.719552	0.0788724	0.289124	1.14827	1.33629	0.285111	0	0.0675052	0	0.186412	0.239924	0.124771	0.0160335	0.0274895	0.141302	0.120998	0.191851	0.855215	0.156863	0.0800479	0.0332987	0.0243098	0.188542	0	0.835444	0.321306	0.282109	0.077597	0.810246	0.18862	0.125061	0.140942	0.101055	0.0122271
AC005519.1	0.635221	0.918952	1.08225	0.340689	0.0614143	0.527925	0.075007	1.44152	0.0629378	1.11952	0.355906	0.140311	0.0618917	0.192859	0.389594	0.0378711	0.157745	0.19713	0.414131	0.267258	0.33263	0.286621	0.45566	0.396729	0.1657	0.106633	0.083181	0.192402	0.054979	0.0141302	0.274995	0.246665	0.477329	0.22409	0.256153	0.316337	0.145859	0.754168	0.553783	0.0864252	0.128522	0.697849	0.139675	0.61733	0.150896	0.166749	0.267791	0.164214	1.07599
AC005520.2	0.688156	1.274	0.894515	0.450589	0.319354	1.0106	1.47014	1.33302	2.01401	1.27696	0.355906	0.94391	0.72207	1.20537	0.973985	2.17759	0.252392	0.578248	1.73182	0.467702	0.902853	3.05046	4.30345	1.60896	0.766361	0.826405	1.27544	1.39492	0.288639	0.508688	0.835984	0.548146	0.77566	0.44818	0.544326	0.715922	1.09394	0.619495	2.48095	0.676998	0.337371	1.26207	0.372465	2.81657	0.603585	0.958805	0.591958	0.54317	1.49171
AC005532.1	0.0794026	0.167082	0.055217	0.0879198	0.0245657	0.196086	0.0450042	0.0465006	0.146855	0.0174925	0.154742	0.0127555	0.391981	0.0964295	0	0.0378711	0.14197	0.026284	0.0941206	0.0334073	0.0237593	0.0204729	0.0843815	0.088162	0.24855	0.0533164	0.0415905	1.65145	0.054979	0.0282604	0.0879983	0	0.238665	0.0896359	0.176105	0.332987	0.388956	0.754168	0.310118	0.115234	0.0481959	0.0445435	0.0155194	0.0578747	0.339516	0.0416872	0.0281885	0.176846	0.0733628
AC005537.1	0.794026	0.313279	3.97562	1.15395	1.52308	1.90053	1.0351	0.651008	0	3.67343	1.26888	0.204089	0.804592	0.755365	0.876587	1.28762	0.189294	0.341692	1.29886	0.952107	2.8036	1.82209	2.10954	0.88162	1.69842	1.59949	1.1784	1.17045	0.398597	0.607599	0.714986	0.849626	1.27288	0.560225	1.45687	1.69823	2.72269	0.94271	0.996809	2.79442	1.78325	0.920566	0.0620776	1.15749	7.75229	0.281388	2.57925	1.54109	2.55547
AC005562.1	1.77333	3.48784	2.47372	1.65949	0.908932	1.2821	0.840079	3.02254	1.99303	4.12824	1.34625	1.55618	4.51809	2.58753	1.92849	1.47697	1.98759	2.16843	1.54358	1.68707	3.46886	1.00317	4.18532	3.17383	1.69842	3.09235	2.59247	3.36704	1.64937	1.55432	2.21096	0.794811	2.06843	0.896359	1.5049	2.21436	0.607744	1.85848	1.15187	1.90135	0.803265	0.489979	1.84681	1.3697	2.39548	4.72107	1.67721	2.56427	2.76333
AC005586.1	0	0	1.93259	0.02198	0.0122829	0.0150836	0.0450042	1.39502	0.0839171	0.0874627	0.0154742	0.0255111	0	0.0160716	0.0194797	0.0568067	0.378588	0.302266	0.0752965	0	0.0237593	0.0409458	0.337526	0.044081	0.103562	0	0.0415905	0.032067	0.219916	0.0706511	0.0329994	0	0.0994436	0.022409	0.0480287	0.0166493	0.097239	0.161607	0.0664539	0.0288084	0.0963918	0.0742392	0.077597	0.25079	0.150896	0.0833743	0.0986597	0.0631593	0.34236
AC005618.1	0.0529351	0.271509	1.36938	0.340689	0.491315	1.91561	0.435041	0.294504	0.692316	0.13994	1.42363	0.280622	0.123783	0.257145	0.194797	0.0568067	0.520558	0.210272	0.0752965	0.651441	0.427667	0.122837	0.101258	0.220405	1.84341	0.586481	0.707038	0.224469	1.89677	0.0847813	0.769985	1.67184	3.18219	0.156863	0.192115	0.199792	0.0729293	0.161607	0.886052	0.072021	3.64682	0.178174	0.232791	0.308665	0.320654	0.11464	2.14233	0.20211	0.0611357
AC005670.3	1.24397	1.62905	3.79893	1.92325	0.810669	2.68487	1.66516	4.77406	1.76226	3.9883	3.51264	3.53328	1.60918	4.90183	3.58427	3.16224	2.14533	1.74789	5.08251	2.7561	3.9678	1.98587	1.83952	3.04159	3.41756	2.58585	2.80043	2.93413	1.4432	1.8228	1.99096	1.91851	3.85841	0.963586	2.20932	2.564	4.42437	1.80462	2.43664	3.71628	2.10455	2.13809	4.91965	3.08665	2.24458	5.1171	4.74976	2.71585	4.18168
AC005674.1	1.72039	0.584788	4.5057	0.736328	0.380769	1.32735	0.615057	0.511506	0.608399	0.227403	1.05224	0.293377	0.0825223	0.546434	1.16878	0.17042	0.425911	0.45997	3.14363	0.818478	0.308871	0.409458	0.337526	0.639175	0.517812	0.613139	0.471359	0.689441	0.164937	0.211953	1.26498	0.931847	6.76216	1.77031	0.512307	0.382935	0.559124	1.37366	0.287967	0.158446	0.27311	1.97476	0.201752	1.46616	0.339516	0.40645	0.648335	0.530538	0.623584
AC005682.1	1.69392	0.918952	2.36329	2.91234	2.81278	2.14187	1.1101	0.899011	2.07695	17.0027	0.634442	0.688799	0.783962	1.12501	0.876587	0.927843	1.34083	0.617674	0.357658	3.2071	0.403908	9.11045	1.83952	3.4824	2.71333	1.94605	2.55088	1.13838	0.426087	0.904334	1.08898	0.959255	0.318219	2.19608	0.816489	1.08221	0.510505	0.861906	0.531631	0.965082	1.9921	0.786936	1.13292	0.598038	0.603585	2.64713	0.295979	1.17476	1.23494
AC005695.1	0.132338	0.0626558	1.80007	0.13188	0.0122829	0.135752	0.0150014	0.356504	0	0.122448	0.123794	0.0892888	0.0618917	0.0803579	0.409074	0.0757423	0.0473235	0.039426	0.395307	0.100222	0.879093	0.777971	0.405031	0.0220405	0.0414249	0.0533164	0	0.256536	0.164937	0	0.0219996	0.0274073	0.15911	0.112045	0.0160096	0.183143	0.486195	0.242411	0.0221513	0.0288084	0.305241	0.371196	0.0155194	0.308665	0.150896	0.552355	0.408733	0.088423	0.550221
AC005696.1	0.185273	0.39682	0.640517	0.604449	0.221092	0.708927	0.165015	0.728509	0.461544	0.367343	0.541597	0.280622	0.474503	0.594649	0.545432	0.0946778	0.252392	0.302266	1.20474	0.400887	0.33263	0.266148	0.371278	0.573053	0.393537	0.373215	0.374314	0.529106	0.137447	0.197823	0.186996	0.30148	0.875104	0.425771	0.336201	0.532779	0.534815	0.29628	0.199362	0.158446	1.83144	0.935414	0.387985	0.25079	0.264068	0.521089	0.126848	1.51582	0.819218
AC005696.3	0.238208	0.39682	0.0993905	0.0659399	0.110546	0.0452507	0.0450042	0.0930012	0.0209793	0.0174925	0.0309484	0.0510222	0.0412611	0.112501	0.0779188	0.265098	0.031549	0.052568	0.150593	0.0668145	0	0.0409458	0.101258	0.044081	0.0828499	0	0	0.128268	0.0824684	0.0565209	0.0109998	0.0548146	0.0994436	0.044818	0.0320192	0.216441	0.0729293	0.0538691	0.132908	0.072021	0.0963918	0.0593914	0.0465582	0	0	0.0104218	0.0422827	0.126319	0.0611357
AC005696.4	0.264675	0	0.574256	0.494549	0.0614143	1.85528	0.495046	0.573507	0.335668	12.7346	0.371381	1.148	0	0.225002	1.22722	0.643809	0.14197	0.19713	0.5459	1.31959	0.475186	0.0614187	0.337526	0.528972	0.207125	0.213266	0.291133	0.256536	0.357363	0.0989115	0.186996	1.28814	0.795549	0.761905	0.272163	0.382935	6.05313	0.134673	0.310118	1.52685	1.59046	2.98442	0.26383	0.154333	0.037724	0.0521089	0.803372	0.416851	0.917035
AC005703.5	0.238208	0.0417706	0.441736	0.13188	0.122829	0.120669	0.075007	0.155002	0.0209793	0.0699701	0.0928451	0.102044	0.185675	0.160716	0.0779188	0.113613	0.110421	0.236556	0.0752965	0.0167036	0.0475186	0.245675	0.371278	0.110203	0.227837	0.106633	0.055454	0.304637	0.054979	0.0989115	0.0659987	0.137036	0.0198887	0.022409	0.176105	0.283039	0.0486195	0.242411	0.0664539	0	0.0803265	0.0148478	0.139675	0.0578747	0.113172	0.218858	0	0.0631593	0.122271
AC005722.3	0.264675	0.730985	0.0993905	0.329699	3.10756	0.497758	1.77017	2.92954	6.2728	0.20991	0.882029	0.433688	0.474503	2.41074	1.6363	0.738487	0.536333	1.36677	0.357658	1.8374	0	0.0409458	0.573794	3.81301	1.3256	0.879721	0.485222	1.25061	0.577279	0.607599	0.285995	0.383702	7.69693	0.313726	0.224134	0.76587	1.11825	0.538691	1.6835	2.01659	0.658677	0.430587	0.279349	2.43074	0.528137	0.375184	1.81816	6.83383	0.843672
AC005722.4	0	0	0.0220868	0	0.135112	0.618426	0.120011	0.0465006	0	0.0174925	0.0618968	0.0255111	0	2.26609	1.40254	0.0757423	0	0.880515	0.188241	0.350776	0	0	0.540041	0.44081	0	0.266582	0.055454	1.63542	0.206171	0	0	0.0822218	0.596661	0.313726	0	0.183143	1.58013	0.0269346	0	0.216063	0.208849	0.178174	0.0465582	0.752371	0	3.32455	0.324168	1.21266	0.562448
AC005726.1	1.29691	1.25312	6.19534	0.670389	0.565012	1.08602	0.585055	3.70455	1.53149	1.94167	1.36173	0.905643	0.7427	1.31787	2.98039	0.871036	0.678303	1.4062	3.80247	1.77058	1.06917	1.06459	2.24455	1.07998	0.704224	0.479848	1.30317	2.16452	1.03086	0.579339	0.890983	1.61703	1.21321	1.12045	1.3288	1.16545	0.875151	1.29286	1.01896	0.648189	1.01211	2.40535	0.838047	1.81341	0.754481	1.65706	1.93091	1.60425	2.28647
AC005730.2	0	0.0626558	0.0110434	0.02198	0.0122829	0	0.0300028	0.0930012	0.0629378	0.0699701	0.0154742	0	0	0.225002	0.175317	0.0378711	0	0	0	0.0501109	0.0712778	0	0.219392	0.132243	0.144987	0.213266	0.0138635	0.128268	0.0412342	0.0141302	0.0439992	0	0.238665	0.022409	0.0480287	0.0166493	0.0243098	0.0269346	0	0.0144042	0	0.0148478	0.0465582	0.0385831	0	0.46898	0.0281885	0.20211	0.0611357
AC005785.1	0.555818	0.438591	1.22582	0.395639	0.368486	0.316755	0.240022	0.465006	0.251751	0.839642	0.340432	0.0765332	0.0412611	0.176787	0.467513	0.265098	0.347039	0.39426	2.1836	0.718256	0.261352	0.286621	0.405031	0.506932	0.1657	0.239924	0.346587	0.561173	0.178682	0.240214	0.274995	0.219258	1.15355	0.470589	0.640383	0.815818	0.656363	0.457888	0.420875	0.144042	0.369502	0.668153	0.155194	0.385831	0.150896	0.302232	0.36645	0.454747	0.452404
AC005790.1	0.0264675	0.0208853	0.298172	0.0329699	0.0368486	0.105585	0.0150014	0.0930012	0.0839171	0.122448	0.123794	0.0765332	0.0618917	0.160716	0.0973985	0.530196	0.331264	0.118278	0.169417	0.150333	0.0712778	0	0.253144	0.088162	0.1657	0.186607	0.152498	0.0481005	0.0274895	0	0.0109998	0.0274073	0.178998	0.022409	0.0800479	0.233091	0.340337	0.0269346	0	0.072021	0.0803265	0	0.0620776	0.135041	0	0.0937961	0.169131	0.0757911	0.146726
AC005796.1	0.0264675	0	0.0441736	0	0	0	0	0	0	0.0349851	0	0	0	0	0.0194797	0.0757423	0.0157745	0	0.0941206	0.517812	0	0.0204729	0	0.0661215	0	0	0	0.0160335	0	0	0.0329994	0.0274073	0	0.022409	0	0	0.534815	0.107738	0	0.44653	0.353437	0.0742392	0.0155194	0.0192916	0	0	0.112754	0	0.0733628
AC005821.1	0.0529351	0.0417706	0.375475	0.14287	0.0122829	0.256421	0.0450042	0.232503	0	0.0874627	0.0928451	0.0127555	0.206306	0.0642863	0	0	0.331264	0.013142	0.0376483	0	0.0237593	0	0.675052	0.374689	0.704224	0.106633	2.9252	0.192402	0.0274895	0.0565209	0.175997	0.0822218	0.119332	0	0.464278	0.449532	0	0.0269346	0.155059	0.0144042	0	0.0296957	0.077597	0.655913	0.396103	0.0208436	0.0140942	0.0505274	0.110044
AC005829.1	0.10587	0.0417706	0.0773038	0.0879198	0.0245657	0.150836	0.0300028	0.341004	0.0419585	0.0174925	0.123794	0.0255111	0.0412611	0.0482148	0.136358	0	0.0630979	0.06571	0.0564724	0.0334073	0.261352	0.122837	0.0843815	0.264486	0.0207125	0.186607	0.124771	0.0801676	0.054979	0.0706511	0.0879983	0.137036	0.0596661	0.291317	0.160096	0.0665974	0.170168	0.161607	0.0886052	0.072021	0.0803265	0.148478	0.0155194	0.135041	0.169758	0.0937961	0.0704712	0.0631593	0.134498
AC005829.2	0.0264675	0	0.0220868	0	0	0	0.810076	0.0155002	0	0	2.02712	0.0127555	0	0.0160716	0	0.0189356	0	0.013142	1.33651	0	0	0	1.18134	0.044081	0	0	0.027727	0.064134	0	0.0282604	0.714986	0	0	0.492998	0.0160096	0	0.753602	0.619495	1.30693	0.100829	0.867526	1.88568	0.0155194	1.19608	0	0	0.0422827	0.0126319	0
AC005831.1	2.30268	1.12781	0.574256	2.70353	4.09019	3.83123	0.780073	3.72005	0.167834	3.55098	1.82595	4.64302	0.35072	7.98758	2.08433	0.454454	2.31885	1.90559	0.527076	3.2405	4.79937	1.39216	0.945072	3.23995	0.807786	2.15932	4.81063	4.34508	3.97223	1.41302	6.10488	4.27553	6.04617	2.03922	1.71303	0.349636	1.58013	1.42753	3.25624	2.11742	3.87174	1.52933	2.49862	8.41112	0.829929	1.39652	1.52218	0.757911	6.50484
AC005839.1	0.794026	0.522132	3.22467	0.835238	0.638709	1.17652	0.435041	1.61202	0.692316	2.72884	1.4391	0.625021	0.495134	0.883937	1.03242	0.51126	1.11999	1.28792	1.5624	1.41981	1.21172	0.798444	1.5695	1.23427	0.662799	1.06633	0.485222	1.50715	0.755961	0.296735	0.846984	1.26073	1.69054	0.87395	1.31279	2.93028	0.680673	0.94271	1.57274	0.561764	1.33342	1.33631	0.77597	0.98387	0.697895	0.885852	2.08595	1.55372	2.50656
AC005840.1	0.291143	0.104426	0.839298	0.16485	0.159677	0.226253	0.0900084	0.0620008	0.0629378	0.20991	0.123794	0.0637777	0	0.112501	0.0779188	0.17042	0.110421	0.302266	0.395307	0.384183	0.0475186	0.122837	0.151887	0.330608	0.24855	0.186607	0.374314	0.27257	0.0687237	0.0989115	0.120998	0.137036	0.914881	0.941177	0.320192	0.183143	0.559124	0.0808037	0.199362	0.129638	0.176718	0.0445435	0.0310388	0.0385831	0.0754481	0.17717	0.352356	0.492642	0.305678
AC005840.2	1.48218	0.835411	6.04074	1.60454	0.356203	2.92621	0.495046	2.72803	0.503502	0.664716	2.72346	0.637777	0.453873	0.819651	0.935026	0.889972	1.29351	0.919941	2.01418	1.87081	1.02165	1.86303	1.18134	2.75506	0.579949	1.49286	1.3309	4.20078	0.948387	0.197823	0.714986	1.72666	2.00876	2.21849	1.28077	0.849116	1.65306	0.996579	1.59489	0.54736	0.931787	0.979957	0.636295	0.829537	0.28293	1.45905	1.4658	2.24847	1.89521
AC005840.4	0.317611	0.104426	0.773038	0.14287	0.17196	0.512841	0.0900084	0.372005	0.0629378	0.384836	0.526122	0.165822	0.288828	0.30536	0.389594	0.0946778	0.236617	0.32855	1.12945	0.384183	0.879093	0.552769	0.236268	0.551013	0.124275	0.186607	0.27727	0.577206	0.151192	0.197823	0.296994	0.109629	0.298331	0.358544	0.272163	0.233091	0.534815	0.269346	0.310118	0.115234	0.128522	0.311805	0.0931164	0.231499	0.28293	0.29181	0.281885	0.378956	0.17118
AC005845.1	0.0264675	0	0.055217	0	0	0	0	0	0.0209793	0	0.0464226	0.0255111	0.0206306	0	0	0.0189356	0.0157745	0.039426	1.6377	0.133629	0.0950371	0.0614187	0	0	0.0207125	0.0533164	0.138635	0.0962011	0.0137447	0.0141302	0.0219996	0	0.477329	0	0	0.0166493	0.656363	0	0	0.144042	0.947852	0.579066	0.0155194	0.327957	0	0.0104218	0.338262	0.0631593	0.0122271
AC005863.1	0.158805	0.39682	0.0441736	2.28592	0.0736972	0.708927	0.0450042	0.82151	0	0.122448	0.0309484	0.0510222	0.0825223	0.0642863	0.0194797	0.0189356	0.694077	0	0.0564724	0	0.0237593	0.409458	0.0337526	1.32243	0.103562	0.0266582	0.360451	0.0801676	0	0.0989115	0.615988	0.0548146	0.0198887	0.156863	0.0640383	0	2.09064	0.457888	2.03792	0.0432126	0.0481959	0.0296957	0.108636	0.192916	0.018862	0.0208436	0	0.0252637	0.0122271
AC005865.1	0.0794026	0.0835411	0.242955	0.0989098	0.0245657	0.0603343	0	0.217003	0.0209793	0.0174925	0.0154742	0	0	0.208931	0.272716	0.0378711	0.14197	0.52568	0	0.0167036	0	0	0.421907	0.793458	0.103562	0.133291	0.138635	1.36285	0.206171	0.0141302	0.175997	0.0274073	0.139221	0	0.0320192	0.199792	0.0486195	0.0269346	0.0443026	0.072021	0.0160653	0.0593914	0.356946	0.0964578	0	0.0104218	0.0281885	0.13895	0.293451
AC005906.2	0.0264675	0	0.0110434	0.01099	0	0.0150836	0.0450042	0.155002	0	0.0699701	0.0309484	0	0	0.0160716	0.194797	0.113613	0.662528	0.039426	0	0.0501109	0.0237593	0	0.0675052	1.82936	0.0207125	0.106633	0	0.785642	0	0	0	0	0.0596661	0.022409	0	0.049948	0	0	0	0	0.0803265	0.0148478	0	2.64294	0.0754481	0	0.0140942	0.985285	0.0366814
AC005911.1	0.10587	0.146197	0.375475	0.0439599	0.0614143	0.226253	0.120011	0.387505	0.104896	0.192418	0.216639	0.0127555	0.0412611	0.273217	0.194797	0.0946778	0.110421	0.118278	0.263538	0.0668145	0.308871	0.184256	0.270021	0.154284	0.144987	0.346557	0.31886	0.224469	0.109958	0.0989115	0.0659987	0.0274073	0.298331	0.22409	0.0960575	0.715922	0.340337	0.0269346	0.553783	0.619381	0.160653	0.3415	0.0620776	0.192916	0.0565861	0.198014	0.225508	0.113687	0.317906
AC005912.1	1.9586	5.32575	6.15117	2.97828	7.40657	1.67428	3.42032	2.74353	4.97209	8.76376	3.11031	3.81391	5.30206	3.77682	3.27259	2.57524	2.08223	2.60212	3.84012	2.70599	5.41712	6.67417	5.78857	9.87415	4.18392	3.51888	4.2145	4.23285	3.72482	2.82604	3.03594	4.11109	5.74784	6.16247	3.41004	2.74714	4.08404	2.2625	2.01577	3.60105	6.74742	4.00892	1.95544	2.70082	3.09337	3.88733	2.4524	5.3938	5.42885
AC005920.4	0.0264675	0.0626558	0	0.0329699	0	0.105585	0.255024	0.124002	0	0.0349851	0.0309484	0.0127555	0	0.0321432	0.0194797	0.0189356	0	0.026284	0.282362	0.116925	0.0712778	0.0204729	0	0.0220405	0.0207125	0	0	0.0962011	0	0	0.0109998	0	0.0596661	0.156863	0.0480287	0	0.413266	0.188542	0.199362	0	0.0321306	0.0445435	0	0.115749	0.018862	0.0104218	0.0845655	0.0252637	0.0733628
AC005993.1	0.317611	0.0835411	0.121477	0.01099	0.405335	0	0.0300028	0.759509	0.776233	0.349851	0.526122	0.255111	0.165045	0.530362	0.0973985	0.0378711	0.0473235	0.722811	0.0376483	0.634738	1.49683	0.409458	0.0168763	0.44081	0.600661	0.266582	0.0138635	1.71559	0.137447	0.141302	0.296994	0.0274073	1.07399	0.627451	0.480287	0.0166493	0.826532	0.0808037	0.553783	0.590572	1.25309	0.876023	0.26383	0.270082	0.961963	0.0104218	0.0422827	0	1.95634
AC006001.2	0.899896	0.229738	1.64547	0.395639	1.81786	0.331838	0.885083	1.42602	2.07695	1.18949	1.48552	1.04595	0.35072	1.17323	2.12329	0.34084	0.59943	1.74789	0.715317	0.851885	2.49472	1.12601	2.66645	1.58692	1.22204	0.666455	0.457495	1.69955	0.769705	1.00325	1.12198	0.959255	0.576773	0.87395	0.960575	0.482831	2.62545	1.05045	0.930355	1.18114	2.05636	2.0787	0.993241	1.19608	0.924239	1.08387	2.63562	1.57898	1.69957
AC006001.3	4.36714	2.36004	16.3221	4.30807	2.17407	4.81166	3.2253	9.30012	2.18184	3.65594	9.06787	5.59968	2.04243	2.81253	5.76599	2.31014	2.33462	4.20544	5.27076	6.41419	3.92028	3.86938	4.53972	2.53466	4.86743	4.42526	4.9354	3.38307	1.00337	1.59671	4.23492	2.90517	5.07162	3.60785	4.70682	4.32883	3.81663	3.39376	2.25943	2.18944	4.45009	7.46846	2.99524	5.84534	3.99875	4.58559	9.88006	2.34953	6.90833
AC006001.4	9.55478	2.81951	5.54378	3.81352	5.14652	4.93233	3.42032	3.19304	4.61544	8.18651	5.44691	3.39297	2.20747	2.84467	2.94144	1.9693	1.87716	5.02025	6.92728	7.13245	4.84689	7.96396	7.08804	5.3338	6.21374	5.09172	4.00655	7.87245	2.94137	3.84342	4.52091	3.61776	6.08595	3.56303	5.61936	9.02394	8.04653	4.3634	3.76572	2.52074	6.16907	4.02376	3.97296	5.55597	2.50865	2.60545	3.77726	2.60216	5.84457
AC006033.2	0.0529351	0.0417706	0.419649	0.0659399	0.135112	0.0754178	0.075007	0.356504	0.0209793	0.437313	0.340432	0.178578	0.268197	0.128573	0.0779188	0.132549	0.31549	0.407402	0.0376483	0.250554	0.237593	0.266148	0.388155	0.0220405	1.36702	1.17296	0.0970445	0.112235	0.0412342	0.63586	0.824984	0.219258	0.139221	0.044818	0.208125	0.216441	0.267407	0.700299	0	0.230467	0.112457	0.20787	0.155194	1.3697	0.546999	0.687838	0.0281885	0.404219	0.0489085
AC006042.1	0.582286	0.0835411	0.386519	0.0659399	0.0736972	0.226253	0	0.186002	0	0.822149	0.433277	0.0127555	0	0.160716	0.155838	0.0189356	0.0630979	0.0788521	0.0564724	0.0501109	0.142556	0.0204729	0.101258	0.0220405	0.144987	0.0266582	0.0415905	0.27257	0	0.0565209	0.0439992	0.0548146	0.994436	0.179272	0.0480287	0.0665974	0.145859	0.673364	0.0443026	0.0432126	0.112457	0.252413	0.0310388	0.212207	0.245206	0.104218	0.0422827	0.0378956	0.0489085
AC006058.1	0.397013	0.0626558	0.507996	1.93424	0.466749	2.05136	0.0450042	9.48612	0.965046	3.70842	0.417803	0.0637777	0	1.26966	0.389594	0.0568067	0.867597	0.696527	0.0188241	1.26948	0.261352	0.327567	0.708804	0.44081	0.310687	0.853063	0.0138635	0.529106	0.151192	0.0141302	0.131997	0.548146	1.27288	0.22409	0.816489	0.216441	0.777912	0.915775	0.487329	0.0144042	0.353437	0.979957	0.217271	2.45003	0	0.323075	1.81816	0.101055	4.62186
AC006058.3	0.0264675	0	0.0441736	0.670389	0	1.67428	0	0.82151	0.251751	0.104955	0.0154742	0	0.0206306	0.0803579	0.0584391	0.0946778	0.473235	0.06571	0	0.818478	0.0475186	0.0204729	0.371278	0.242446	0	0.159949	0.0693175	0.0801676	0.054979	0.0989115	0.0109998	0.274073	0.61655	0.022409	0.0640383	0.0166493	1.26411	0.188542	0.0221513	0	0.337371	0.0742392	0.155194	0.115749	0	0.0416872	0.577864	0.0126319	0.68472
AC006058.4	0.0794026	0	0.121477	0.483559	0.0368486	0.708927	0	3.16204	0.356648	1.52185	0.0773709	0.0127555	0	0.30536	0.0389594	0	0.236617	0.210272	0.0376483	0.267258	0.0712778	0.0818916	0.185639	0.044081	0.227837	0.106633	0.0138635	0.112235	0.0274895	0.0141302	0.0769985	0.219258	0.15911	0.044818	0.112067	0.0166493	0.097239	0.134673	0.0664539	0	0.144588	0.311805	0.0310388	0.733079	0.018862	0.145905	0.620147	0.0126319	1.67512
AC006064.2	0.185273	0.522132	1.89946	0.505539	0.540446	0.88993	0.345032	0.620008	0.545461	0.594746	2.07354	0.267866	0.804592	0.867866	0.486993	0.51126	0.410137	0.565106	0.677669	0.651441	1.1642	2.17013	1.14759	4.49626	0.579949	1.33291	1.38635	0.945977	0.357363	0.508688	0.703987	0.60296	0.357997	0.492998	0.800479	0.24974	0.461885	0.538691	1.04111	0.777827	0.514089	1.17298	0.217271	0.540164	0.452689	1.10471	1.16982	0.972653	1.82184
AC006077.2	0.132338	0.0626558	0.198781	0.02198	0.184243	0.226253	0.075007	0.232503	0.0419585	0.157433	0.247587	0.0637777	0.0206306	0.128573	0.292196	0.113613	0.268166	0.105136	0.32001	0.167036	0.308871	0.122837	0.101258	0.088162	0.0828499	0.0799746	0.027727	0.481005	0.0412342	0.0706511	0.109998	0.328887	0.875104	0.22409	0.160096	0.332987	0.899461	0.269346	0.0443026	0.0288084	0.353437	0.296957	0.0310388	0.192916	0.113172	0.104218	0.253696	0.151582	0.17118
AC006111.2	0.0264675	0.271509	1.22582	0.16485	0.196526	0.407256	0.195018	0.744009	0.671337	0.699701	0.263061	0.459199	0.0618917	0.144644	0.350635	0.113613	0.347039	0.223414	1.41181	0.501109	0.142556	0.204729	0.337526	0.264486	0.144987	0.159949	0.194089	0.416871	0.109958	0.183693	0.0989981	0.465924	1.29277	0.403362	0.240144	0.216441	0.486195	0.161607	0.132908	0.17285	0.160653	0.846327	0.217271	0.347248	0.0943101	0.208436	0.577864	0.568434	0.452404
AC006128.1	2.67322	1.16958	4.16336	0.824248	1.19144	1.2821	0.480045	5.75057	0.608399	3.18364	1.60932	0.701555	0.0206306	0.723221	1.32462	0.17042	0.362813	0.985651	1.58123	1.33629	1.18796	0.900808	0.675052	0.705296	0.600661	0.45319	0.0415905	1.02614	0.054979	0.113042	1.06698	0.712589	2.20765	0.717087	1.3288	1.61499	0.510505	2.07396	1.21832	0.244871	0.674742	1.61841	0.51214	1.71695	0.37724	0.844165	1.43761	1.79372	1.88298
AC006148.1	0	0	0	0	0	0	0	0	0	0	0	0	0	0	0	0	0.0157745	0	0	0	0	6.77653	0.101258	0	0	0	0	0	0	0	0	0	0	0.022409	0.0160096	0	0.0729293	0	0	0	0	0.0148478	0	0	0	0	0	0	0.0122271
AC006157.1	0.10587	0.125312	0.187738	0	0	0.196086	0	0.170502	0.0209793	0.0874627	0.0618968	0.0765332	0.0206306	0.0964295	0.116878	0	0.126196	0.013142	0.395307	0	0.190074	0.0409458	0.0337526	0.088162	0	0	0.0415905	0.112235	0	0.0282604	0	0.0822218	0	0.0672269	0.144086	0.049948	0.510505	0.0269346	0.0886052	0	0.0160653	0.0296957	0.0465582	0.0385831	0.037724	0.0312654	0.295979	0.0505274	0.220088
AC006206.2	0.661689	0.0417706	12.8214	1.83533	1.10546	0.859763	1.68016	1.11601	1.46855	5.6326	1.90333	0.127555	1.65045	1.97681	2.27913	1.81781	0.378588	1.0645	0.752965	1.3864	7.88808	2.78432	1.87327	4.65055	0.704224	4.15868	2.4677	3.36704	0.659747	0.240214	0.153997	1.37036	0.994436	0.829132	2.16129	5.84392	0.680673	1.34673	1.6835	1.94457	1.41375	1.78174	0.310388	3.26027	4.96071	0.69826	0.986597	2.58953	4.63408
AC006213.1	0.370546	0.334164	0.828255	0.13188	0.122829	0.181003	0.0900084	0.0930012	0.335668	0.122448	0.0773709	0.102044	0.185675	0.176787	0.136358	0.113613	0.0473235	0.0919941	0.5459	0.334073	0.118796	0.348039	0.168763	0.286527	0.331399	0.346557	0.027727	0.32067	0.0412342	0.141302	0.285995	0.191851	0.497218	0.156863	0.160096	0.299688	0.316027	0.215477	0.287967	0.187255	0.176718	0.118783	0.201752	0.327957	0.641309	0.333497	0.352356	0.151582	0.110044
AC006213.2	0.397013	1.04426	0.165651	0.15386	0.0614143	0.226253	0.075007	0.201503	0.146855	0.13994	0.139268	0.510222	0.515764	0.128573	0.175317	0.321905	0.473235	0.118278	0.244714	0.250554	0.0475186	0.0204729	0.151887	0.198365	0.331399	0.186607	0.027727	0.27257	0	0.155432	0.219996	0.274073	0.536995	0.492998	0	0.682623	0.0486195	0.242411	0.420875	0.144042	0.0963918	0.0445435	0.155194	0.829537	0.848791	0.0833743	0.535581	0.227373	0.0244543
AC006213.4	0.344078	0.167082	0.5853	0.13188	0.147394	0.196086	0.0450042	0.0930012	0.335668	0.13994	0.0773709	0.216844	0.165045	0.0482148	0.0779188	0.0946778	0.0788724	0.249698	1.07298	0.283962	0.166315	0.0614187	0.0843815	0.110203	0.310687	0.159949	0.138635	0.064134	0.0274895	0.0847813	0.318994	0.219258	0.875104	0.537816	0.208125	0.416234	0.0729293	0.188542	0.443026	0.072021	0.257045	0.252413	0.0620776	0.559455	0.471551	0.239701	0.267791	0.088423	0.0733628
AC006237.1	0.0794026	0.39682	0.0110434	0.14287	0.0122829	0.120669	0	0.0310004	0	1.06704	0.0618968	0	0	0.0160716	0	0.0189356	0.126196	0.026284	0	0.0501109	0.0475186	0.573241	0.0168763	0.0220405	0.372824	0	0.679311	0	0.0274895	0.0423906	0.186996	0.0822218	0.0198887	0.156863	0.0640383	0	0.0243098	0.161607	0.0886052	0	0	0	0.0155194	0	0.811067	0.0104218	0	0.0126319	0.0244543
AC006254.1	0.449948	0.104426	1.92155	0.274749	0.233374	0.482674	0.255024	1.96852	0.209793	0.367343	0.804658	0.0892888	0.0825223	0.241074	0.506472	0.132549	0.489009	0.946225	0.828262	0.217147	0.641501	0.470877	0.573794	1.631	0.642086	0.133291	0.235679	0.192402	0.0137447	0.0847813	0.439992	1.1237	0.357997	0.201681	0.336201	0.51613	0.267407	1.23899	0.310118	0.0864252	0.208849	1.3957	0.387985	2.60436	0.150896	0.739947	0.394639	0.492642	0.415723
AC006262.1	1.77333	2.17207	2.05407	8.9898	0.405335	3.68039	0.75007	3.23954	0	0.612239	1.28436	0.0765332	0.412611	0.257145	2.02589	0.284034	1.65632	1.02508	27.295	0.684849	2.61352	2.7229	1.5695	2.97547	0.724936	1.33291	0.720902	0.994078	1.62188	0.607599	0.120998	2.57628	0.377886	0.201681	0.464278	1.04891	3.81663	2.02009	4.20875	0.0144042	0.176718	0.193022	0.713892	0.443706	7.62026	0.448137	0.267791	1.57898	1.50394
AC006262.2	0.291143	0.187968	0.176694	0.329699	0.0491315	0.377089	0.300028	0.217003	0	0.0699701	0.0309484	0.0637777	0.165045	0.0482148	0.0389594	0	0.0630979	0.118278	3.33187	0.0835181	0.0950371	0.286621	0.236268	0.044081	0.269262	0.0533164	0.138635	0.0801676	0.0412342	0.0282604	0.0329994	0.246665	0.119332	0.156863	0.720431	0.0665974	0.364646	0.64643	12.3383	0.0432126	0.0321306	0	0.589737	0.0385831	0.150896	0	0.0140942	0.0126319	0.0244543
AC006262.4	1.74686	0.0417706	0	0.0329699	0	0.181003	0.0150014	0.155002	0	0.0874627	0	0	0.0206306	0.112501	0.0973985	0.321905	0	0.052568	1.26122	0.0501109	0.641501	0.102365	0.13501	0.110203	0.207125	0.0533164	0.027727	0.192402	0.0824684	0.0706511	0.0109998	0	0.0198887	0	0.0480287	0.466182	1.26411	0.161607	0.0664539	0	0	0	0	0.135041	0.339516	0.0104218	0	0.34106	0
AC006277.1	0.0794026	0.104426	1.30312	0.395639	0.110546	0.392173	0.0900084	0.83701	0.167834	0.13994	0.0618968	0.0255111	0.0825223	0.128573	0.233756	0.17042	0.110421	0.170846	0.922382	0.417591	0.0950371	0.122837	0.219392	0.044081	0.207125	0.639797	0.110908	0.192402	0.0137447	0.0847813	0.109998	0.191851	0.696105	0.44818	0.144086	0.416234	0.316027	0.242411	0.155059	0.115234	0.144588	0.252413	0.0931164	0.270082	0.0943101	0.239701	0.436922	0.303165	0.17118
AC006305.1	1.42925	0.375935	23.2243	0.527519	0.68784	1.44802	0.990093	0.79051	0.608399	3.58597	1.59384	0.739821	1.38225	2.20181	0.915546	1.28762	0.757175	0.275982	2.8048	0.751663	1.94826	0.921281	2.07578	1.47671	1.63628	1.94605	0.471359	0.91391	0.934642	0.409776	0.53899	1.28814	2.8242	1.38936	1.87312	7.19252	0.923771	0.727233	1.10757	1.46923	4.33763	1.84113	0.605256	2.43074	0.697895	2.31364	2.39602	2.13478	2.17643
AC006357.1	0	0	0	0	0	0	0	0	0.0419585	0.262388	0.0309484	0.548488	0	0	0	0	0.0788724	0	0.508251	0.100222	0	0	0	0.110203	0	0	0.055454	0	0	0	0.120998	0.0274073	0.198887	0.0672269	0	0	0.461885	0.107738	0.0886052	1.88695	0.224914	0.178174	0.155194	0.462998	0.207482	0	0.507393	0	1.4428
AC006372.3	0	0.271509	0.0441736	0.0439599	0.0122829	0	1.23011	0.139502	0.0209793	0.0349851	0	0.140311	0	0	0	0.0189356	0.031549	0.013142	0	0.0501109	0.0237593	0.0409458	0	0.0220405	0.0414249	0.0266582	0	0.032067	0.0274895	0.0565209	0.208996	0	0.0198887	0.179272	0.0800479	0.0332987	0.097239	0.269346	0.0886052	0	0.0642612	0.089087	0.0155194	0.0385831	0	0	0.0140942	0.0378956	0.0244543
AC006435.2	1.21751	0.417706	3.01485	0.373659	0.233374	1.3726	0.21002	2.15453	0.167834	0.559761	0.85108	0.357155	0.0206306	0.257145	0.467513	0.0378711	0.31549	0.433686	2.69185	0.517812	0.855334	0.409458	0.506289	0.484891	0.144987	0.106633	0.027727	0.464972	0.0412342	0.0282604	0.52799	0.164444	1.03421	0.380953	0.40024	0.799168	0.437576	0.969644	1.04111	0.0432126	0.369502	0.876023	0.201752	0.675205	0.150896	0.260545	0.451016	0.757911	0.648038
AC006449.2	0.21174	0.167082	0.265041	0.20881	0.0982629	0.105585	0.135013	0.263503	0.167834	0.857134	0.216639	0.0510222	0.0618917	0.128573	0.253236	0.0568067	0.347039	0.275982	0.301186	0.0334073	0.190074	0.225202	0.168763	0.374689	0.1657	0.0266582	0.055454	0.192402	0.054979	0.169563	0.120998	0.191851	1.13366	0.112045	0.160096	0.24974	0.0729293	0.107738	0.0443026	0.201659	0.224914	0.193022	0.170713	0.192916	0.18862	0.333497	0.36645	0.20211	0.317906
AC006449.5	0.344078	0.459476	0.530083	0.813258	0.282506	0.407256	0.21002	0.232503	0.734274	1.29445	0.340432	0.204089	0.123783	0.70715	0.896066	0.17042	0.583656	0.59139	0.903558	0.668145	0.689019	0.839389	0.843815	0.793458	0.186412	0.586481	0.374314	0.224469	0.247405	0.240214	0.274995	0.191851	1.31266	0.201681	0.38423	0.482831	0.534815	0.430953	0.50948	1.78612	0.690808	0.41574	0.279349	0.36654	0.509275	0.69826	1.04297	0.593697	0.648038
AC006449.6	0.767559	2.52712	2.73876	1.60454	1.78102	1.73461	0.915086	1.50352	1.90911	4.26818	1.31531	0.969421	0.660178	2.81253	3.48687	1.09826	2.77631	2.33928	4.89427	5.17812	1.25924	2.88668	3.18962	2.68894	1.71913	2.7458	1.85771	1.61938	2.43282	1.4978	1.31997	1.37036	12.6094	2.10644	1.0086	2.79709	11.2068	1.72381	1.06326	1.98778	6.60284	3.7862	1.14844	2.14136	1.60327	4.17914	12.9103	2.8927	1.85852
AC006450.3	0	0	2.04303	0	0	0.0603343	0	0	0	0.13994	0	0	0	0.0160716	0	0	0.0157745	0	0.0941206	0.0501109	0.0475186	0.0204729	0.0843815	0	0.331399	0.0266582	0.027727	0	0.164937	0.0282604	0.131997	0	0.0198887	0	0	0.0166493	0.0729293	0	0	0.0288084	0	0.0296957	0	0.0385831	0.0565861	0	0.0281885	0.0126319	0.0122271
AC006460.1	0.502883	0.0208853	0.154608	0.274749	0.0368486	0.0754178	0.0450042	0.465006	0.0839171	0.507284	0.263061	0.0892888	0	0.0482148	0.0194797	0.0378711	0.331264	0.249698	0.677669	0.701552	0.0950371	0.388985	0.0675052	0.110203	0.103562	0.0266582	0.55454	0.881843	0.426087	0.494558	0.153997	0.137036	0.15911	0	0.0960575	0.399584	0.0243098	0.377084	0.17721	0.0432126	0.979983	0.133631	0.310388	0.0578747	0.905377	0.0521089	0.155037	0.0757911	0.537994
AC006486.2	0.661689	0.250623	0.640517	0.241779	0.0982629	0.573175	0.405038	0.310004	0.314689	0.157433	0.402329	0.637777	0.247567	0.433933	0.0973985	0.378711	0.899146	0.183988	0.0752965	0.116925	0.308871	0.409458	0.303773	0.088162	0.24855	0.586481	0.221816	0.384804	0.233661	0.282604	0.714986	0.575553	0.178998	0.44818	0.416249	0.349636	0.267407	0.404018	0.310118	0.288084	0.160653	0.222718	0.341427	0.347248	0.414965	0.69826	0.577864	0.164214	0.0611357
AC006504.1	0.555818	0.167082	1.8332	0.0989098	0.17196	0.256421	0.150014	0.387505	1.53149	0.0524776	0.29401	1.22453	0.0618917	0.417861	0.428553	0.454454	0.362813	0.473112	0.903558	1.08574	0.213834	0.0818916	0.843815	0.176324	0.434962	0.506506	0.194089	0.0801676	0.219916	0.0141302	0.329994	0.411109	0.477329	1.41177	0.624374	0.74922	0.316027	0.269346	0.243664	0.763423	0.0481959	0.861175	0.279349	0.98387	0.0943101	0.125061	1.04297	0.20211	0
AC006504.5	4.57888	2.58977	9.40897	2.12107	1.58449	3.19772	4.2754	2.54203	7.78331	0.577254	3.21863	5.61244	4.16737	5.68934	5.25952	5.87003	4.90586	2.90438	3.95307	3.55787	2.32841	2.7229	5.6198	1.0359	4.57745	4.212	6.18312	0.609273	2.02048	2.2891	3.27794	3.50813	4.21641	5.28852	4.13047	1.76483	3.67077	3.07054	2.5031	5.44479	0.594416	5.96883	3.84881	6.75205	4.09306	4.79402	6.55382	2.90533	0.293451
AC006504.7	1.27044	0.271509	0.728864	0.296729	0.368486	0.754178	0.465043	0.263503	0.377627	0.0349851	0.371381	0.357155	0.412611	0.321432	0.603871	0.889972	0.536333	0.32855	0.884734	1.08574	0.403908	0.266148	0.72568	0.396729	0.352112	0.879721	1.0259	0.0160335	0.316129	0.353255	0.593989	0.575553	1.25299	0.582634	0.512307	0.582727	0.826532	0.64643	0.531631	0.345701	0.0160653	0.356348	0.325907	0.289373	0.528137	0.677416	1.07116	0.353692	0.0489085
AC006511.3	0.555818	0.292394	1.12643	0.439599	0.68784	0.482674	0.375035	0.511506	0.188813	0.507284	0.464226	0.165822	0.226936	0.30536	0.370114	0.151485	0.567881	0.341692	0.696493	0.668145	0.427667	0.368512	0.219392	1.45467	0.269262	1.22628	0.623857	0.400838	0.357363	0.508688	0.450991	0.219258	2.08832	0.829132	0.544326	0.532779	0.875151	0.404018	0.420875	0.0864252	0.979983	0.356348	0.201752	0.443706	0.207482	0.354341	0.83156	0.707384	0.574675
AC006512.2	0	0	0.0110434	0	0	0	0.0150014	0.0155002	0.0209793	0	0.0154742	0	0	0	0	0	0	0	0.150593	0.0334073	0	0.0614187	0	0.044081	0	0	0.027727	0.176369	0.0137447	0	0.0109998	0	0.0596661	0	0	0	0.0243098	0	0	0	0.128522	0.118783	0.0155194	0	0	0	0.112754	0	0.0122271
AC006538.1	0.132338	0.835411	0.872428	1.96721	1.26514	0.150836	0.330031	1.36402	0.377627	0.279881	0.18569	0.573999	0.37135	0.30536	0.603871	1.32549	0.173519	0.407402	2.99304	0.467702	1.61563	0.348039	0.32065	0.154284	6.37944	0.559822	0.27727	1.69955	0.192426	0.861943	0.351993	0.0822218	0.377886	0.425771	0.224134	0.665974	0.850841	0.538691	0.354421	0.259276	0.449828	0.282109	0.201752	0.675205	1.30148	1.02134	0.507393	0.618961	0.403495
AC006547.1	2.14387	3.59227	5.97448	3.58273	1.4371	1.47819	0.840079	4.49506	2.47555	2.88627	1.65574	2.30875	1.77423	1.94466	2.33756	1.30655	2.72899	2.85182	1.41181	1.78729	1.71067	1.37168	2.76771	1.0359	3.29328	2.18597	1.82998	2.48519	1.85554	1.52606	2.18896	2.57628	0.855215	2.26331	1.26476	3.6795	0.97239	2.42411	1.99362	1.31078	1.38162	2.30142	1.38123	2.79728	2.71613	2.20942	2.32555	3.25902	4.31618
AC006557.5	0	0	0.110434	0	0	0.0301671	0	0	0	0	0	0	0.0206306	0.0160716	0.0584391	0.0378711	0.0157745	0.013142	0.263538	0	0.0237593	0.0614187	0	0	0.0207125	0.0799746	0	0.0481005	0	0	0.0109998	0	0.0198887	0	0	0	0	0.0269346	0	0	0	0.0445435	0	0.0192916	0	0.0208436	0	0.0757911	0.0122271
AC006557.6	0.0529351	0.0417706	0.507996	0.296729	0.0122829	0.0150836	0.0450042	0.0620008	0.0629378	0.157433	0.0464226	0.0765332	0.0412611	0.0642863	0.194797	0.0757423	0.110421	0.210272	0.207065	0.0835181	0.0237593	0.0818916	0.32065	0.110203	0.186412	0.426531	0	0.27257	0.0412342	0.0565209	0.0219996	0.0548146	0.0994436	0.156863	0	0.116545	0.243098	0.107738	0.398723	0	0.0160653	0.118783	0.0155194	0.0192916	0.207482	0.229279	0.0422827	0.214742	0.158953
AC006942.1	0.0264675	0.0626558	0.110434	0.0659399	0.0491315	0.0905014	0.0450042	0.201503	0.125876	0.262388	0.123794	0.0765332	0.0412611	0.160716	0.136358	0.0757423	0.0946469	0.0788521	0.22589	0.0668145	0.0950371	0.14331	0.0337526	0.286527	0.0414249	0.0266582	0.0693175	0.240503	0	0.127172	0.0659987	0	0.338108	0.044818	0.0480287	0.299688	0.194478	0.404018	0.110757	0.072021	0.257045	0.118783	0.108636	0.385831	0.226344	0.11464	0.267791	0.0378956	0.0733628
AC006946.2	0.0794026	0.375935	0.0662604	0.648409	0.0859801	0.331838	0.0150014	1.06951	0.125876	2.06412	0.216639	0.0382666	0.288828	0.450004	0.0194797	0.246162	0.0946469	1.05136	1.20474	1.23607	2.44721	0.14331	0	0.088162	0.289974	0.0266582	0.360451	0.256536	0.398597	0.268474	1.02298	0.0822218	3.93797	0.179272	1.0086	1.68158	1.14256	0.511757	0	0.44653	0.27311	0.712696	0.558698	0.231499	0.452689	0.0312654	1.81816	0.0126319	0.0489085
AC006978.1	8.94603	7.12188	4.56092	3.13214	7.87332	5.09824	7.59071	6.10708	6.96512	3.49851	5.66355	6.32675	3.28026	5.07862	8.04512	6.70319	3.37574	2.60212	5.70371	7.98433	7.53169	5.99856	5.43417	7.55989	3.89394	9.03713	4.08973	4.76195	1.20954	2.76952	6.25888	2.65851	5.40973	4.92998	3.32999	8.32467	5.12936	4.17486	3.61066	3.87473	3.75928	7.09727	2.93317	11.3049	12.9393	5.40891	5.17259	2.79164	5.5878
AC007000.1	0.10587	0.0417706	1.0933	0.0989098	0.122829	0.331838	0.075007	0.077501	0.0629378	0.419821	0.154742	0.0510222	0.0412611	0.160716	0.194797	0.208291	0.0946469	0.105136	0.188241	0.0334073	0.190074	0.184256	0.253144	0.264486	0.1657	0.213266	0.0693175	0.192402	0.0137447	0.0423906	0.0329994	0.164444	0.0795549	0.112045	0.192115	0.532779	0.170168	0.107738	0.17721	0.0288084	0.112457	0.118783	0.124155	0.173624	0.132034	0.270967	0.0986597	0.240005	0.158953
AC007014.2	0.0794026	0.0417706	0.0331302	0.472569	0.34392	0.301671	0.0600056	0.108501	0.0419585	0.297373	0.0464226	0.0382666	0.123783	0.0321432	0.116878	0.17042	0.252392	0.0919941	0.301186	0.484405	0.0712778	2.4977	0.0506289	0.088162	0.0828499	0.106633	0.138635	0.064134	0.357363	0.155432	0.0659987	0.246665	0.0795549	0.268908	0.144086	0.332987	0.340337	0.323215	0.243664	0.244871	0.224914	0.133631	0.108636	0.0964578	0.150896	0.0729525	0.112754	0.214742	0.183407
AC007032.1	0.158805	0.0626558	0.0331302	0.14287	0.184243	0.165919	0.180017	0.248003	0.0209793	0.20991	0.216639	0.0510222	0.123783	0.658935	0.214277	0.132549	0.031549	0.039426	0.0752965	0.100222	0.142556	0.593714	0.489412	0.308567	0.310687	0.373215	0.346587	0.224469	0.0137447	0.141302	0.109998	0.219258	0.437552	0.112045	0.256153	0.216441	0.850841	0.161607	0.0443026	0.115234	0.128522	0.252413	0.170713	0.192916	0.169758	0.135483	0.140942	0.0757911	0.317906
AC007038.1	0.476416	0.146197	0.883471	0.362669	0.368486	0.316755	0.150014	0.434005	0.209793	0.472298	0.402329	0.306133	0.123783	0.225002	0.253236	0.0568067	0.252392	0.341692	1.31769	0.618034	0.213834	0.266148	0.472536	0.264486	0.144987	0.346557	0.124771	0.176369	0.0274895	0.0282604	0.241995	0.137036	1.61099	0.537816	0.336201	0.649324	0.656363	0.377084	0.398723	0.0576168	0.144588	0.475131	0.186233	0.192916	0.169758	0.208436	0.83156	0.467379	0.403495
AC007040.2	0.132338	0.0208853	0.342345	0.351679	0.0368486	0.0150836	0.0300028	0.434005	0	0.244895	0.0464226	0.573999	0.0618917	0.658935	0.0584391	0.0568067	0.0630979	0.052568	0.715317	0.0668145	0.142556	0.122837	0.219392	0.154284	0.0207125	0.0266582	0.0138635	0.160335	0.0137447	0.113042	0.0879983	0.219258	0.278442	0.022409	0.0640383	0.266389	0.0729293	0.0269346	0.0664539	0.0576168	0.0321306	0.163326	0.0465582	0.115749	0.113172	0.0208436	0.479204	0.13895	0.464631
AC007066.2	0.370546	0.730985	3.46763	1.15395	0.319354	1.05585	0.420039	0.868011	1.007	0.787164	0.495174	0.216844	0.35072	0.883937	0.954505	1.19294	0.820273	0.643958	1.5624	1.53673	0.498945	0.184256	0.826938	0.793458	0.455674	1.67947	0.388178	0.801676	0.316129	0.367386	0.648988	1.09629	1.84965	0.717087	0.672402	1.76483	0.510505	1.18512	0.620237	1.0227	0.498024	0.816631	0.403504	0.964578	0.867653	0.552355	1.40942	1.36424	1.50394
AC007098.1	2.06447	0.710099	3.61119	0.483559	2.75136	2.41337	0.465043	0.77501	1.8252	1.59182	1.34625	0.357155	0.144414	0.883937	2.22069	4.84751	0.836048	0.486254	4.96957	1.57014	0.403908	0.880335	1.18134	1.69712	0.186412	0.399873	0.221816	0.881843	0.700982	0.0989115	0.725986	0.794811	4.55452	1.0084	1.08865	10.2393	1.67737	0.727233	1.06326	1.31078	6.34579	1.95991	0.356946	11.247	0.452689	0.40645	8.97803	3.38534	1.80962
AC007114.1	0.423481	0.772755	0.905558	1.07702	0.638709	1.38769	0.330031	0.852511	0.377627	3.2886	0.588019	0.357155	0.330089	0.948224	0.720749	0.643809	0.583656	0.696527	1.24239	0.601331	0.879093	0.388985	1.77201	2.40242	0.869923	0.853063	1.0259	0.978044	1.01711	0.819553	0.274995	0.411109	0.735883	0.515407	0.608364	1.64828	2.77131	0.484822	1.17402	1.22436	0.433763	0.475131	0.450062	1.1382	1.22603	2.18858	0.986597	0.997917	2.93451
AC007126.1	0	0.0626558	0	0	0.0122829	0.0150836	0	0.0465006	0	0	0	0.0127555	0	0.0160716	0	0.113613	0.0946469	0.013142	0	0.0167036	0	0.0204729	0.0337526	0	0	0.0266582	0	0.160335	0	0.0141302	0.0329994	0	0.0397774	0	0.0160096	0.0332987	0.0486195	0.0269346	19.6704	0	0.0642612	0	0.0155194	0	0.018862	0	0.056377	0.0378956	0.0122271
AC007128.1	0.0794026	0.250623	3.7658	0.527519	0.540446	0.0754178	0.945088	0.449506	0	1.76675	0.0773709	0.280622	0.0618917	0.289289	1.09086	0.624874	0.205068	0.788521	0	0.55122	1.49683	0.941754	0.489412	0.85958	0.828499	0.773088	0.152498	1.25061	0.137447	0.197823	0.692987	0	0.894992	0.492998	0.0160096	1.53174	0.0486195	0.269346	0.620237	0.950677	0.192784	1.52933	0	0.655913	3.39516	1.39652	0	1.16213	0.758082
AC007128.2	0.0529351	0.104426	1.21477	0.274749	0.135112	0	0.510048	0.217003	0	0.682209	0.0773709	0.216844	0.0412611	0.0803579	0.428553	0.473389	0.0946469	0.183988	0	0.217147	0.641501	0.49135	0.388155	0.727337	0.227837	0.133291	0.0693175	0.529106	0.0687237	0.141302	0.197996	0	0.178998	0.179272	0	0.715922	0	0.134673	0.287967	0.331297	0.208849	0.519674	0.0155194	0.154333	0.980825	0.333497	0	0.555802	0.379041
AC007159.1	0	0	0	0	0	0	0	0	0	0	0	0	0	0	0	0	0	0.013142	0	0.133629	0	0	0	0	0	0	0	0.0962011	0	0	0	0	0.576773	0.022409	0	0.0332987	0.0729293	0	0	0	0	0	0	0	0	0	0	0	0
AC007182.1	0.0794026	0.0208853	0	0.02198	0.0736972	0.392173	0.810076	0.0310004	0	0.0174925	0.0464226	0.0382666	0	0	0.253236	0.662745	0.157745	0.0919941	2.07065	0.267258	0.0475186	0.0409458	0.151887	0.0661215	0.0621374	0	0.0138635	0.112235	0.714726	0.0282604	0.0769985	0.0274073	0.139221	0.201681	0.416249	0.0332987	0.145859	0.619495	0.598085	0	0.0963918	0.0742392	0.372465	0.212207	0	0	0.112754	0.555802	0.0244543
AC007182.2	0.0794026	0.0835411	0.242955	0.307719	0.25794	0.226253	0.195018	0.0465006	0.0419585	0.0349851	0.18569	0.0892888	0.0825223	0.0964295	0.0389594	0.132549	0.410137	0.183988	0.564724	0.501109	0.142556	0.0409458	0.303773	0.242446	0.144987	0.239924	0.0415905	0.144302	0.178682	0.0565209	0.230996	0.137036	0.338108	0.560225	0.0480287	0.0832467	0.267407	0.107738	0.243664	0.0432126	0.160653	0.133631	0.0931164	0.0385831	0.037724	0.145905	0.295979	0.315796	0.330133
AC007191.1	0.899896	0.584788	2.15346	0.659399	0.294789	0.784345	0.255024	2.20103	1.42659	1.71427	0.588019	0.790843	0.123783	1.33394	0.623351	0.568067	1.11999	0.45997	0.884734	0.36748	1.14045	1.53547	1.87327	1.21223	0.269262	0.559822	0.485222	1.52318	0.164937	0.169563	0.494991	0.685182	1.92921	0.784314	0.848508	1.88138	0.121549	1.02351	0.886052	0.388913	1.39768	2.47959	0.589737	1.31183	0.452689	1.42779	0.916126	0.644225	1.11267
AC007220.1	0.158805	0.0835411	0.231911	0.428609	0.0736972	0.135752	0.0450042	0.80601	0.0209793	1.25946	0.0928451	0.0127555	0.0825223	0.0642863	0.233756	0.0189356	0.126196	0.0919941	0.169417	0.18374	0.0712778	6.16235	0.151887	0.154284	0.144987	0.0799746	0.263406	0.288603	0.0274895	0.0706511	0.0989981	0.0822218	0.198887	0.022409	0.0320192	0.0332987	0.0486195	0.457888	0.0443026	0.0144042	0.0803265	0.103935	0.0155194	0.115749	0.037724	0.0729525	0.112754	0.151582	0.391268
AC007238.1	0.449948	0.167082	0.320258	0.989098	0.25794	0.42234	0.330031	0.449506	0.0629378	0.262388	0.29401	0.242355	0.412611	0.160716	0.292196	0.208291	0.536333	0.565106	0.715317	0.450998	0.33263	0.286621	0.303773	0.41877	0.745649	0.426531	0.31886	0.577206	0.151192	0.579339	0.406992	0.520738	0.576773	0.761905	0.416249	0.166493	0.850841	0.565626	0.310118	0.072021	0.353437	0.163326	0.574218	0.135041	0.0565861	0.239701	0.225508	0.391588	0.207861
AC007255.1	0.238208	0.104426	0.0662604	0.0439599	0.0491315	0.88993	0.0600056	0.372005	0	0.857134	0.711813	0.0127555	0.0206306	0.771436	1.36358	0.0189356	0.0788724	0.026284	1.1671	0.350776	0.261352	0	0.168763	0	0.289974	0.213266	0.0138635	1.31475	0.233661	0.0565209	0.120998	0.0822218	1.17343	0.0672269	0.192115	0.399584	0.0729293	0.0269346	0.132908	0.201659	0.401632	0.133631	0.0155194	0.36654	0.471551	0.448137	0.169131	0.795807	2.15198
AC007292.1	0.344078	0.208853	1.21477	0.461579	0.196526	0.46759	0.165015	0.341004	0.146855	0.454806	0.324958	0.191333	0.144414	0.321432	0.448033	0.738487	0.331264	0.52568	2.78597	0.55122	0.522704	0.962227	0.506289	0.352648	0.269262	0.29324	0.332724	0.464972	0.206171	0.155432	0.296994	0.465924	0.576773	0.560225	0.512307	0.665974	0.583434	0.484822	0.354421	0.302488	0.594416	0.608761	0.232791	0.482289	0.28293	0.614886	0.817466	0.669488	0.709174
AC007292.2	0.185273	0.856296	1.65651	0.274749	0.233374	0.42234	0.435041	1.00751	0.167834	0.332358	0.386855	0.280622	0.123783	0.321432	0.389594	0.378711	0.410137	0.446828	0.715317	1.01892	0.237593	0.286621	0.472536	0.198365	0.207125	0.319899	0.31886	0.464972	0.54979	0.381516	0.186996	0.219258	0.45744	0.627451	0.336201	0.51613	1.06963	0.29628	0.243664	0.345701	0.771134	0.653305	0.356946	0.520872	0.414965	0.323075	1.84635	0.593697	0.648038
AC007308.6	0.0264675	0.0626558	1.11538	0.12089	0.0122829	0.105585	0.0150014	0.387505	0.0419585	0.227403	0.139268	0.0510222	0.0618917	0.208931	0.214277	0.0757423	0.0788724	0.0919941	0.0376483	0.0501109	0.237593	0.184256	0.354402	0.132243	0.124275	0.0266582	0	0.368771	0.0412342	0.0141302	0.197996	0.0274073	0.0596661	0.044818	0.0160096	0.299688	0.0243098	0.0808037	0.0886052	0.0576168	0.0160653	0.430587	0.124155	0.36654	0.037724	0.135483	0.126848	0.303165	0.501313
AC007319.1	0.21174	0	0.287128	0.1099	0.0122829	0.0754178	0.180017	0.0310004	1.46855	0.0349851	0.0154742	0.0127555	0	0.0482148	0.136358	0.227227	0.110421	0.0788521	0.715317	0.0668145	4.03908	0.798444	0.0843815	0	0.0414249	0	0.0415905	0.59324	0.206171	0.0706511	0.0109998	0.0822218	0.278442	0.156863	0.0960575	0.0166493	1.02101	0.161607	0.0443026	0.216063	3.38978	2.85079	0.170713	0.25079	3.73468	0.354341	2.10004	0.101055	0.0733628
AC007336.1	1.03223	0.208853	0.397562	0.879198	0.196526	0.708927	0.165015	1.33302	0.167834	0.717194	0.448751	0.0765332	0.123783	0.112501	0.175317	0.0946778	0.173519	0.249698	0	0	0.118796	0.122837	0.472536	0.198365	0.0414249	0.319899	0.0415905	0.0962011	0.0962132	0.0706511	0.439992	0.685182	0.178998	0.0672269	0.352211	0.582727	0.559124	0.727233	1.37338	0.0576168	0.0160653	0.54937	0.124155	0.154333	0.0754481	0.11464	0.0140942	0.303165	0.635811
AC007342.4	0.582286	0.0417706	2.63937	0.626429	1.216	0.512841	1.60515	0.248003	3.27277	3.56848	2.4604	0.0127555	0.0618917	3.76075	0.0584391	0.265098	0.0946469	1.57704	1.05415	1.60355	5.27456	2.88668	1.65388	3.39424	0.559237	7.83751	2.25975	3.2548	3.87602	2.45866	1.33097	0.822218	0.357997	0.851541	0.76846	3.34652	2.16357	3.42069	0.620237	12.1139	4.81959	6.41427	0.310388	6.07684	1.45238	3.92901	6.18737	2.94322	3.72928
AC007342.5	0.714624	0.0835411	2.62833	1.00009	3.25496	0.799429	1.35013	0.155002	4.36369	4.09325	1.93427	0.0382666	0.123783	2.41074	0.0779188	0.435518	0.189294	2.26043	2.91774	2.48884	5.65471	2.29297	1.62012	3.70281	0.621374	18.1542	3.60451	3.70374	3.47742	1.9641	2.21096	0.959255	0.676216	1.56863	0.624374	5.97711	8.60565	4.79435	0.575934	9.65082	5.44614	5.95398	0.434543	4.82289	2.20686	4.03323	9.58409	3.71377	4.82972
AC007342.7	0.344078	0.187968	0.65156	0.362669	0.466749	0.256421	0.465043	0.279003	0.461544	0.927104	0.634442	0.293377	0.226936	0.594649	0.467513	0.302969	0.394362	0.617674	0.432955	0.73496	0.522704	0.409458	0.438784	0.484891	0.455674	1.27959	0.263406	0.192402	0.329874	0.395646	0.560989	0.465924	0.636439	0.201681	0.688412	0.532779	1.26411	0.888841	0.753144	0.302488	0.353437	0.935414	0.26383	0.501581	0.792205	0.312654	1.67721	1.22529	0.537994
AC007342.8	0.21174	0.0208853	0.960775	0.351679	0.712406	0.241337	0.525049	0.077501	1.34267	1.46937	0.835606	0	0	0.771436	0.0389594	0.0568067	0.031549	0.749095	0.395307	0.400887	1.25924	0.409458	0.59067	1.27835	0.186412	4.63853	0.901127	0.753575	0.78345	0.62173	0.582989	0.246665	0.0198887	0.44818	0.0960575	0.849116	0.218788	0.996579	0.132908	2.67918	0.979983	2.049	0.108636	1.65907	0.660171	0.896274	2.83294	1.07371	1.58953
AC007342.9	0.714624	0.0208853	1.19269	0.758308	2.77593	0.663677	0.555052	0.0310004	2.53849	2.50143	0.866555	0.0127555	0.0206306	0.980367	0.0973985	0.208291	0.031549	1.3142	4.14131	3.25721	1.90074	0.839389	1.24885	2.51262	0.289974	10.9299	2.71725	1.58732	1.78682	1.10216	1.05598	0.575553	0.477329	1.38936	0.496297	2.41415	6.29623	3.44762	0.443026	3.0825	3.53437	2.3905	0.108636	1.85199	1.47124	1.60496	5.17259	1.45266	2.8856
AC007382.1	1.48218	1.16958	3.45658	1.98919	1.74417	1.90053	4.05038	0.77501	6.31476	2.8163	2.4604	4.38791	1.42351	2.73217	1.12982	1.21188	2.87096	2.57583	1.18592	1.70377	1.25924	1.28979	2.07578	2.40242	1.36702	2.77245	1.70521	1.21855	1.70435	1.17281	5.63189	1.31555	1.15355	1.72549	0.512307	0.832467	0.340337	1.07738	1.7278	1.48363	0.465894	3.20713	3.50738	2.56578	2.22572	2.87641	4.31284	5.78539	2.95897
AC007383.1	1.1381	0.772755	1.10434	0.934148	1.38796	2.44354	0.480045	1.17801	0.692316	2.1166	0.557071	0.369911	0.474503	0.91608	1.03242	0.605938	1.94026	0.985651	2.31537	1.08574	1.02165	0.737025	2.97023	1.60896	1.18061	1.89273	0.637721	0.577206	0.508555	0.67825	0.615988	0.90444	4.17663	1.34454	0.512307	1.46514	2.55252	1.75075	1.35123	0.99389	1.26916	0.876023	1.38123	0.98387	2.18799	0.719103	0.916126	0.972653	0.831445
AC007384.1	0.423481	0.0417706	0.209824	0.20881	0.442183	0.165919	0.225021	0.945512	0.0419585	1.66179	0.572545	0.510222	0.35072	0.353575	0.506472	0.473389	4.60615	0.551964	0.0941206	0.0835181	0.475186	1.7402	0.32065	0.044081	0.414249	0.319899	0.374314	0.448938	0.0824684	1.80867	0.857984	0.712589	3.77886	0.201681	0.176105	0.216441	0.316027	2.12783	0.0443026	0.144042	0.385567	0.831479	0.931164	0.925995	0.0943101	0.958805	0.394639	0.176846	0.110044
AC007386.4	0	0.0208853	0.165651	0.01099	0.798386	0.0301671	0.225021	0.325504	0	0.332358	0.139268	0.216844	0.0206306	0.530362	0.506472	0.397647	0.0473235	0.0788521	0.112945	0	0.190074	0.921281	0.0337526	0.0661215	0.103562	0.239924	0	0.224469	0.0412342	0.0282604	0.186996	0.191851	0.15911	0.179272	0.320192	0.0832467	0.121549	0.754168	0.0664539	0.072021	0.0642612	0.668153	0.403504	0.482289	0.018862	0.375184	0.056377	0.164214	0.0733628
AC007389.2	0.291143	0.0417706	2.91546	0.02198	0.0736972	0.150836	0.0150014	0.0465006	0	2.13409	0.247587	0	0.0206306	0.289289	0.253236	0.0568067	0.0157745	0.0788521	0.357658	0.150333	0.0712778	0.0818916	0.0506289	0.132243	0.331399	0	0.027727	0.368771	0.398597	0.0423906	0.054999	0.137036	0.0198887	0.403362	0.0160096	0.549428	0.097239	0.0808037	0.50948	0.0144042	0.0803265	0.0742392	0.294868	0.0385831	0.037724	0.0104218	0.0986597	0.240005	0.525767
AC007389.3	0	0.0208853	0.408606	0.14287	0.221092	0.105585	0.0150014	0.0310004	0	0.122448	0.0309484	0.0382666	0.165045	0.0160716	0.0779188	0.0568067	0.0946469	0.0788521	0.0564724	0.0501109	0.0950371	0.184256	0.0168763	0.110203	0.207125	0.0533164	0.0415905	0.0962011	0.0137447	0.0565209	0.0219996	0.0822218	0.0198887	0.0672269	0.128077	0.149844	0.170168	0.0269346	0	0.0144042	0.0160653	0.148478	0	0	0.169758	0.0104218	0.281885	0.277901	0.317906
AC007390.1	0.688156	0.271509	2.45163	0.637419	0.454466	0.588259	0.180017	0.961012	0.482523	1.88919	0.495174	0.548488	0.309459	0.723221	0.759708	0.151485	0.567881	0.696527	1.76947	0.818478	0.570223	0.307094	0.860691	0.771418	0.579949	0.826405	0.249543	1.21855	0.247405	0.197823	0.868983	0.575553	1.07399	0.717087	0.272163	1.3486	0.388956	0.754168	1.15187	0.403318	0.514089	0.96511	0.387985	0.829537	0.622447	0.781634	1.81816	1.23792	3.09347
AC007405.1	0.0794026	0.146197	0.055217	0.16485	0.0614143	0.0754178	0.120011	0.077501	0.0839171	0.297373	0.123794	0.0765332	0	0.176787	0.0389594	0.0568067	0.236617	0.06571	0.0376483	0.0167036	0.0712778	0.122837	0.236268	0.0220405	0.0414249	0.0533164	0	0.256536	0.0274895	0.0423906	0.0659987	0.0274073	1.35243	0.0672269	0.0960575	0.0166493	0.291717	0.0538691	0.0221513	0.072021	0	0.089087	0.0310388	0.212207	0.207482	0.0208436	0.0422827	0.101055	0.122271
AC007405.3	1.00577	1.33666	0.309215	1.93424	0.368486	1.17652	0.405038	0.868011	1.1119	1.69678	0.866555	1.32658	0.0825223	1.5268	0.272716	0.662745	0.946469	0.52568	0.338834	0.0501109	0.237593	0.696079	0.45566	0.110203	0.24855	0.986354	0.083181	1.97212	0.659747	0.310865	0.626988	0.328887	10.3024	0.784314	0.448268	0.233091	1.67737	0.161607	0.930355	1.52685	0.128522	0.386044	0.387985	0.61733	2.15027	0.198014	1.12754	0.265269	1.39389
AC007406.3	0.0794026	0.375935	0.51904	0.17584	0.0982629	0.0905014	0.780073	0.511506	0.902108	0.454806	0.154742	0.59951	0.206306	0.112501	0.428553	0.302969	0.268166	0.367976	0.131769	0.350776	0.451426	0.225202	0.742557	0.154284	0.642086	0.159949	0.512949	0.481005	0.192426	0.466297	0.53899	0.575553	0.178998	0.179272	0.576345	0.199792	0.0486195	0.377084	0.287967	0.417722	0.144588	0.163326	0.310388	0.308665	0.546999	0.166749	0.408733	0.416851	0.232316
AC007406.4	2.85849	2.61066	8.37089	5.87964	4.00421	4.64574	3.40532	2.35603	5.2658	3.58597	6.53011	4.8471	6.86998	6.26792	6.6231	5.45344	5.56839	7.03098	10.2215	4.30954	16.0138	13.7168	7.57745	14.0398	3.93537	12.5027	7.45856	14.6226	6.63871	2.78365	4.87291	3.42591	9.46703	4.32493	4.30658	13.8356	2.57683	2.2625	5.24986	4.06199	4.19304	8.46327	3.05732	9.33712	8.03522	9.25455	6.8498	6.77068	8.37559
AC007485.2	1.00577	0.814526	7.6089	1.45068	0.994912	1.88545	1.12511	2.41803	0.839171	3.07869	1.17604	1.65822	1.13468	1.6393	1.61682	0.435518	1.73519	2.02387	5.02604	2.25499	2.28089	1.49452	1.80576	2.09385	1.61557	1.86607	1.42794	2.59743	0.426087	0.777162	1.89196	1.34296	4.83296	1.70308	2.14528	3.61291	1.87185	1.07738	1.46199	1.75731	1.70292	1.82628	1.31915	1.6012	1.24489	4.02281	2.80475	2.67795	2.48211
AC007490.1	0.0529351	0	0	0.01099	0	0.150836	0	0.0155002	0	0	0.108319	0	0	0.160716	0.0194797	0	0	0	0.0752965	0.0334073	0	0	0	0	0	0.0266582	0	0.0160335	0	0	0.0439992	0	0.119332	0.0896359	0.0320192	0	0.0729293	0	0.0886052	0.0288084	0.0160653	0	0	0.212207	0	0	0.0140942	0	0
AC007541.1	0.158805	0.313279	0.68469	0.659399	0.147394	0.42234	0.150014	1.03851	0.167834	1.01457	0.309484	0.408177	0.35072	0.160716	0.272716	0.113613	0.410137	0.381118	0.188241	0.618034	0.403908	0.245675	0.438784	0.396729	0.414249	0.613139	0.180225	0.27257	0.0412342	0.155432	0.373993	0.356295	0.894992	0.044818	0.784469	0.865766	0.559124	0.808037	0.243664	0.763423	0.530155	0.311805	0.310388	0.289373	0.735619	0.656573	0.155037	0.277901	0.183407
AC007566.1	0.10587	0.125312	1.2479	0.0329699	0.0736972	0.196086	0.075007	0.341004	0.251751	0.927104	0.324958	0.102044	0.0412611	0.30536	0.448033	0.0568067	0.126196	0.249698	0.357658	0.133629	0.356389	0.573241	0.45566	0.242446	0.1657	0.346557	0.859537	0.256536	0.0412342	0.0847813	0.351993	0.246665	0.377886	0.0896359	0.36822	0.316337	0.437576	0.161607	0.0443026	0.0144042	0.0963918	0.371196	0.0931164	0.675205	0.0754481	0.229279	0.493299	0.227373	0.696947
AC007608.3	0.10587	0.0208853	0.265041	0.0549499	0.0368486	0.0905014	0.270025	0.124002	0.0209793	0.0699701	0.0618968	0.0892888	0.0206306	0.0642863	0.155838	0.208291	0.110421	0.0919941	0.0941206	0.417591	0.261352	0.204729	0	0.0661215	0.103562	0.0266582	0.027727	0	0.109958	0.0423906	0.0439992	0.219258	2.50598	0.358544	0.176105	0.216441	0.632054	0.727233	0.310118	0.216063	0.0803265	0.445435	0.077597	0.154333	0.018862	0.0208436	0.169131	0.151582	0.0366814
AC007608.4	0.0264675	0	0.0331302	0.02198	0.0122829	0.0150836	0.0450042	0.139502	0	0.0174925	0.0464226	0	0	0.0160716	0.0389594	0	0	0.013142	0.0376483	0.0668145	0	0.0204729	0.202515	0.0220405	0.0207125	0	0.0138635	0.208436	0	0	0.0219996	0	2.06843	0.044818	0.0320192	0.0332987	0.145859	0	0.0886052	0	0.0803265	0.133631	0.0310388	0	0	0.0312654	0.0281885	0.0126319	0
AC007622.2	0.132338	0.187968	1.15956	0.18683	0.0614143	0.181003	0.21002	0.682008	0.356648	1.10203	0.232113	0.2296	0.0825223	0.208931	0.272716	0.132549	0.0788724	0.315408	0.169417	0.133629	0.118796	0.245675	0.303773	0.132243	0.103562	0.159949	0.124771	0.240503	0.0962132	0.0706511	0.252995	0.137036	0.238665	0.134454	0.208125	0.349636	0.0729293	0.269346	0.376572	0.0864252	0.176718	0.430587	0.0931164	0.25079	0.226344	0.229279	0.197319	0.290533	0.550221
AC007637.1	0.0794026	0.0208853	0.452779	0.01099	0.0122829	0.165919	0.195018	0.217003	0.0629378	0.577254	0.123794	0.0765332	0.0618917	0.160716	0.0389594	0	0.362813	0.118278	0.0564724	0.0167036	0.0712778	0.102365	0.303773	0.0661215	0.476387	0.0799746	0.138635	0.208436	0.109958	0.0141302	0.109998	0.0548146	0.338108	0.0896359	0.0160096	0.349636	0.0243098	0	0.132908	0.0144042	0.224914	0.089087	0.0620776	0.327957	0.18862	0.0937961	0.352356	0.492642	0.110044
AC007663.1	0.158805	0.250623	0.784081	0.406629	0.0245657	0.181003	0.315029	0.449506	0.0419585	1.15451	0.108319	0.178578	0.0618917	0.0803579	0.370114	0.435518	0.126196	0.354834	1.43063	0.417591	0.451426	0.49135	0.405031	0.242446	0.372824	0.506506	0.263406	0.64134	0.192426	0.113042	0.164997	0.164444	0.298331	0.492998	0.176105	0.649324	0.145859	0.377084	0.287967	0.115234	0.224914	0.296957	0.170713	0.385831	0.396103	0.239701	0.324168	0.669488	0.42795
AC007663.4	0.0794026	0.104426	0.806168	0.307719	0.0859801	0.271504	0.150014	0.403005	0.146855	0.489791	0.170216	0.140311	0.185675	0.128573	0.311675	0.0568067	0.173519	0.105136	0.263538	0.133629	0.285111	0.0818916	0.13501	0.220405	0.124275	0.479848	0.0138635	0.368771	0.0962132	0.0847813	0.164997	0.109629	0.338108	0.246499	0.256153	0.665974	0.097239	0.29628	0.33227	0.244871	0.128522	0.445435	0.108636	0.308665	0.226344	0.239701	0.126848	0.20211	0.232316
AC007681.1	0.158805	0.0626558	0.309215	0.2198	0.34392	0.21117	0.21002	0.263503	0.0419585	0.244895	0.232113	0.369911	0.144414	0.691078	0.214277	0.814229	0.0788724	0.289124	0.32001	0.0501109	1.02165	0.14331	0.185639	0.088162	0.289974	0.29324	0.235679	0.721508	0.0824684	0.0706511	0.659987	0.30148	0.0795549	0.268908	0.192115	0.116545	0.170168	0.511757	0.0443026	0.100829	0.240979	0.267261	0.139675	0.752371	0.150896	0.396028	0.281885	0.0505274	0.158953
AC007683.1	0.0529351	0.146197	0.695734	0.23079	0.208809	0.120669	0.150014	0.279003	0.0209793	0.13994	0.0773709	0.306133	0.103153	0.176787	0.0973985	0.0757423	0.299715	0.223414	0.583548	0.601331	0.118796	0.941754	0.405031	0.88162	0.393537	0.586481	0.207952	0.128268	0.0962132	0.211953	0.120998	0.0274073	0.417663	0.403362	0.320192	0.183143	0.170168	0.0538691	0.132908	0.0864252	0.337371	0.163326	0.170713	0.0385831	0.037724	0.17717	0.507393	0.442115	0.611357
AC007686.1	0.132338	0.187968	0.110434	0.373659	0.25794	0.482674	0	7.7036	0.818191	0.0174925	0.0618968	0.204089	0	0	0	0.0757423	1.29351	0.026284	0.0376483	0.133629	0	0.0204729	0.0337526	0.132243	0.144987	0.213266	0.0693175	0.368771	0.412342	0.0706511	0.0219996	0.328887	0.139221	0.022409	0.0640383	0	0	0.161607	1.59489	0	0.996048	0.222718	0.124155	0.405123	0.150896	0	0.281885	0.0757911	0.0489085
AC007686.3	0.317611	0.271509	0.5853	0.274749	0.221092	0.527925	0.360034	1.02301	0.188813	0.297373	0.835606	0.306133	0.226936	0.433933	0.370114	0.17042	0.410137	0.289124	0.357658	0.317369	0.308871	0.511823	0.691928	0.308567	0.372824	0.186607	0.263406	0.464972	0.109958	0.409776	0.285995	0.383702	0.755771	0.313726	0.592355	0.399584	0.388956	0.888841	0.775296	0.187255	0.240979	1.03935	0.310388	0.733079	0.28293	0.448137	0.338262	0.34106	0.415723
AC007688.2	0.238208	0.0626558	0.51904	0.1099	0.135112	0.135752	0.075007	0.108501	0.0629378	0.0699701	0.108319	0.395422	0.412611	0.208931	0.0194797	0.17042	0.126196	0.19713	0.150593	0.217147	0.0475186	0.14331	0.388155	0.705296	0.207125	0.266582	0.138635	0.256536	0.137447	0.0282604	0.131997	0.0274073	0.676216	0.627451	0.0640383	0.099896	0.145859	0.0269346	0.0664539	0.0288084	0.257045	0.148478	0.387985	0.0578747	0.037724	0.218858	0.112754	0.227373	0.305678
AC007728.2	0.264675	0.0835411	0.298172	0.0879198	0.135112	0.181003	0.135013	0.341004	0.0839171	0.314866	0.572545	0.1148	0.185675	0.0964295	0.448033	0.0189356	0.14197	0.19713	0.0752965	0.116925	0.308871	0.511823	0.118134	0.176324	0.497099	0.239924	0.027727	0.176369	0.123703	0.466297	0.175997	0.246665	0.0198887	0.044818	0.0320192	0.199792	0.097239	0.565626	0.0443026	0.17285	0.112457	0.534522	0.155194	0.482289	0.0754481	0.29181	0.169131	0.0631593	0.0366814
AC007728.3	0.397013	0.167082	0.0662604	0.362669	0.270223	0.135752	0.345032	0.248003	0.0419585	0.0524776	0.278535	0.102044	0.0206306	0.0964295	0.0973985	0.0378711	0.268166	0.0919941	0.0564724	0.350776	0.118796	0.245675	0.0675052	0.110203	0.0207125	0.0799746	0.0415905	0.064134	0.329874	0.268474	0.296994	0.767404	0.15911	0.179272	0.464278	0.149844	0.194478	0.781102	0.17721	0.0288084	0.176718	0.519674	0.51214	0.0964578	0	0.0208436	0.211414	0.13895	0.0489085
AC007731.1	0.529351	0.563903	2.6725	0.791278	0.0982629	0.392173	0.135013	1.20902	0.230772	0.874627	0.355906	0.510222	0.330089	0.658935	0.525952	0.132549	0.394362	0.762237	0.357658	0.250554	0.641501	0.368512	0.438784	0.176324	0.372824	0.399873	0.055454	0.785642	0.0412342	0.0706511	0.417992	0.191851	0.218776	0.156863	0.320192	1.08221	0.145859	0.377084	0.487329	0.331297	0.144588	0.786936	0.217271	0.925995	0.245206	0.448137	0.845655	0.492642	1.5773
AC007731.3	0.0264675	0	0.0220868	0.0329699	0.0491315	0	0	0.0465006	0	0	0.0154742	0.0127555	0	0.0642863	0.0389594	0	0.0157745	0.013142	0.0188241	0.0501109	0.0237593	0.0204729	0.0168763	0.0220405	0	0	0	1.02614	0	0.0141302	0.054999	0.0274073	0	0.0896359	0	0.0166493	0	0	0	0.0144042	0.112457	0.0445435	0.0310388	0.0578747	0.018862	0.0104218	0.0140942	0.0252637	0.0244543
AC007743.1	0.0264675	0.459476	0.320258	0.0659399	0.0982629	0.150836	0.390036	0.248003	0.0839171	0.997074	0.18569	0.459199	0.123783	1.80002	0.155838	0.302969	0.378588	0.275982	0.0941206	0.0501109	0.190074	0.163783	1.68763	0.110203	0.186412	0.29324	0.180225	1.77972	0.164937	0.113042	0.307994	0.219258	0.139221	0.22409	0.272163	1.3153	0.0243098	0.0808037	0.398723	0.302488	0.0481959	0.326652	0.0620776	0.462998	0.0754481	0.29181	0.36645	3.60008	4.13277
AC007750.1	0.979299	0.271509	1.01599	0.637419	0.0736972	0.558092	0.0900084	0.403005	0.0629378	0.384836	0.541597	0.0892888	0.618917	0.0803579	0.116878	0.0568067	0.504784	0.841089	0.112945	0.250554	0.190074	0.286621	0.354402	0.0661215	0.517812	0.74643	0.304997	0.0801676	0.0274895	0.226083	0.384993	0.520738	0.278442	0.313726	0.128077	1.03226	0.0729293	1.21206	1.04111	0.0432126	0.0642612	0.296957	0.26383	0.135041	0.37724	0.0208436	0.0704712	0.277901	0.34236
AC007785.1	0.582286	0.584788	0.242955	0.615439	0.0368486	4.17815	0.0300028	2.24753	0	0.104955	0.340432	0	0.165045	0.225002	0.448033	0.643809	0.299715	0.170846	0.941206	0.0501109	0.0950371	3.21425	0.45566	2.00569	0.0621374	0.346557	0.304997	0.304637	0.192426	0.0706511	0.0439992	0.30148	0.0596661	0.0896359	0.848508	0.233091	0.607744	7.08379	5.0948	0.0144042	0.0321306	0.0445435	0.170713	0.347248	1.47124	0.0625307	0.112754	0.442115	0.232316
AC007823.1	0.264675	0.292394	0.872428	0.2198	0.135112	0.0905014	0.120011	0.496006	0.167834	0.20991	0.0618968	0.357155	0.412611	0.723221	0.0973985	0.473389	0.31549	1.60333	0.414131	0.317369	0.190074	0.266148	0.32065	0.242446	0.103562	0.853063	0.152498	0.384804	0.206171	0.197823	0.219996	0.191851	0.218776	0.112045	0.176105	0.399584	0.0486195	0.134673	0.420875	0.144042	0.0642612	0.163326	0.155194	0.25079	0.679033	0.510668	0.436922	0.606329	1.10044
AC007834.2	0	0.208853	0.265041	0.0659399	0.0491315	0.105585	0.10501	0.0930012	0.125876	0.122448	0.123794	0.102044	0	0.0964295	0.175317	0.132549	0	0.0788521	0.0376483	0.167036	0.0237593	0.0614187	0.202515	0.044081	0	0.106633	0.027727	0.0962011	0	0.0565209	0.0329994	0.0548146	0.0397774	0.156863	0.0960575	0.432883	0.0486195	0.0808037	0.0664539	0.0288084	0.144588	0.75724	0.124155	0.212207	0.037724	0.0312654	0.789278	0.101055	0.0855899
AC007848.1	0.449948	0	3.46763	0.615439	0.0982629	0.165919	0.0150014	0.403005	0.146855	1.97666	0.232113	0	0.144414	0.160716	0.292196	0.0189356	0.0473235	0.13142	0.169417	0.0501109	0.475186	0.737025	0.489412	0.551013	0.0621374	0.773088	0.027727	1.29871	0.0962132	0	0.0109998	0.164444	0.556884	0.313726	0.336201	0.982311	0.218788	0.538691	0.642388	0.0144042	0.176718	0.148478	0.0310388	0.347248	0.414965	0.0833743	0.0140942	0.290533	0.611357
AC007879.3	0.132338	0.146197	0.342345	0.307719	0.122829	0.437423	0.0450042	0.356504	0.251751	0.262388	0.263061	0.153066	0.226936	0.0482148	0.0779188	0	0.378588	0.118278	0.32001	0.317369	0.0712778	0.14331	0.168763	0.132243	0.144987	0.0799746	0.249543	0.0801676	1.4432	0.169563	0.219996	0.0822218	0.0596661	0.156863	0.112067	0.0832467	0.0729293	0.134673	0.287967	0.0288084	0.0803265	0.430587	0.201752	0.0192916	0.226344	0.531511	0.324168	0.13895	0.207861
AC007906.2	3.9966	0.104426	3.31302	0.395639	0.245657	11.8255	0.705066	2.72803	0.734274	38.5361	12.8436	0.293377	0.433242	4.2429	4.59721	1.09826	0.504784	0.354834	0.263538	3.30732	8.50582	10.5845	2.78459	0.573053	0.434962	1.73278	0.415905	0.545139	2.11669	0.593469	1.14398	2.60369	8.41293	1.14286	0.896537	0.732571	52.0472	2.31637	0.775296	0.950677	8.00052	5.21159	0.574218	7.42725	2.15027	1.18808	16.7299	1.02318	3.91268
AC007920.1	0	0	0.0110434	0	0.0122829	0.0150836	0	0.0310004	0	0.20991	0	0	0	0.0321432	0	0	0.0157745	0	0	0	0.0950371	0.225202	0	0.0220405	0.0207125	0	0.0415905	0.032067	0	0	0	0	0	0.044818	0.0960575	0.049948	0.0486195	0	0.0221513	0.100829	0.0321306	0	0	0	0.037724	0	0	0.0252637	0
AC007938.3	0.21174	0.0626558	0.640517	0.23079	0.0368486	0.0754178	0.0450042	0.403005	0.0419585	0.332358	0.0464226	0.1148	0.144414	0.0160716	0.155838	0.0946778	0.031549	0.157704	1.12945	0.167036	0.237593	0.0614187	0.303773	0.154284	0.124275	0.0799746	0.0970445	0.288603	0.054979	0.0565209	0.0769985	0.0548146	0.517107	0.268908	0.0800479	0.566078	0.267407	0.29628	0.376572	0.072021	0.208849	0.326652	0.0931164	0.347248	0.169758	0.0416872	0.211414	0.189478	0.134498
AC007991.2	0.0529351	0	0.0883471	0.0329699	0	0.196086	0	0.0620008	0	0.0699701	0.139268	0.0127555	0.0412611	0.0160716	0.116878	0	0	0	0.0188241	0.0167036	1.06917	0	0.0168763	0.0220405	0.0621374	0	0	0.064134	0	0.0423906	0.0439992	0.0548146	0.0198887	0.022409	0	0.0166493	0.0243098	0.0538691	0	0.0288084	0	0.0296957	0	0.0964578	0	0.0208436	0	0.0126319	0.0244543
AC007991.4	0.0529351	0	0.0662604	0	0.0122829	0.362006	0	0.077501	0	0.174925	0.123794	0.0127555	0.103153	0.0482148	0.0584391	0.0189356	0.0157745	0.013142	0	0	1.283	0.184256	0.0675052	0.088162	0.0414249	0	0	0.0160335	0	0.113042	0.0329994	0	0.0198887	0.022409	0.0320192	0.0332987	0.0243098	0.0538691	0	0	0.0160653	0.0296957	0.0155194	0.135041	0.018862	0.0416872	0	0.0252637	0.0611357
AC007993.1	0	0	0.0331302	0.01099	0.0122829	0	0.0150014	0.0155002	0	0.157433	0.0309484	0	0	0.0482148	0	0	0.0157745	0.026284	0.0376483	0	0	0.0204729	0.0337526	0	0	0.0266582	0	0.0801676	0	0	0.0329994	0	0.0198887	0	0.0480287	0.0166493	0.0729293	0.0808037	0	0	0.0160653	0.0296957	0.0155194	0.0771663	0	0	0.0140942	0.0126319	0.0244543
AC007996.1	1.16457	1.50374	10.69	2.59363	3.32866	5.44517	4.78545	3.53404	2.79024	9.70836	5.12196	4.80884	1.71234	5.91434	7.63604	4.48773	5.48952	4.56028	11.5204	5.12801	2.94615	1.63783	9.09632	1.82936	1.13919	5.06506	4.35314	9.76441	3.58738	1.28585	2.16696	1.86369	16.6071	3.45098	1.20072	8.9407	5.93158	1.02351	1.35123	5.1567	6.73136	3.38531	1.55194	3.72327	1.58441	6.93049	5.1303	10.1434	3.10569
AC007998.3	0.10587	0.730985	0.276085	0.12089	0.405335	0.407256	0.300028	0.186002	0.209793	0.0699701	0.201164	0.3444	0.165045	0.0642863	0.311675	0.208291	0.331264	0.52568	0.188241	0.133629	0.0950371	0.225202	0.624423	0.198365	0.269262	0.266582	0.291133	0.336704	0.054979	0.339125	0.340994	0.0822218	0.178998	0.268908	0.40024	0.432883	0.0729293	0.457888	0.0443026	0.072021	0.240979	0.118783	0.527659	0.115749	0.301792	0.0521089	0.112754	0.656857	0.17118
AC008011.2	7.06683	0.898067	0.629473	1.19791	0.51588	1.79494	0.195018	1.50352	1.46855	0.157433	2.36755	0.510222	0.433242	0.964295	0.370114	0.0568067	0.425911	0.420544	0.602372	2.70599	0.0237593	0.593714	2.76771	1.36651	0.310687	0.933037	0.180225	0.753575	0.302384	0.409776	0.791985	2.85036	1.19332	0.672269	0.688412	3.56296	1.09394	0.350149	1.35123	0.763423	0.81933	0.3415	0.589737	0.752371	0.0565861	0.343919	0.479204	0.732648	3.08124
AC008013.1	0.0264675	0.0626558	0.287128	0	0.0859801	0.120669	0.075007	0.294504	0.104896	0.314866	0.0309484	0.0510222	0.0618917	0.0803579	0.0973985	0.0189356	0.031549	0.0919941	0.0376483	0.0835181	0.0237593	1.12601	0.219392	0.220405	0.0621374	0.0266582	0.166362	0.0962011	0.0687237	0.0141302	0.153997	0.137036	0.0596661	0.0672269	0.160096	0.099896	0	0.107738	0.0221513	0	0.0160653	0.103935	0.077597	0.0964578	0.0565861	0.0104218	0.0281885	0.101055	0.183407
AC008014.1	0.423481	0.835411	0.596343	1.30781	0.60186	0.346922	0.555052	0.651008	2.62241	1.48687	0.634442	0.497466	0.495134	1.17323	1.1493	0.416582	0.410137	0.486254	0.188241	2.10466	0.451426	0.757498	1.19822	0.947742	0.745649	0.586481	0.901127	0.801676	0.687237	0.367386	2.02396	0.794811	0.397774	0.627451	0.36822	1.04891	1.11825	0.673364	0.398723	0.849848	0.417698	0.564218	0.620776	0.501581	0.961963	1.10471	1.11345	0.808439	2.17643
AC008026.1	0.582286	0.689214	1.64547	0.549499	1.05633	0.301671	0.465043	0.480506	0.167834	0.13994	0.216639	1.05871	0.391981	0.208931	0.155838	0.397647	0.441686	0.52568	0.677669	0.634738	0.522704	0.409458	0.337526	0.85958	0.600661	0.266582	0.374314	0.432905	0.164937	0.310865	0.714986	0.137036	0.696105	0.64986	0.496297	0.382935	0.777912	0.134673	0.420875	0.604977	1.26916	0.41574	0.450062	0.289373	0.301792	0.302232	0.380545	0.74528	0.354587
AC008035.1	0.132338	0.271509	0.176694	0.19782	0.4299	0.316755	0.165015	0.139502	0.818191	0.367343	0.18569	0.1148	0.144414	0.208931	0.214277	0.0946778	0.157745	0.13142	0.0188241	1.25277	0.285111	0.204729	0.270021	0.132243	0.331399	0.133291	0.152498	0.27257	0.164937	0.0989115	0.593989	0.383702	0.0994436	0.134454	0.208125	0.299688	0.291717	0.269346	0.310118	0.302488	0.176718	0.178174	0.217271	0.135041	0.301792	0.208436	0.295979	0.227373	0.501313
AC008050.1	0	0	0.055217	0.16485	0	0	0.0150014	0.077501	0	0	0.0154742	0.0637777	0.0412611	0	0.0973985	0.0568067	0.252392	0.118278	0.0376483	0.0501109	0.0475186	0.0409458	0.253144	0.0220405	0.227837	0.186607	0.166362	0.032067	0	0.0565209	0.0329994	0	0.0397774	0.044818	0	0.116545	0.0729293	0.134673	0	0.0432126	0.433763	0.163326	0.0931164	0.443706	0.150896	0.0208436	0.126848	0.126319	0.562448
AC008060.1	0.0264675	0	0	0	0	0.0150836	0	0.0155002	0	0.0699701	0	0	0	0	0	0	0.0630979	0	0	0	0	0	0.0675052	0.044081	0	0	0	0.064134	0.0137447	0	0	0	0	0	1.39283	0	0	0	0	0	0	0	0	0	0	0	0	0	0
AC008060.4	0	0	0	0	0	0	0.0150014	0.0155002	0	0.13994	0	0	0	0	0	0	0	0	0	0	0	0	0	0	0	0	0	0.256536	0	0	0	0	0	0	0.608364	0	0.0486195	0	0	0	0	0.0148478	0	0	0	0	0.0140942	0	0
AC008074.2	0.794026	0.814526	2.23077	0.20881	1.06861	0.829596	0.600056	0.294504	1.38463	0.804657	0.649916	0.255111	0.474503	0.980367	1.36358	3.16224	0.473235	0.749095	1.26122	2.60577	0.712778	1.53547	0.573794	0.727337	0.932061	1.97271	0.568403	2.61346	0.879663	0.395646	0.890983	0.739996	0.437552	1.07563	0.704422	0.832467	1.43428	0.94271	0.775296	2.3911	3.5183	1.79659	0.713892	1.58191	0.546999	0.885852	1.16982	0.922126	0.537994
AC008079.1	0.820494	0.334164	2.5952	0.406629	0.122829	0.407256	0.180017	1.50352	0.29371	1.55684	0.634442	0.102044	0.185675	0.353575	0.525952	0.113613	0.630979	0.538822	1.03533	0.501109	0.641501	0.880335	1.18134	0.352648	0.289974	0.826405	0.124771	1.52318	0.206171	0.282604	0.50599	0.383702	0.238665	0.537816	0.528316	0.466182	0.437576	0.511757	0.155059	0.216063	0.353437	0.75724	0.24831	0.405123	0.301792	0.458559	0.662429	0.303165	1.06376
AC008080.4	0.0529351	0	0.110434	0.01099	0.0245657	0	0.0450042	0.0465006	0.0209793	0.0349851	0	0	0.0206306	0	0	0	0.031549	0	0	0	0.0237593	0	0.0168763	0.0220405	0.0207125	0	0	0	0	0	0.054999	0.0274073	0.0198887	0.022409	0.0320192	0.0332987	0.0486195	0	0.0221513	0	0	0.0593914	0.0310388	0.0192916	0	0	0	0	0
AC008083.2	0.317611	1.37843	0	0.428609	0.245657	1.65919	0.075007	0.635508	0.0629378	0	0	0	0.0412611	0.176787	0.0194797	0.0378711	0.110421	0.643958	0	0.484405	0	0.511823	1.82264	1.60896	0.0414249	0.533164	0.304997	0.064134	0.26115	0.310865	0.142997	1.56221	0.139221	0.134454	0.256153	0.183143	0.194478	0.242411	0.0664539	0.0864252	0	0.0148478	0.155194	0.0385831	0.641309	0.166749	0	0.0252637	0.232316
AC008105.1	0.397013	0.563903	2.52894	0.967118	0.245657	0.588259	0.0600056	1.16251	0.0419585	0.962089	0.371381	0.0892888	0.185675	0.498219	0.915546	0.568067	1.07267	1.16964	3.21893	0.334073	2.85111	1.10554	0.624423	1.05794	0.289974	0.506506	0.443632	0.978044	0.591024	0.282604	0.428992	0.493331	0.875104	0.313726	0.304182	2.39751	0.534815	0.538691	0.465177	0.0576168	0.144588	0.252413	0.24831	0.655913	0.433827	0.927539	0.408733	1.33898	2.28647
AC008105.2	2.77909	2.08853	2.3412	0.340689	0.822952	1.05585	0.285027	3.22404	0.125876	2.344	2.84725	0.573999	0.185675	0.723221	1.6363	0.359776	1.46703	2.26043	0.621196	0.484405	2.8036	3.80796	2.2783	0.528972	1.28417	1.03967	0.138635	0.833743	0.0687237	0.763032	2.29896	2.2748	1.0541	0.537816	1.31279	1.93132	1.48289	5.73706	0.420875	0.17285	0.465894	4.06831	1.22603	4.08981	0.301792	1.532	0.422827	1.85688	1.07599
AC008115.3	0.344078	0.313279	0.773038	0.18683	0.208809	0.316755	0.120011	0.82151	0.167834	0.857134	0.417803	0.204089	0.330089	0.257145	0.370114	0.113613	0.299715	0.157704	0.527076	0.233851	0.190074	0.593714	0.45566	0.330608	0.103562	0.29324	0.110908	0.497039	0.0962132	0.0282604	0.450991	0.438516	0.417663	0.313726	0.304182	1.76483	0.340337	0.700299	0.50948	0.244871	0.433763	0.742392	0.201752	0.540164	0.132034	0.270967	0.493299	0.429483	0.68472
AC008124.1	3.86426	4.13529	18.9173	5.73677	4.05335	14.0428	5.41551	9.03661	5.51755	15.5509	5.46239	3.41848	2.7645	7.42507	10.0515	5.66173	9.63821	7.42524	12.9134	9.2204	7.8168	4.66782	10.3114	8.77212	6.42086	12.556	6.03062	5.85223	12.6314	4.23906	5.64289	9.37329	24.7217	8.62746	7.60455	15.7669	15.8743	6.41043	6.33527	5.25753	13.9768	12.0268	5.46283	10.1667	7.28074	8.62924	17.2654	8.70335	7.97209
AC008147.2	1.03223	0.647444	1.35834	0.736328	0.233374	0.165919	0.300028	2.92954	0.440565	0.332358	1.20699	0.637777	0.0618917	0.466076	0.292196	0.151485	0.662528	0.670243	0.169417	0.200444	0.118796	0.286621	0.776309	0.595094	0.559237	0.373215	0.138635	0.529106	0.233661	0.183693	1.15498	0.712589	0.0795549	0.156863	0.75245	1.64828	0.0729293	0.161607	0.952506	0.244871	0.208849	0.846327	0.325907	0.655913	0.264068	0.198014	0.324168	0.517906	3.13015
AC008163.1	0.0264675	0	0.0110434	0	0	0.0150836	0	0	0.0419585	0	0	0	0	0	0	0	0.0157745	0.13142	0.0188241	0	0	0.0204729	0.0168763	0	0.0207125	0	0	0.0481005	0	0	0.0329994	0	0.0397774	0.044818	0.0800479	0.0166493	0.0243098	0	0	0	0	0.0148478	0	0	0	0	0	0	0.0122271
AC008267.2	0.185273	0.292394	1.38042	0.571479	0.245657	0.67876	0.225021	0.992012	0.482523	0.734686	0.711813	0.71431	0.247567	0.498219	0.701269	0.0568067	0.283941	0.26284	0.432955	0.684849	0.950371	0.470877	0.72568	0.639175	0.849211	0.266582	0.304997	0.59324	0.164937	0.0989115	1.25398	0.438516	0.735883	0.179272	0.256153	0.616026	0.316027	0.404018	0.265816	0.244871	0.530155	0.371196	0.232791	1.11891	0.339516	0.448137	1.49399	0.429483	1.35721
AC008267.3	0.264675	0.229738	2.44059	0.12089	0.147394	0.21117	0.180017	0.589007	0.167834	0.244895	0.386855	0.242355	0.103153	0.192859	0.214277	0.17042	0.126196	0.473112	0.414131	0.484405	0.213834	0.245675	0.354402	0.132243	0.186412	0.186607	0.055454	0.400838	0.0687237	0.0565209	0.274995	0.137036	0.178998	0.201681	0.0960575	0.24974	0.170168	0.511757	0.110757	0.0576168	0.160653	0.326652	0.155194	0.405123	0.18862	0.208436	0.56377	0.13895	0.745855
AC008278.1	0	0.0208853	0	0.0329699	0.0122829	0.0150836	0	0.124002	0.0419585	4.2157	0.0309484	0.0127555	0.0206306	0.112501	0.0389594	0.0189356	0.283941	0.026284	0.0188241	0	0	0.0204729	0	0.110203	0	0	0.180225	0.513072	0.0137447	0.0706511	0.0219996	0.0274073	0	0.022409	0.0160096	0.0332987	0.0486195	0.0269346	0.0221513	0.0144042	0.176718	0.0148478	0.0931164	0	0.735619	0.0104218	0.056377	0.795807	0.317906
AC008280.2	0.952832	0.104426	0.673647	0.252769	0.233374	0.181003	0.240022	0.496006	0.86015	0.629731	0.371381	0.48471	0.288828	0.40179	0.389594	0.51126	0.347039	0.630816	1.54358	0.668145	0.0475186	0.184256	0.118134	1.32243	0.455674	0.613139	0.374314	0.176369	0.151192	0.381516	0.714986	0.274073	1.31266	0.156863	0.288172	0.74922	0.656363	0.323215	1.92716	0.417722	1.36555	0.534522	0.543179	0.598038	1.07514	0.489824	1.69131	0.606329	1.67512
AC008393.1	0.794026	0.563903	0.563213	0.659399	0.319354	0.84468	0.255024	1.25552	0.377627	1.6443	0.66539	0.306133	1.09342	0.70715	0.64283	0.284034	0.59943	0.407402	1.58123	0.835181	1.1642	0.388985	0.759433	1.67508	0.911348	0.879721	0.540676	0.978044	0.219916	0.395646	0.615988	0.411109	2.70487	0.64986	0.272163	0.566078	1.11825	0.673364	0.797447	0.54736	0.996048	0.430587	0.372465	0.675205	0.829929	0.781634	1.11345	0.454747	0.611357
AC008406.3	0.10587	0.0208853	0.110434	0.02198	0.122829	0.392173	0.21002	0.0310004	0.587419	0.174925	0.402329	0.0127555	0	0.0642863	0.506472	0.397647	0.205068	0.170846	0.658845	0.18374	1.23548	0.245675	0.0843815	0.132243	0.103562	0.0266582	0.110908	0.064134	1.26452	0.0282604	0.109998	0.137036	0.119332	0.672269	0.112067	0.366286	0.316027	0	0.0221513	0.475339	1.26916	2.88048	0.232791	0.385831	0.0565861	0.0521089	2.04367	0.265269	0.146726
AC008429.1	0.502883	0.271509	0.441736	0.648409	0.0859801	0.46759	0.10501	0.651008	0.419585	0.20991	0.18569	0.765332	0.165045	0.0803579	0.233756	0.265098	0.299715	0.275982	0.884734	0.317369	0.356389	0.245675	0.472536	0.374689	0.269262	0.133291	0.194089	0.400838	0.192426	0.155432	0.164997	0.164444	0.338108	0.179272	0.192115	0.24974	0.218788	0.430953	0.487329	0.403318	1.04424	0.222718	0.496621	0.289373	0.301792	0.385606	0.225508	0.176846	0.17118
AC008429.2	0.397013	0.39682	0.231911	0.439599	0.282506	0.226253	0.150014	0.232503	0.356648	0.314866	0.232113	0.293377	0.268197	0.160716	0.175317	0.302969	0.236617	0.302266	0.22589	0.317369	0.118796	0.163783	0.219392	0.528972	0.269262	0.666455	0.180225	0.336704	0.151192	0.551078	0.307994	0.164444	0.377886	0.515407	0.128077	0.183143	0.461885	0.0269346	0.132908	0.216063	0.385567	0.267261	0.201752	0.0578747	0.18862	0.281388	0.380545	0.54317	0.452404
AC008438.1	0.158805	0.292394	0.342345	0.274749	0.0859801	0.316755	0.315029	0.480506	0.419585	0.20991	0.309484	0.178578	0.206306	0.225002	0.584391	0.34084	0.347039	0.249698	0.470603	0.501109	0.213834	0.245675	0.337526	0.132243	0.227837	0.479848	0.152498	0.673407	0.453576	0.423906	0.153997	0.438516	1.03421	0.22409	0.192115	0.366286	0.9967	0.242411	0.221513	0.244871	0.755069	0.371196	0.325907	0.308665	0.169758	0.333497	0.451016	0.530538	0.281224
AC008443.2	0.0529351	0	0.165651	0.01099	0	0.0150836	0.10501	2.10803	0.146855	0.734686	0.0154742	0.778088	0	0.321432	0.68179	0	0.678303	0.223414	0.32001	0	0.0237593	0.368512	0	0.0220405	0.0207125	0	0.0138635	0.208436	0	0.141302	0.0109998	0	0.298331	0.022409	0.0160096	0.349636	0	0.0808037	0	0.230467	0.578351	0.0148478	0	0.829537	0	2.5846	0	0.467379	1.22271
AC008443.3	0.0264675	0.0208853	0.596343	0.0989098	0	0.859763	0.150014	0.077501	0.104896	0.157433	0.154742	0.0637777	0.0206306	0.0642863	0.370114	0.0757423	0	0	1.14827	0.217147	0	0.0614187	0.371278	0.044081	0.0414249	0	0.055454	0.064134	0.123703	0.0141302	0.0219996	0	0.0994436	0.179272	0.0960575	0.283039	0.388956	0.0269346	0	0.0288084	0.81933	0.311805	0.0931164	0.462998	0.018862	0.0104218	0.887937	0.290533	0.0611357
AC008443.4	0.661689	0.146197	0.353389	0.12089	0.0614143	0.271504	0.135013	0.480506	0.167834	0.664716	0.0928451	0.191333	0.433242	0.369646	0.175317	0.17042	0.252392	0.105136	0.527076	0.217147	0.451426	0.348039	0.354402	0.220405	0.124275	0.213266	0.512949	0.721508	0.123703	0.141302	0.054999	0.383702	1.07399	0.0896359	0.208125	0.216441	1.87185	0.242411	0.487329	0.158446	0.160653	0.148478	0.170713	0.192916	0.113172	0.479402	0.112754	0.227373	0.110044
AC008467.1	0.132338	0.104426	0.839298	0.0549499	0.0491315	0.150836	0.255024	1.79802	0.146855	0.542269	0.170216	0.191333	0.0206306	0.128573	0.0584391	0.0946778	0.362813	0.275982	0.244714	0.150333	0.0950371	0.163783	0.0506289	0	0.0621374	0.0533164	0.083181	0.064134	0	0.0706511	0.197996	0.191851	0.0596661	0.717087	0.144086	0.0332987	0.0729293	0.188542	0	0.0288084	0.112457	0.222718	0.0310388	0.192916	0.264068	0.187592	0.112754	0.189478	0.281224
AC008507.1	0.608753	0.167082	0.276085	0.329699	0.417617	0.346922	0.150014	0.310004	0.230772	0.122448	0.170216	0.191333	0.0412611	0.369646	0.214277	0.624874	0.0946469	0.223414	1.12945	1.16925	0.546463	0.388985	0.624423	0.793458	0.186412	0.719772	0.194089	0.448938	0.123703	0.226083	0.131997	0.191851	0.855215	0.425771	0.240144	0.49948	0.94808	0.377084	0.376572	0.144042	0.594416	0.579066	0.0931164	0.405123	0.339516	0.333497	0.436922	0.101055	0.305678
AC008514.1	0.132338	0	0.0883471	0	0.0614143	0.181003	0.0150014	0.139502	0.0209793	0.157433	0.170216	0.0382666	0.144414	0.144644	0.155838	0.0189356	0.205068	0.06571	0.0752965	0.0501109	0	0.266148	0.151887	0.308567	0.0414249	0.0266582	0.0970445	0.0481005	0.0962132	0.0282604	0.0659987	0.109629	0.0596661	0.0672269	0.0160096	0.0166493	0.0243098	0	0	0.0288084	0.0160653	0.0742392	0.077597	0.192916	0.0565861	0.104218	0.0422827	0.0631593	0.158953
AC008517.1	0	0	0	0	0	0	0.0150014	0.0930012	0	0.0699701	0	0	0	0.0160716	0.0194797	0	0	0.052568	0.0188241	0	0	0	0.0337526	0	0	0	0	0.0962011	0.0137447	0	0	0.0274073	0.0596661	0.044818	0	0.0166493	0	0.0538691	0	0	0	0	0.605256	0	0	0.0312654	0	0.0252637	0
AC008537.2	0.264675	0.35505	1.57921	0.340689	0.0736972	0.0905014	0.150014	0.418505	0.209793	0.174925	0.263061	0.0765332	0.123783	0.562505	0.448033	0.397647	0.283941	0.381118	0.0564724	0.116925	0.475186	0.409458	1.67075	0.154284	0.227837	0.266582	0.221816	0.384804	0.151192	0.0989115	0.406992	0.356295	0.0596661	0.201681	0.272163	0.416234	0.218788	0.161607	0.0221513	0.072021	0.192784	0.356348	0.310388	0.501581	0.169758	0.250123	0.197319	0.20211	0.464631
AC008537.3	0.529351	0.292394	1.86633	0.417619	0.0982629	0.331838	0.075007	0.651008	0.188813	0.577254	0.216639	0.0382666	0.103153	0.61072	0.350635	0.151485	0.299715	0.604532	0.112945	0.283962	0.380148	0.859862	2.31205	0.330608	0.352112	0.29324	0.235679	0.737541	0.109958	0.141302	0.318994	0.246665	0.119332	0.201681	0.176105	0.51613	0.291717	0.565626	0.0221513	0.115234	0.128522	0.252413	0.232791	0.733079	0.28293	0.343919	0.183225	0.416851	0.978171
AC008543.1	0.0794026	0.208853	1.34729	0.17584	0.221092	0.241337	0.10501	0.496006	0.104896	0.577254	0.154742	0.2296	0.0825223	0.321432	0.311675	0.321905	0.220843	0.32855	4.85663	0.334073	0.760297	0.470877	0.371278	0.330608	0.1657	0.213266	0.124771	0.657374	0.247405	0.169563	0.175997	0.246665	1.73032	0.403362	0.112067	0.599376	0.316027	0.404018	0.0443026	0.201659	0.144588	0.356348	0.294868	0.578747	0.0565861	0.239701	0.380545	0.378956	0.379041
AC008555.1	0.0529351	0.125312	1.44668	0.15386	0.122829	0.105585	0.285027	0.0465006	0.0629378	0.664716	0.18569	0.280622	0.185675	0.225002	0.331155	2.84034	0.0788724	0.381118	0.131769	0.0501109	2.13834	0.0818916	0.286897	0.154284	0.579949	0.133291	0.194089	0.064134	0.398597	0.127172	0.230996	0.274073	0.119332	0.291317	0.736441	1.06556	0.0243098	0.134673	0.0886052	0.0288084	0.0642612	0.222718	0.155194	0.61733	1.43351	0.229279	0.197319	0.644225	0.0978171
AC008555.4	0.344078	0.292394	2.4185	0.318709	0.405335	0.181003	0.300028	0.325504	0.0419585	1.24197	0.355906	0.280622	0.165045	0.530362	0.720749	1.7042	0.0788724	0.551964	0.828262	0.250554	0.902853	0.225202	0.708804	0.551013	0.455674	0.159949	0.207952	0.416871	0.646003	0.423906	0.263995	0.246665	0.835326	0.537816	0.432259	1.78148	0.243098	0.377084	0.487329	0.27368	0.883591	0.801783	0.124155	0.559455	0.886515	0.479402	0.436922	0.54317	0.195634
AC008555.6	0.397013	0.187968	0.717821	0.472569	0.51588	0.301671	0.240022	0.372005	0.27273	1.06704	0.29401	0.548488	0.288828	0.723221	0.428553	0.700616	0.394362	0.735953	2.39066	0.935403	1.85322	0.573241	0.573794	0.396729	0.289974	1.1463	0.249543	1.17045	0.412342	0.423906	0.472991	0.191851	3.91808	0.515407	0.560335	1.3486	0.777912	1.29286	0.598085	0.374509	0.722938	0.445435	0.279349	0.655913	1.11286	1.47989	0.704712	0.694752	0.42795
AC008556.1	1.77333	5.11689	21.0708	8.86891	3.73399	7.45128	16.7866	3.98355	2.68535	2.51892	7.47403	4.50271	3.65161	6.87864	13.7137	19.996	4.5115	3.10151	1.14827	8.21818	5.65471	1.82209	18.5639	6.67827	3.89394	2.29261	4.5195	8.7543	9.49761	4.05537	5.2469	2.82295	0.994436	11.2941	4.30658	15.101	12.2278	3.79777	9.61367	2.47752	11.4224	9.07203	12.0275	10.4367	32.7633	1.11513	17.5051	8.41282	4.79304
AC008592.4	0.0264675	0.0626558	0	0.02198	0.0245657	0.120669	0.0300028	0.077501	0.0209793	0.0174925	0.0464226	0.0127555	0.0206306	0.112501	0.0389594	0.0189356	0.189294	0.039426	0.0564724	0.0334073	0.0237593	0.0204729	0.0506289	0.264486	0.0207125	0	0.0415905	0	0	0.0565209	0.0439992	0	0	0.022409	0.144086	0.049948	0.0729293	0.134673	0.0221513	0	0.0160653	0.0148478	0	0.0578747	0.018862	0.0104218	0.0140942	0	0
AC008608.2	0.397013	0.125312	0.165651	0.14287	0.245657	0.286588	0.135013	0.217003	0.0209793	0.0524776	0.139268	0.102044	0.144414	0.192859	0.194797	0.0946778	0.299715	0.144562	0.0941206	0.18374	0.0475186	0.368512	0.32065	0.352648	0.124275	0.159949	0.124771	0.288603	0.0687237	0.0847813	0.120998	0.411109	0.536995	0.179272	0.160096	0.316337	0.632054	0.215477	0.287967	0.230467	0.192784	0.133631	0.108636	0.289373	0.169758	0.11464	0.197319	0.088423	0.0855899
AC008610.1	0.291143	0.208853	0.198781	0.1099	0.196526	0.0905014	0.120011	0.325504	0.0839171	0.367343	0.18569	0.0382666	0.206306	0.0964295	0.253236	0.0189356	0.0788724	0.118278	0.621196	0.217147	0.427667	0.225202	0.219392	0.110203	0.0414249	0.0533164	0.152498	0.432905	0.0687237	0.113042	0.0659987	0.0274073	0.437552	0.156863	0.304182	0.116545	0.632054	0.242411	0.221513	0.388913	0.208849	0.178174	0.108636	0.212207	0.0565861	0.333497	0.225508	0.214742	0.134498
AC008620.2	0	0	0.198781	0.02198	0	0.0150836	0	0	0	1.29445	0	0	0	0	0	0	0	0	0	0	0	0.102365	0	0	0.0207125	0	0.083181	0.0481005	0	0	0	0.0274073	0	0	0	0	0	0	0	0	0.0160653	0	0	0	0.018862	0	0.0140942	0	0
AC008622.2	0.397013	0.0835411	0.220868	0.1099	0.0614143	0.42234	0.10501	0.170502	0.251751	0.174925	0.170216	0.140311	0.226936	0.337503	0.584391	0.246162	0.189294	0.157704	0.131769	0.116925	0.712778	0.675606	0.438784	0.683256	0.0828499	0.159949	0.304997	0.176369	0.0824684	0.113042	0.274995	0.164444	0.636439	0.739496	0.240144	0.366286	1.16687	0.673364	0.598085	0.27368	0.449828	0.400892	0.108636	0.36654	0.37724	0.375184	0.352356	0.176846	0.195634
AC008649.1	0	0	1.1706	0.13188	0	0.0452507	0.0300028	0.186002	0	0.367343	0	0.0765332	0	0.257145	4.53877	0.0757423	0.031549	0.052568	6.9461	0.167036	0.0950371	0.0818916	1.70451	0.352648	0.103562	0.613139	0.110908	1.20251	0.054979	0.0423906	0.0109998	0	0.238665	0.022409	0.0160096	2.31426	1.45859	0.377084	0	0.244871	0.208849	0.0742392	0.0155194	0.98387	0.0565861	0.323075	0.634241	0.972653	0.0366814
AC008663.1	0.264675	0.313279	0.0220868	0.0329699	0.270223	0.241337	0.96009	0.248003	0	0.0699701	0.649916	0.0127555	0.226936	0.482148	0.0973985	0.113613	0.110421	0.144562	0	0.133629	0	0.0204729	0	0.352648	0	0.0533164	0	0.032067	0.247405	0	0.142997	0.274073	0	1.47899	0.0160096	0.099896	0	0.565626	3.96508	0	0.401632	0	1.87785	0.0964578	0	0	0	0.0252637	0.0122271
AC008669.1	0.132338	0.187968	0.717821	0.1099	0.245657	0.46759	0.330031	0.077501	0.419585	1.43439	0.402329	0.331644	0.165045	0.241074	0.389594	0.208291	0.252392	0.486254	1.48711	0.484405	0.380148	0.14331	0.421907	1.10203	0.497099	0.826405	0.623857	0.336704	0.439832	0.254344	0.978981	0.164444	1.27288	0.492998	0.304182	0.949012	1.11825	0.457888	0.110757	0.259276	0.594416	0.534522	0.186233	0.578747	0.452689	0.802478	0.46511	0.555802	0.550221
AC008687.3	0.397013	0.438591	0.55217	0.604449	0.270223	0.84468	0.075007	0.666508	0.146855	0.192418	0.340432	0.0637777	0.123783	0.273217	0.253236	0.17042	0.189294	0.118278	0.564724	0.400887	0.190074	0.757498	0.32065	0.286527	0.0621374	0.186607	0.0415905	0.27257	0.054979	0.0282604	0.219996	0.0822218	0.0994436	0.470589	0.0800479	0.432883	0.899461	1.05045	0.708842	0.0288084	0.128522	0.222718	0.279349	0.327957	0.207482	0.0416872	0.408733	0.126319	0.476858
AC008687.4	0.132338	0.229738	0.143564	0.582469	0.0859801	0.362006	0	0.139502	0.104896	0.157433	0.0464226	0.102044	0.0618917	0.160716	0.0973985	0.265098	0.567881	0.06571	0.0376483	0.634738	0	0.0204729	0.253144	0.286527	0.24855	0.0799746	0.083181	0.0160335	0.0137447	0.211953	0.120998	0.137036	0.178998	0.201681	0.208125	0.0832467	0.145859	0.350149	0.443026	0.0432126	0.240979	0.163326	0.51214	0.231499	0.339516	0.0521089	0.0986597	0.0631593	0.110044
AC008687.6	0.0794026	0.0626558	0	0.604449	0.0245657	0.0452507	0	0.0155002	0	0	0	0	0.0825223	0	0	0	0.031549	0.06571	0	0.0334073	0	0	0	0.176324	0.0207125	0	0.0693175	0.0481005	0	0	0	0	0.0198887	0.201681	0.0640383	0.0166493	0.0729293	0.0808037	0.376572	0	0.0160653	0.0445435	0.124155	0	0.0565861	0	0	0	0.0122271
AC008708.1	0	0	0.110434	0.505539	0.0245657	0.226253	0	0.0310004	0.0419585	0.0174925	0	0.0127555	0	0	0	0.0189356	0.0157745	0.013142	0.169417	0.601331	0	0	0.0337526	0	0	0.0266582	0.027727	0.064134	0.0137447	0	0	0.0822218	0.855215	0.0672269	0.0160096	0.0166493	0.364646	0.0269346	0	0.17285	0	0.0296957	0	0.0192916	0	0.11464	1.76178	0.0378956	0
AC008735.2	3.28198	0.584788	3.79893	0.879198	0.25794	1.94578	0.21002	2.17003	0.503502	1.22448	1.05224	0.408177	0.0825223	1.09287	0.564911	0.17042	0.45746	0.643958	2.63538	1.30288	0.950371	0.593714	0.961949	0.639175	0.227837	0.319899	0.0970445	0.994078	0.0137447	0.141302	0.648988	1.1237	2.06843	0.87395	0.704422	1.44849	0.316027	2.50491	1.32908	0.115234	0.417698	2.34596	0.403504	0.694496	0.28293	0.802478	1.2121	1.16213	2.46988
AC008736.1	0.529351	0.334164	0.68469	0.956128	0.626426	0.558092	0.75007	0.961012	0.629378	0.472298	0.433277	0.561244	0.123783	0.530362	0.818148	1.00359	0.378588	0.499396	3.63306	0.851885	0.33263	0.327567	1.06321	0.374689	1.03562	0.613139	0.402041	0.929944	0.206171	0.763032	1.40797	0.931847	2.62531	1.54622	0.480287	0.566078	1.43428	1.29286	0.642388	0.54736	0.722938	0.712696	0.884605	0.578747	0.999687	1.11513	2.52287	0.353692	0.25677
AC008750.7	0.10587	0.229738	0.209824	0.13188	0.0614143	0.0754178	0.0900084	0.108501	0.0209793	0.0524776	0.0309484	0.0765332	0.0412611	0.208931	0.116878	0.113613	0.189294	0.144562	0	0.0334073	0.0950371	0.0409458	0.118134	0.0220405	0.269262	0.133291	0.180225	0.224469	0.192426	0.127172	0.0659987	0.0548146	0.0795549	0.201681	0.144086	0.116545	0.94808	0.161607	0.0664539	0.0432126	0.0803265	0.0445435	0.0620776	0.115749	0.207482	0.416872	0.0422827	0.0631593	0.0611357
AC008752.3	0.0794026	0.459476	1.85529	0.318709	0.368486	0.814512	0.180017	0.403005	0.125876	0.367343	0.386855	0.216844	0.103153	0.385718	0.486993	0.284034	0.126196	0.315408	0.809438	0.417591	0.427667	0.0409458	0.303773	0.286527	0.331399	0.319899	0.0970445	0.160335	0.0687237	0.0989115	0.285995	0.137036	0.377886	0.358544	0.640383	0.382935	0.340337	0.134673	0.310118	0.230467	0.481959	0.816631	0.170713	0.385831	0.226344	0.250123	0.803372	0.517906	0.244543
AC008759.1	0.0264675	0.0626558	0.0110434	0	0	0.0150836	0.10501	0.0155002	0.0209793	0	0	0.918399	0	0	0	0.0378711	0	0	0.0752965	0.78507	0	0	0	0	0	0.0266582	0	0	0	0	0	0	0	0	0.336201	0	0.0486195	0.0538691	0	0.0144042	0.321306	0.0742392	0	0	0	0	1.18392	0	0
AC008759.2	0.0264675	0	0.176694	0	0.0245657	0.0452507	0	0.0310004	0.146855	0.0524776	0.0773709	0.0127555	0.0206306	0.0642863	0.0779188	0.0189356	0.031549	0.105136	2.29654	0.0167036	0.0712778	0	0.101258	0.0220405	0	0	0.0138635	0.0160335	0.0137447	0	0.0219996	0	0	0.044818	0.0640383	0.0332987	0.243098	0.511757	0.0443026	0.0576168	0.176718	0.118783	0	0.0385831	0	0.0312654	0.310073	0.0631593	0.0978171
AC008759.3	0.846961	0	0.110434	0.02198	0.0245657	0.21117	0	0.0465006	0.0419585	0.0349851	0.0154742	0.204089	0	0.0803579	0.506472	1.36336	0.0157745	0.06571	2.39066	0.0501109	0.308871	0.0204729	0	0.330608	0.0207125	0.0533164	0.027727	0.609273	0.178682	0.0423906	0.241995	0	0	0.044818	3.93836	0.0332987	0.583434	1.29286	0.0221513	0.129638	0.0803265	0.75724	0.0310388	0.115749	0	0.302232	0.718806	0.126319	0.232316
AC008760.1	0.344078	0.898067	1.56816	0.736328	0.503597	0.603343	0.240022	0.945512	0.314689	0.332358	1.03677	0.280622	0.123783	0.241074	0.155838	0.0378711	0.110421	0.289124	1.18592	0.584627	0.213834	0.184256	0.236268	0.242446	0.1657	0.0799746	0.083181	0.368771	0.109958	0.0847813	0.450991	0.575553	0.576773	0.605043	0.656393	0.51613	0.656363	0.619495	0.376572	0.115234	0.240979	1.15813	0.139675	0.482289	0.0565861	0.250123	1.25439	0.328428	0.574675
AC008760.2	0.820494	0.0626558	0.0883471	1.27484	0.135112	0.814512	0.0450042	0.248003	0.188813	0.174925	0.742761	0.625021	0.35072	0.385718	0.194797	0.0757423	1.07267	0.420544	0.263538	1.43651	1.56811	0.163783	0.270021	0.110203	0.24855	0.213266	0.540676	0.128268	0.054979	0.268474	0.956982	0.411109	0.377886	0	0.36822	0.166493	0.632054	0.161607	0.0221513	0.216063	0.755069	1.30661	0.356946	0.36654	0.264068	0.302232	0.521487	0.227373	0.281224
AC008763.1	0	0.375935	0.276085	0.18683	0.147394	0.331838	0.075007	0.527007	0.419585	0.244895	0.247587	0.1148	0.0412611	0.241074	0.331155	0.0189356	0	0.105136	0.489427	1.18596	0.689019	0.163783	0.118134	0.484891	0.144987	0.133291	0.055454	0.064134	0.0137447	0.0423906	0.0989981	0.0822218	0.556884	0.179272	1.18471	0.0832467	0.340337	0.430953	0.132908	0.216063	0.305241	1.14328	0.108636	0.327957	0.018862	0.135483	0.408733	0.429483	1.14935
AC008764.2	0.344078	0.605673	3.96458	0.439599	0.51588	0.573175	1.0501	1.00751	0.419585	1.04955	0.882029	1.17351	0.165045	0.883937	0.954505	0.814229	0.410137	1.0645	0.357658	0.618034	0.498945	0.63466	0.978825	0.484891	0.434962	0.826405	0.623857	0.561173	0.439832	0.240214	1.11098	0.712589	0.338108	0.739496	0.544326	0.616026	0.145859	0.484822	0.310118	0.316892	0.498024	1.46994	1.08636	1.56262	0.452689	0.792056	1.19801	0.795807	1.05153
AC008764.8	0.291143	0.35505	1.60129	0.516529	0.466749	0.588259	0.255024	0.697509	0.251751	1.92418	0.526122	0.267866	0.144414	0.369646	0.779188	0.227227	0.489009	0.45997	1.46828	0.701552	0.546463	0.368512	0.45566	0.330608	0.310687	0.533164	0.152498	0.448938	0.164937	0.141302	0.351993	0.356295	0.556884	0.806723	0.512307	0.649324	0.340337	0.861906	0.33227	0.17285	0.27311	0.489979	0.155194	0.733079	0.18862	0.323075	0.845655	0.694752	0.391268
AC008771.1	0.635221	2.96571	2.60624	0.582469	2.27233	3.3938	1.66516	1.06951	2.68535	2.48394	2.27471	3.86493	1.89801	2.07323	1.32462	1.3823	1.05689	1.55076	6.26843	2.20488	2.99367	1.45358	0.877567	0.683256	1.09776	1.19962	1.8993	2.14849	3.31248	0.890204	4.19092	2.41184	11.1377	3.96639	5.39523	2.21436	4.57023	1.91235	4.91759	2.23265	9.22148	3.71196	1.93992	0.925995	2.32003	2.86599	4.11552	2.42532	0.68472
AC008870.2	0.502883	0.605673	0.905558	0.384649	0.122829	0.316755	0.0900084	0.914511	0.167834	1.25946	0.232113	0.216844	0.0206306	0.192859	0.428553	0.227227	0.331264	0.249698	0.64002	0.300665	0.237593	0.655133	0.438784	0.308567	0.124275	0.159949	0.0415905	0.304637	0.0687237	0.127172	0.307994	0.630367	0.278442	0.336135	0.304182	0.732571	0.291717	0.808037	0.465177	0.187255	0.144588	0.593914	0.186233	0.520872	0.264068	0.208436	0.620147	0.505274	0.758082
AC008894.3	1.1381	0.668329	1.08225	0.758308	1.19144	0.84468	0.555052	1.27102	0.755254	1.20698	1.40815	0.395422	0.165045	0.417861	1.3441	0.68168	0.504784	0.683385	1.0165	0.73496	0.451426	0.573241	0.860691	0.528972	0.144987	0.586481	0.083181	1.01011	0.508555	0.268474	0.395992	1.1237	0.735883	0.582634	0.608364	0.99896	1.92047	1.21206	0.287967	0.129638	2.7311	2.03415	0.310388	1.08033	0.226344	0.239701	1.55037	0.631593	1.39389
AC008906.1	0.502883	0.563903	0.474866	0.12089	0.184243	0.377089	0.315029	0.682008	0.125876	1.06704	0.882029	0.280622	0.185675	0.337503	0.253236	0.113613	0.31549	0.381118	0.169417	0.250554	0.261352	0.49135	0.371278	0.044081	0.269262	0.586481	0.207952	0.224469	0.371108	0.254344	0.670987	0.246665	0.437552	0.358544	0.496297	0.183143	0.243098	0.538691	0.0443026	0.144042	0.112457	0.3415	0.077597	0.501581	0.433827	0.187592	0.521487	0.391588	0.158953
AC008915.2	0.344078	0.605673	0.563213	0.571479	0.724689	0.392173	0.330031	0.77501	0.692316	0.804657	0.680864	0.803599	0.701439	0.225002	0.837627	0.871036	1.23041	0.473112	0.602372	0.668145	0.356389	0.614187	0.573794	0.286527	1.09776	0.426531	0.402041	0.497039	0.54979	0.438037	0.571989	0.356295	2.04854	0.537816	0.464278	0.566078	1.19118	0.538691	0.730993	0.82104	1.04424	0.54937	0.713892	0.598038	0.603585	0.792056	1.43761	0.530538	0.330133
AC008937.3	0.158805	0.0208853	0.463823	0.0769298	0.307072	0.181003	0.195018	0.232503	0.125876	0.419821	0.371381	0.1148	0.0618917	0.273217	0.136358	0.189356	0.157745	0.249698	0.470603	0.0668145	0.190074	0.429931	0.337526	0.242446	0	0.773088	0.291133	0.128268	0.0274895	0.141302	0.263995	0.246665	0.298331	0.179272	0.38423	0.299688	0.170168	0.107738	0.0886052	0.302488	0.0803265	0.356348	0.24831	0.424414	0.207482	0.281388	0.281885	0.164214	0.403495
AC008938.1	0	0	0	0	0	0	0	0	0	0	0	0	0.0206306	0.0482148	0.0194797	0	0	0	0.22589	0	0	0.0204729	0.0337526	0.044081	0	0	0	0.064134	0	0.0141302	0.0219996	0	0.0596661	0.022409	0	0.049948	0.0729293	0.0269346	0.0221513	0.0288084	0.0642612	0.0148478	0	0.0385831	0	0.0104218	0	0.480011	0
AC008946.1	0.158805	0.334164	0.530083	0.15386	0.0982629	0.407256	0.150014	0.558007	0.398606	0.349851	0.0309484	0.0765332	0.268197	0.241074	0.194797	0.0568067	0.110421	0.157704	0.734141	0.501109	0.190074	0.225202	0.438784	0.661215	0.393537	0.133291	0.623857	0.657374	0.206171	0.169563	0.0989981	0.164444	0.61655	0.0896359	0.0960575	0.233091	0.899461	0.107738	0.155059	0.288084	0.144588	0.386044	0.170713	0.173624	0.0754481	0.239701	0.352356	0.214742	2.2987
AC008966.1	1.0587	1.64994	2.44059	0.967118	1.14231	2.65471	1.24512	2.09253	1.8252	2.08161	2.36755	2.16844	0.804592	1.57502	2.41548	3.33266	1.57745	1.32734	2.63538	2.37191	0.807816	1.35121	1.21509	1.14611	1.03562	1.65281	2.53702	1.13838	0.5223	1.27172	2.26596	2.16517	5.19095	0.87395	1.71303	3.64621	1.45859	0.673364	0.819598	2.54954	1.76718	0.668153	1.22603	2.0642	1.67872	3.5851	2.66381	2.05899	4.0105
AC008969.1	1.8792	1.44108	3.7658	2.53868	1.6459	3.54464	0.465043	0.697509	7.61547	1.11952	1.26888	0.48471	2.18684	1.14108	1.79213	1.36336	7.27204	1.77417	2.88009	1.80399	1.94826	2.39533	0.945072	1.80732	0.849211	1.30625	0.512949	0.881843	0.0412342	0.918464	0.890983	1.67184	3.75897	1.03081	1.74504	1.54839	0.704983	1.99316	2.19298	1.45482	1.59046	4.94433	0.667334	2.56578	0.697895	0.489824	1.49399	1.3895	0.696947
AC008972.1	0.0264675	0.125312	0.121477	0.0329699	0.0736972	0.226253	0.120011	0.0620008	0.0419585	0.122448	0.108319	0.1148	0.0825223	0.0321432	0.116878	0.0757423	0.110421	0.183988	0.0564724	0.0501109	0.0712778	0.0409458	0.118134	0.088162	0.0414249	0.639797	0.083181	0.032067	0.233661	0.0565209	0.120998	0.109629	0.0795549	0.156863	0.0640383	0.0665974	0.097239	0.0269346	0.0443026	0.100829	0.0803265	0.0445435	0.0931164	0.115749	0.132034	0.0937961	0.338262	0.0378956	0.0611357
AC008972.2	0.158805	0.250623	0.309215	0.0769298	0.147394	0.301671	0.255024	0.279003	0.0629378	0.244895	0.371381	0.216844	0.206306	0.257145	0.292196	0.227227	0.283941	0.433686	0.112945	0.0501109	0.142556	0.204729	0.354402	0.0661215	0.497099	0.666455	0.110908	0.112235	0.398597	0.339125	0.373993	0.191851	0.397774	0.403362	0.208125	0.366286	0.243098	0.29628	0.155059	0.187255	0.337371	0.193022	0.108636	0.347248	0.226344	0.604464	0.521487	0.252637	0.110044
AC008982.2	0.370546	0.0835411	1.06017	0.0879198	0.0982629	0.286588	0.150014	0.310004	0.0839171	0.454806	0.386855	0.127555	0	0.160716	1.09086	0.0568067	0.299715	0.0788521	0.169417	0.200444	0.118796	0.163783	0.405031	0.0661215	0.0207125	0.0799746	0.0693175	0.256536	0.0687237	0.0423906	0.208996	0.356295	0.0994436	0.22409	0.128077	0.266389	0.0243098	0.269346	0.0886052	0.0288084	0.144588	0.519674	0.077597	0.289373	0.018862	0.135483	0.112754	0.164214	0.34236
AC009005.1	0.0794026	0.167082	1.12643	0.23079	0.196526	0.799429	0.120011	0.279003	0.650357	1.38191	0.139268	0.586755	0.144414	1.14108	0.876587	0.757423	0.189294	0.26284	3.97189	1.26948	0.974131	0.696079	1.13071	0.484891	0.331399	0.586481	0.471359	1.17045	0.206171	0.296735	0.131997	0.274073	17.3231	0.44818	0.928556	1.1488	1.2398	0.404018	0.642388	0.54736	0.851461	0.979957	0.465582	0.443706	0.509275	1.46947	1.45171	0.656857	0.330133
AC009041.3	0.238208	0.543017	0.242955	0.461579	0.196526	0.905014	0.795074	0.325504	0.461544	0.769672	0.912977	0.522977	0.247567	0.498219	0.292196	0.189356	0.741401	0.223414	0.188241	0.417591	0.0237593	0.532296	0.202515	0.0661215	0.103562	0.533164	0.360451	0.0801676	0.316129	0.324995	0.362993	0.685182	0.536995	0.268908	0.704422	0.482831	0.510505	0.619495	0.443026	0.864252	0.481959	0.326652	0.636295	0.61733	0.207482	0.208436	0.803372	0.480011	0.158953
AC009053.1	1.21751	1.64994	4.07501	1.65949	1.97754	1.14635	1.0801	3.75105	1.09092	2.30901	2.18186	2.01538	2.08369	3.77682	2.84404	1.32549	2.68166	2.82553	1.14827	1.23607	3.4451	1.37168	2.85209	1.34447	1.84341	2.90575	0.651584	2.32486	1.36073	1.94997	1.80397	3.7822	1.84965	0.87395	1.8411	3.08013	1.43428	2.02009	1.52844	2.0454	1.9439	4.61768	1.81577	3.49177	2.60296	2.16773	1.9591	4.14325	3.05678
AC009054.2	0.0264675	0.501247	0.0662604	0.659399	0.17196	0.0452507	0.150014	0.372005	0.419585	0.157433	0.201164	0.140311	0.0825223	0.241074	0.0779188	0.0946778	0.126196	0.19713	0.244714	0.267258	0.33263	0.0614187	0.236268	0.352648	0.0414249	0.29324	0.180225	0.561173	0.426087	0.282604	0.252995	0.191851	0.15911	0.044818	0.320192	0.133195	0.316027	0.430953	0.0886052	0.158446	0.224914	0.267261	0.279349	0.0385831	0.113172	0.187592	0.310073	0.126319	0.354587
AC009055.2	0	0	0.0220868	0.01099	0	0.0603343	0	0	0.398606	0	0	0	0	0	0	0	0.0157745	0.026284	0.22589	0	0	0.0204729	0	0	0	0.0266582	0	0.448938	0	0	0	0	0.0198887	0	0	0	0	0	0	0	0.0321306	0.0148478	0.217271	0	0	0	0	0.13895	0.0244543
AC009061.2	0.185273	0.981608	0.773038	0.274749	0.454466	0.67876	0.255024	0.728509	0.125876	0.769672	0.309484	0.369911	0.288828	0.594649	0.740229	0.473389	0.268166	0.381118	0.432955	0.467702	0.570223	0.429931	0.607546	0.308567	0.310687	0.879721	0.180225	0.689441	0.137447	0.423906	0.197996	0.657775	1.75021	0.470589	0.544326	1.04891	1.77461	0.538691	0.50948	0.849848	1.23703	1.00965	0.419024	0.424414	0.697895	0.604464	0.944314	1.06108	0.660265
AC009065.4	0.317611	0.35505	0.408606	0.384649	0.466749	0.784345	0.480045	0.372005	0.251751	0.787164	0.324958	0.178578	0.165045	0.498219	0.64283	0.208291	0.299715	0.210272	1.0918	0.434294	0.403908	0.122837	0.421907	0.41877	0.24855	0.479848	0.485222	0.192402	0.123703	0.169563	0.175997	0.438516	1.25299	0.672269	0.208125	0.616026	1.33704	0.484822	0.420875	0.345701	0.144588	0.534522	0.217271	0.231499	0.320654	0.29181	0.845655	0.517906	0.305678
AC009065.5	0.185273	0.146197	0.65156	0.23079	0.147394	0.286588	0	0.325504	5.07698	0.384836	0.417803	0.0382666	0	0.385718	1.32462	0.0568067	0.110421	0.0788521	0.432955	0.0835181	0.213834	0.102365	0.202515	0.198365	1.88483	0.186607	0.928854	0.144302	0.164937	0.183693	0.912983	1.31555	0.755771	0.156863	0.0960575	0.382935	0.0729293	0.0808037	0.155059	0.0288084	0.208849	1.87083	0.356946	0.964578	0.37724	0.0625307	3.81954	0.315796	0.709174
AC009065.8	0.529351	0.898067	0.607387	0.692369	0.319354	0.543008	0.405038	0.899011	0.713295	0.909612	0.572545	0.650532	0.288828	0.739293	0.973985	0.473389	1.45125	0.381118	2.07065	1.06903	0.356389	0.368512	0.286897	0.154284	0.497099	0.479848	0.360451	1.01011	0.975876	0.819553	0.329994	0.657775	1.4121	0.806723	0.304182	1.48179	0.704983	0.64643	0.443026	0.648189	0.996048	1.75205	0.51214	0.86812	0.264068	0.823321	0.958409	1.69267	0.268997
AC009078.3	0.264675	0.167082	0.320258	0.538509	0.307072	0.558092	0.21002	0.899011	0.398606	0.384836	0.742761	0.153066	0.0825223	0.337503	0.253236	0.0757423	0.31549	0.170846	0.771789	0.200444	0.118796	0.184256	0.185639	0.110203	0.103562	0.106633	0.055454	0.176369	0.0687237	0.0565209	0.54999	0.60296	0.198887	0.313726	0.0640383	0.416234	0.145859	0.134673	0.17721	0.0432126	0.0803265	0.460283	0.077597	0.327957	0.113172	0.135483	0.211414	0.164214	0.68472
AC009084.2	0.0794026	0.480361	1.2479	0.516529	0.122829	0.618426	0.195018	0.82151	0.0209793	0.367343	0.4797	0.127555	0.0412611	0.369646	0.409074	0.0568067	0.220843	0.13142	0.188241	0.36748	0.190074	0.184256	0.101258	0.088162	0.124275	0.479848	0	0.208436	0.0412342	0.0141302	0.362993	0.274073	0.0596661	0.44818	0.704422	0.599376	0.121549	1.96622	0.775296	0.0144042	0.0803265	0.846327	0.217271	0.0964578	0.150896	0.135483	1.97319	0.656857	0.305678
AC009093.1	1.27044	0.480361	1.98781	0.725338	0.565012	0.482674	0.300028	3.84405	0.482523	1.10203	0.649916	1.64546	0.825223	0.851794	0.66231	0.246162	2.52392	9.76451	0.169417	0.283962	0.498945	2.00635	1.53574	0.220405	4.41175	0.933037	0.110908	0.336704	0.0687237	1.54019	0.54999	0.822218	0.954658	0.156863	1.37682	2.21436	0.121549	4.3634	0.398723	0.115234	0.176718	0.267261	1.76921	0.443706	1.77303	0.145905	0.549675	1.07371	2.17643
AC009093.2	1.32338	0.375935	2.13137	1.30781	0.51588	0.331838	0.195018	2.55753	0.377627	1.43439	0.9594	0.816354	0.660178	0.578577	0.720749	0.0757423	1.04112	5.78248	0.188241	0.467702	0.33263	1.24885	1.21509	0.44081	2.60977	1.03967	0.360451	0.673407	0.123703	0.974985	0.450991	0.630367	1.39221	0.22409	1.29678	1.33195	0.316027	3.36682	0.420875	0.576168	0.578351	0.356348	0.605256	0.462998	1.07514	0.323075	0.436922	0.846334	1.01485
AC009093.3	0.0529351	0	1.56816	0.307719	0.0122829	0.0905014	0.0300028	0.480506	0.0629378	4.47809	0.309484	0.0255111	0.0206306	0.208931	0.292196	0.265098	0.189294	0.144562	0.0376483	0	0.166315	0.0614187	0.286897	0.41877	0	0.0533164	0.0415905	0.160335	0.0824684	0.0565209	0.0109998	0	0.258553	0.022409	0.0160096	0.283039	0	0.0538691	0.110757	0.0144042	0.0160653	0.118783	0.0155194	0.25079	0.132034	0.0521089	0	1.55372	0.0611357
AC009093.4	0	0.0208853	0.110434	0.15386	0	0.0301671	0.0300028	0.155002	0.0629378	0.174925	0.0618968	0.0510222	0	0	0.0584391	0.0189356	0.252392	0.13142	0	0.233851	0	0.122837	0	0.0220405	0.0828499	0	0.124771	0.0160335	0.0824684	0.0989115	0.0439992	0.0274073	0.0795549	0	0	0.0166493	0.461885	0	0.0221513	0.187255	0.0160653	0.103935	0.077597	0.192916	0.0565861	0.0729525	0.0140942	0.0378956	0.0489085
AC009108.3	0.0794026	0	0.0662604	0.2198	0.0368486	0.301671	0.0150014	0.0155002	0.0419585	0.13994	0.0773709	0.0892888	0	0.0482148	0.136358	0.0378711	0.0630979	0.170846	0.188241	0.0334073	0.190074	0.122837	0.13501	0.110203	0.0828499	0.0799746	0.0138635	0.801676	0.302384	0.0282604	0.0989981	0.0548146	0.0198887	0.044818	0.0480287	0.0332987	0.0729293	0.0538691	0.0221513	0.072021	0.0321306	0.0593914	0	0.0964578	0.018862	0.125061	0.112754	0.265269	0.122271
AC009113.1	1.00577	2.71509	2.81607	3.56075	1.68275	2.57929	1.36513	3.99905	0.356648	3.06119	3.48169	0.94391	0.990267	2.29824	1.30514	0.568067	2.42927	1.61647	1.14827	2.15477	1.47308	1.14648	2.73396	3.28404	1.657	1.86607	2.03793	0.481005	1.63562	2.38801	1.92496	2.05555	6.44394	0.829132	1.5049	2.08117	3.7437	1.93929	1.7721	2.0454	1.67079	1.81144	1.13292	1.71695	3.45175	1.79255	4.1578	2.72848	3.59478
AC009118.2	0.794026	0.167082	0.596343	0.0659399	0.0859801	0.407256	0.495046	0.449506	0.0629378	0.717194	0.0464226	0.0637777	0.0206306	1.70359	0.973985	0.68168	0.410137	0.381118	0.150593	0.0668145	0	0.307094	0.236268	1.56488	0.207125	0.213266	0.263406	0.064134	0.109958	0.395646	0.0769985	0.767404	0.0795549	0.179272	0.128077	0.416234	0.583434	0.134673	0.287967	0.100829	0.224914	0.371196	0.108636	0.0578747	1.39579	0.354341	0.197319	0.555802	0.623584
AC009118.3	0.555818	0.459476	1.11538	0.582469	0.442183	0.482674	0.255024	0.418505	0.545461	1.29445	0.603493	0.191333	0.206306	0.691078	0.506472	0.151485	0.504784	0.775379	1.33651	0.935403	0.261352	0.655133	0.675052	0.374689	0.310687	0.45319	0.457495	0.160335	0.274895	0.367386	0.54999	0.356295	0.735883	0.313726	0.256153	0.449532	1.5072	0.538691	0.420875	0.216063	0.337371	1.00965	0.201752	0.385831	0.358378	0.312654	0.620147	0.720016	0.635811
AC009119.1	0.344078	0.104426	0.872428	0.384649	0.221092	0.708927	0.255024	0.372005	0.230772	0.314866	0.557071	0.637777	0.226936	0.337503	0.350635	0.68168	0.504784	0.341692	0.282362	0.684849	0.190074	0.102365	0.438784	0.154284	0.372824	0.239924	0.138635	0.27257	0.742216	0.197823	0.428992	0.630367	0.238665	0.896359	0.240144	0.233091	0.413266	0.29628	0.110757	0.158446	0.160653	1.0245	0.294868	0.598038	0.150896	0.229279	1.49399	0.454747	0.0978171
AC009120.1	0.0794026	0.292394	1.82216	0.318709	0.0982629	0.286588	0.120011	0.589007	0.104896	0.472298	0.4797	0.140311	0.0412611	0.594649	0.409074	0.0378711	0.220843	0.52568	0.395307	0.150333	0.190074	0.450404	0.506289	0.264486	0.124275	0.29324	0.110908	0.545139	0.109958	0.0847813	0.351993	0.411109	0.238665	0.201681	0.272163	0.332987	0.218788	0.269346	0.155059	0.144042	0.0642612	0.876023	0.170713	0.347248	0.0754481	0.354341	0.46511	0.517906	0.550221
AC009120.2	2.14387	2.75686	7.08986	2.60462	0.700123	1.73461	0.660062	3.17754	0.629378	3.0437	1.68669	0.663288	0.680809	1.96073	2.22069	0.473389	1.30928	2.99638	4.8378	2.03784	1.04541	2.1906	2.07578	1.32243	1.26346	2.29261	0.568403	2.45313	0.398597	0.508688	1.71597	2.68591	2.94353	1.63586	1.90514	3.18002	2.79562	4.04018	1.15187	0.302488	1.1567	3.32592	0.713892	1.75553	0.509275	1.68833	2.18461	2.86743	3.0201
AC009121.2	0	0.187968	0.662604	0.2198	0.0859801	0.0452507	0.0150014	0.310004	0.0209793	0.454806	0.0464226	0.0127555	0.103153	0.0642863	0.545432	0.0568067	0.283941	0.13142	0.357658	0.133629	0.356389	0.388985	0.371278	0.044081	0.0207125	0.0533164	0.0970445	0.0481005	0.0137447	0.0565209	0.0659987	0.0548146	0.119332	0.044818	0.0480287	0.366286	0	0.29628	0.0221513	0.129638	0.0963918	0.356348	0.077597	0.443706	0.018862	0.0937961	0.0845655	0.366324	0.17118
AC009121.3	0	0.0626558	0.198781	0.1099	0.0859801	0.256421	0.0300028	0.217003	0.0629378	0.279881	0	0	0.0618917	0.0964295	0	0.0757423	0.031549	0.06571	0.376483	0.0668145	0.570223	0.327567	0.219392	0.044081	0.0207125	0.106633	0.263406	0.064134	0.0687237	0.141302	0.0659987	0.0274073	0.338108	0.112045	0.0800479	0.0665974	0.170168	0.188542	0.0221513	0.331297	0.208849	0.103935	0.0155194	0.0385831	0.018862	0.0833743	0.112754	0.0757911	0.134498
AC009123.1	0.10587	0.480361	1.77799	0.19782	0.159677	0.543008	0.450042	0.232503	0.314689	0.979582	0.448751	0.255111	0.123783	0.900009	2.22069	0.549131	0.14197	0.630816	0.451779	0.835181	2.30465	0.163783	0.776309	1.41059	0.414249	0.319899	0.55454	0.32067	1.20954	0.282604	0.472991	0.465924	0.0994436	0.492998	0.464278	0.632675	0.680673	0.377084	0.465177	0.302488	0.947852	1.26207	0.155194	1.06104	1.92393	0.427293	2.66381	2.13478	0.537994
AC009126.1	0.317611	0.710099	0.861385	0.351679	0.638709	0.995515	0.990093	0.945512	0.461544	0.839642	0.974874	0.612266	0.412611	0.691078	0.896066	0.530196	1.13576	0.538822	1.43063	0.601331	0.641501	0.327567	1.13071	0.551013	0.745649	1.09299	0.346587	0.577206	0.247405	0.536948	0.934982	0.137036	1.63087	1.09804	0.496297	0.566078	0.94808	0.754168	0.265816	0.576168	0.771134	0.593914	0.51214	0.848829	0.811067	0.750369	1.24029	0.934757	0.391268
AC009133.1	3.36138	3.36253	4.05293	3.63768	3.09528	7.31553	2.56524	5.48707	3.98606	5.24776	4.88984	2.60213	2.68197	3.48753	4.11022	3.04863	6.42022	3.48263	5.94842	4.5935	2.96991	4.52451	3.37526	2.88731	4.63959	3.27896	2.68952	4.10458	1.81431	4.32385	3.93793	3.53554	6.00639	2.93558	2.73764	4.49532	6.63656	5.8448	4.58532	4.86862	4.94811	5.06311	3.56946	4.5721	4.05534	3.88733	4.45378	4.44641	4.8664
AC009133.3	0	0.0835411	0.055217	0.02198	0.208809	0.0603343	0.150014	0.077501	0	0.402328	0.154742	0.0637777	0.0412611	0.128573	0.272716	0.151485	0.0473235	0.052568	1.75064	0.0334073	0.237593	0.163783	0.118134	0.0220405	0.0621374	0.0533164	0	0.176369	0.0137447	0.113042	0.0659987	0	0.0397774	0.0896359	0.0160096	0	0.0243098	0.134673	0.0221513	0.0432126	0.0481959	0.311805	0.077597	0.424414	0	0.208436	0.0422827	0.0505274	0.0366814
AC009148.1	0.158805	0.0417706	0.530083	0.263759	0.122829	0.21117	0.0600056	0.139502	0.0419585	0.192418	0.0928451	0.0255111	0.0412611	0.176787	0.175317	0.0378711	0.14197	0.118278	0.828262	0.434294	0.166315	0.0204729	0.101258	0.088162	0.0414249	0.186607	0.0693175	0.032067	0	0.0423906	0.109998	0.0822218	0.735883	0.134454	0.0960575	0.366286	0.097239	0.377084	0.110757	0.072021	0.0642612	0.296957	0.0465582	0.231499	0.0565861	0.17717	0.507393	0.315796	0.183407
AC009159.3	0.185273	0.459476	0.607387	0.725338	0.638709	1.20669	0.195018	0.387505	0.0209793	0.227403	0.340432	0.0892888	0.0206306	0.160716	0.214277	0.132549	0.489009	0.19713	0.0376483	0.350776	0.142556	0.429931	0.354402	0.793458	0.289974	0.666455	0.263406	0.208436	0.054979	0.113042	0.373993	0.164444	0.0596661	0.156863	0.304182	0.416234	0.364646	0.538691	0.50948	0.331297	0	0.20787	0.155194	0.36654	1.07514	0.0521089	0	0.265269	0.330133
AC009163.7	0.158805	0.710099	0.55217	0.549499	0.34392	0.724011	0.135013	0.604508	0.146855	0.874627	0.588019	0.0765332	0.185675	0.594649	0.64283	0.0757423	0.394362	0.551964	0.22589	0.484405	0.522704	0.0818916	0.472536	0.617134	0.103562	0.613139	0.235679	0.192402	0.178682	0.423906	0.406992	0.274073	1.11377	0.246499	0.240144	0.532779	0.291717	0.727233	0.398723	0.864252	0.722938	0.475131	0.356946	0.482289	1.16945	0.40645	0.662429	0.593697	0.525767
AC009226.1	0.132338	0.208853	0.607387	0.318709	0.0982629	0.362006	0.0600056	0.372005	0.251751	0.472298	0.340432	0.127555	0.0412611	0.128573	0.0779188	0	0.394362	0.210272	0.169417	0.18374	0.285111	0.163783	0.371278	0.0661215	0.1657	0.106633	0.457495	0.0481005	0.164937	0.0423906	0.329994	0.219258	0.0596661	0.0896359	0.0160096	0.099896	0.0729293	0.0808037	0.0886052	0.331297	0.128522	0.386044	0.356946	0.0192916	0.358378	0.198014	0.789278	0.113687	0.317906
AC009229.2	0.0264675	0	0	0.01099	0.0122829	0.0603343	0.0300028	0.0155002	0	0.157433	0	0.318888	0.0206306	0.0321432	0	0.0189356	0	0.026284	0.0376483	0	0	0	0.0843815	0	0	0	0	0.032067	0	0	0.0219996	0	0.0198887	0	0	0.0332987	0	0	0.0443026	0	0.0160653	0.0296957	0.0155194	0.0385831	0	0.0416872	0	0.0126319	0
AC009237.14	2.67322	4.49033	8.75741	3.98936	2.96017	2.62454	1.42513	3.10004	3.83921	7.90663	3.62096	2.4108	1.42351	1.44644	6.05819	2.36695	2.94983	3.95574	4.42367	2.85632	7.74553	4.58593	0.708804	2.20405	1.78127	5.33164	2.41225	5.21089	2.76269	2.26083	3.20094	2.00073	3.95785	3.33894	3.5061	4.71176	1.31273	3.60923	3.83218	2.44871	5.49433	3.66742	1.55194	7.23434	8.03522	0.354341	22.3535	5.88645	4.43845
AC009237.15	0.158805	0.125312	0.68469	0.13188	0.110546	0.181003	0.075007	0.263503	0.461544	0.349851	0.154742	0.140311	0.0618917	0.112501	0.331155	0.17042	0.189294	0.223414	0.338834	0.18374	0.261352	0.163783	0.0168763	0.0220405	0.144987	0.213266	0.221816	0.400838	0.164937	0.0565209	0.395992	0.219258	0.278442	0.179272	0.0960575	0.316337	0.0243098	0.350149	0.155059	0.144042	0.27311	0.267261	0.0465582	0.25079	0.320654	0.0521089	0.986597	0.227373	0.158953
AC009237.3	1.16457	2.44358	3.94249	1.67048	0.724689	1.3726	0.75007	3.72005	2.11891	2.36149	1.88785	1.4924	0.701439	0.964295	2.41548	1.40123	2.50814	2.07644	1.73182	1.28618	3.18374	1.49452	0.405031	0.506932	0.849211	1.49286	1.08135	3.04637	1.71809	1.18694	2.25496	2.16517	1.31266	1.16527	1.69702	2.01457	0.316027	1.29286	1.32908	1.88695	2.40979	2.36081	0.729411	3.51106	4.03647	0.125061	10.5707	2.66532	1.1738
AC009245.1	0.264675	0.39682	0.596343	0.351679	0.417617	0.301671	0.255024	0.170502	0.29371	0.20991	0.18569	0.280622	0.0825223	0.257145	0.253236	0.34084	0.378588	0.302266	1.07298	1.05233	0.0950371	0.348039	0.354402	0.661215	0.434962	0.506506	0.263406	0.128268	0.206171	0.211953	0.395992	0.191851	1.07399	0.918768	0.608364	0.233091	0.413266	0.242411	0.553783	0.230467	0.690808	0.163326	0.124155	0.0578747	0.0565861	0.333497	0.267791	0.442115	0.415723
AC009264.1	1.9586	0.271509	5.853	0.417619	1.19144	0.0452507	0.0150014	0.155002	1.57345	1.97666	0.0464226	0.0637777	0	4.0179	1.40254	1.30655	0.347039	1.11707	0.131769	0.100222	2.51848	0.0409458	6.46362	2.22609	0	2.63916	0.291133	3.71977	1.48443	1.2152	0.0329994	0.959255	0.696105	0.112045	0.0160096	4.21228	0.0729293	0.0269346	0	1.3684	1.71899	3.42985	0.139675	3.41461	0.320654	3.12654	0.0986597	0.922126	0.0733628
AC009271.1	0.767559	0.208853	7.13403	0.2198	0.294789	0.497758	0.780073	0.387505	0.440565	1.6443	1.54742	0.612266	1.19657	2.63574	0.564911	1.85569	0.252392	0.210272	1.28004	0.400887	1.06917	0.552769	1.2826	0.683256	0.621374	1.67947	0.415905	0.673407	1.07209	0.211953	0.340994	0.877033	0.636439	0.694678	0.960575	2.39751	0.316027	0.188542	0.443026	1.20995	2.07242	0.786936	0.838047	1.25395	0.811067	1.46947	1.33895	1.81899	2.10307
AC009275.1	0.0264675	0.0417706	0.0993905	0.285739	0.233374	0.0150836	0.525049	0.728509	0.0419585	0.262388	0.0928451	0.127555	0.226936	1.04465	0.370114	0.0189356	0.220843	0.433686	0.432955	0.467702	0.190074	0	0.573794	0.264486	0.186412	0.45319	0.055454	0.288603	0.934642	0.0565209	0.428992	0.30148	0.119332	0.44818	0.496297	0.382935	1.21549	0.430953	0.376572	0.259276	0.0963918	0.0445435	0.0310388	0.0578747	1.75417	0.8129	0.281885	0.290533	0.440177
AC009283.1	2.09094	0.605673	2.89337	0.604449	0.466749	1.70444	0.300028	1.87552	0.356648	1.34693	0.9594	1.6072	0.949006	1.04465	1.6363	0.416582	1.11999	1.83988	8.05673	3.42424	3.11247	21.947	1.38386	1.60896	1.40845	1.51952	0.526813	2.56536	0.536045	0.805422	0.890983	0.767404	2.8242	1.14286	1.72903	1.3486	2.67407	2.61265	1.30693	0.590572	1.12457	1.06904	0.915644	2.52719	1.4901	2.62629	3.70679	1.86951	2.26202
AC009303.4	0.555818	1.29489	0.61843	1.46167	0.356203	1.17652	0.255024	1.33302	0.524482	1.31194	0.355906	0.153066	0.35072	0.900009	0.759708	0.416582	0.962244	1.05136	0.263538	0.818478	0.475186	1.04412	1.04633	1.36651	1.07705	2.4259	1.12294	0.448938	0.467321	1.18694	0.670987	0.767404	0.815437	0.313726	1.13668	0.965662	0.607744	1.69688	0.287967	0.561764	0.465894	0.267261	0.558698	0.790954	1.92393	1.54242	0.36645	0.833703	0.855899
AC009309.1	0.238208	0.35505	0.463823	0.2198	0.159677	0.256421	0.270025	0.744009	0.0629378	0.279881	0.263061	0.255111	0.0412611	0.562505	0.272716	0.51126	0.283941	0.275982	0.658845	0.200444	0.0475186	0.102365	0.202515	0.41877	0.269262	0.666455	0.512949	0.128268	0.0824684	0.0565209	0.153997	0.438516	0.61655	0.201681	0.304182	0.51613	0.364646	0.0808037	0.265816	0.475339	0.433763	0.371196	0.170713	0.115749	0.37724	0.646151	1.35305	0.568434	0.195634
AC009318.1	0.291143	0.167082	5.0137	0.296729	0.196526	0.497758	0.135013	1.13151	0.167834	2.29152	0.680864	0.408177	0.37135	0.61072	0.194797	0.0378711	0.331264	0.26284	1.07298	0.501109	0.166315	0.368512	1.51887	2.35833	0.207125	0.826405	0.110908	1.01011	0.0962132	0.0423906	0.373993	0.356295	0.636439	0.672269	0.672402	1.08221	0.121549	0.727233	0.310118	0.187255	0.337371	0.489979	0.155194	0.790954	0.18862	0.719103	1.25439	1.09897	1.29608
AC009318.2	0.397013	0.208853	0.51904	0.285739	0.368486	0.558092	0.405038	0.356504	0.734274	0.332358	0.309484	0.471955	0.185675	0.417861	0.214277	0.302969	0.378588	0.604532	0.602372	0.55122	0.522704	0.532296	0.438784	1.10203	0.745649	0.613139	0.651584	0.384804	0.384853	0.423906	0.54999	0.520738	0.855215	0.403362	0.352211	0.715922	0.583434	0.484822	0.50948	0.302488	0.417698	0.846327	0.387985	0.61733	0.452689	0.708682	0.93022	0.467379	0.317906
AC009403.1	1.9586	0.710099	4.05293	0.516529	1.27742	1.32735	1.32012	1.99952	1.74128	1.97666	0.789184	1.73475	0.701439	1.3018	1.3441	1.98823	0.930695	2.02387	2.03301	1.35299	1.21172	1.04412	3.24025	1.49875	1.42916	3.67883	0.665448	2.69363	2.11669	1.92171	0.824984	0.849626	6.56328	1.7479	0.76846	1.46514	2.60114	1.53527	3.83218	1.15234	0.931787	1.78174	1.0398	2.21853	2.52751	1.64664	1.59265	1.65477	1.43057
AC009404.1	0.952832	0.835411	2.12033	1.02207	0.442183	0.663677	0.900084	0.868011	1.19582	0.454806	0.634442	1.35209	0.37135	0.626792	0.915546	0.34084	0.489009	1.43248	3.52011	1.01892	0.403908	1.41263	1.14759	0.41877	1.05634	1.38623	0.415905	0.86581	0.109958	0.480427	1.25398	0.959255	0.676216	1.43417	1.08865	1.19875	0.437576	0.727233	0.598085	0.518551	0.433763	2.33111	0.77597	0.694496	0.905377	0.833743	1.2121	0.909494	0.415723
AC009506.1	0.820494	0.898067	3.35719	0.747318	0.994912	1.96086	0.720067	0.868011	1.007	2.86878	1.25341	0.854621	0.866484	2.98931	2.61028	3.23798	1.35661	1.65589	2.52243	1.60355	2.49472	2.39533	6.22735	2.00569	1.18061	2.6125	1.52498	1.90799	0.673492	0.989115	1.03398	1.09629	4.83296	1.27731	1.1687	2.48075	2.11495	1.23899	1.26262	1.87255	2.42586	1.87083	0.884605	3.47248	2.0371	1.68833	3.31215	1.71793	1.5773
AC009509.1	0.264675	0.125312	0.298172	0.241779	0.0614143	0.196086	0.180017	0.232503	0.188813	0.104955	0.247587	0.306133	0.185675	0.0964295	0.0584391	0.0378711	1.10421	0.446828	1.76947	0.350776	0.0950371	0.962227	0.151887	0.0661215	0.372824	1.75944	0.526813	0.0962011	0.0962132	0.353255	0.285995	0.164444	0.178998	0.156863	1.3288	1.39854	0.170168	0.242411	0.155059	0.129638	0.0321306	0.089087	0.217271	0.173624	0.264068	0.11464	0.267791	0.088423	1.76071
AC009509.4	0.264675	0.167082	0.176694	0.494549	0.208809	0.150836	0.0450042	0.108501	0.314689	0.0874627	0.309484	0.153066	0.226936	0.0642863	0.0779188	0.0568067	1.19886	0.210272	1.18592	0.668145	0.0712778	0.204729	0.253144	0.264486	0.517812	0.319899	0.388178	0.288603	0.109958	0.466297	0.219996	0.30148	0.61655	0.156863	0.240144	0.316337	0.461885	0.430953	0.132908	0.0864252	0.176718	0.0742392	0.217271	0.0578747	0.28293	0.0625307	0.310073	0.0505274	0.134498
AC009533.1	3.36138	2.38092	10.5023	1.2089	1.14231	2.54912	0.990093	8.64911	3.86019	4.23319	1.68669	1.40311	0.639548	2.25002	5.16212	0.643809	2.06646	2.12901	2.99304	3.15699	16.1563	9.00808	4.05031	3.76893	0.890636	2.37258	2.28748	6.92648	1.18205	0.932594	1.25398	3.06961	2.36676	2.53221	2.84971	3.03018	3.47629	1.72381	6.24667	1.67089	1.54227	6.71122	1.56746	3.47248	1.39579	3.27244	7.03303	3.34744	8.90135
AC009533.2	0.0264675	0.0417706	1.66755	0.01099	0.0122829	0.150836	0.0150014	0.201503	0	0.20991	0.0618968	0.0127555	0.0206306	0.0321432	0.116878	0	0	0.013142	0.22589	0.0167036	0.0712778	0.0818916	0.0506289	0.044081	0.0414249	0	0.027727	0.160335	0.0137447	0.0141302	0.0439992	0.0822218	0.0795549	0.0896359	0.0160096	0.0332987	0	0.107738	0	0.0288084	0.0321306	0	0.0620776	0.0385831	0.018862	0.0833743	0.112754	0.113687	0.440177
AC009549.1	0.158805	0.0208853	0.187738	1.05504	0.122829	0.120669	0.345032	0.201503	0.0419585	0.0874627	0.263061	0.0765332	0	0.144644	0.0779188	0.0378711	1.32506	0.59139	0.0188241	0.0501109	0	0.184256	0.270021	0.110203	0.227837	0.533164	0.207952	0.032067	0.109958	0.0989115	0.362993	0.383702	0.815437	0.134454	0.0320192	0.116545	0.121549	0.565626	0.0443026	0.0288084	0.0481959	0.133631	0.201752	0.0964578	0.113172	0.0208436	0	0.315796	0.195634
AC009570.1	0.158805	0.146197	0.231911	0.20881	0.233374	0.995515	0.495046	0.186002	0.146855	0.0874627	0.0618968	0.191333	0.0412611	0.466076	0.272716	0.454454	0.220843	0.19713	0.527076	0.400887	0.237593	0.450404	0.45566	0.352648	0.103562	1.30625	0.138635	0.032067	0.178682	0.423906	0.0769985	0.465924	0.377886	0.268908	0.0640383	0.24974	0.875151	0.269346	0.17721	0.662593	0.321306	0.801783	0.170713	0.636622	0.264068	0.135483	0.422827	0.214742	0.122271
AC009686.2	0.397013	0.187968	0.242955	0.19782	0.307072	0.0452507	0.225021	0.527007	0.335668	0.402328	0.278535	0.153066	0.0412611	0.273217	0.915546	0.17042	0.252392	0.052568	0.207065	0.100222	0.33263	0.204729	0.168763	0.41877	0.642086	0.0799746	0.194089	0.224469	0.233661	0.169563	0.0879983	0.438516	0.298331	0.22409	0.320192	0.24974	0.291717	0.350149	0.0886052	0.216063	0.257045	0.876023	0.124155	0.115749	0.471551	0.343919	0.36645	0.581065	0.122271
AC009690.1	0.185273	0.0208853	1.65651	0.01099	0	0.135752	0	0.248003	0	0	0.18569	0.127555	0.0206306	0.160716	0.0779188	0.0189356	0.031549	0.0788521	0.395307	0.0167036	0.237593	0.184256	0.0675052	0	0.0414249	0.0266582	0	1.23458	0	0	0.164997	0.137036	0.15911	0.0672269	0.0640383	0.049948	0	0.0808037	0	0.0288084	0.224914	0.133631	0.0931164	0.906703	0.0943101	0.239701	0.211414	0.088423	0.220088
AC009690.2	1.1381	0.417706	1.7559	0.2198	0.233374	0.527925	0.120011	1.79802	0.209793	1.01457	0.696338	0.586755	0.103153	0.530362	0.350635	0.189356	0.678303	0.39426	1.28004	0.55122	0.950371	0.737025	0.860691	0.573053	0.455674	0.346557	0.138635	1.42698	0.0274895	0.296735	0.406992	0.493331	1.71043	0.806723	0.40024	0.965662	0.9967	1.4006	2.37019	0.187255	0.353437	0.950262	0.372465	0.771663	0.339516	0.396028	0.704712	0.227373	0.782537
AC009779.2	2.27621	1.60817	4.53883	3.35194	1.47394	4.0424	1.0501	1.62752	2.09793	7.5043	3.21863	4.24759	3.28026	5.64113	5.74651	4.69602	2.85518	2.98324	2.50361	3.52447	1.82946	5.40485	5.95733	2.95343	6.02733	4.87845	1.94089	4.90625	1.92426	2.713	4.85091	2.00073	7.43838	0.985995	2.99379	4.87826	4.2299	4.41727	3.05688	4.98385	4.61074	1.60357	1.76921	5.20872	5.13047	10.255	6.90618	3.95377	7.78869
AC009779.3	0.21174	1.08603	5.88613	0.747318	0.393052	0.799429	0.570053	0.620008	0.56644	1.73176	0.912977	0.535733	0.536395	0.803579	1.32462	0.113613	2.47659	1.3142	1.33651	0.935403	0.190074	1.04412	1.09696	1.14611	0.973486	1.25294	0.914991	0.59324	0.659747	0.522818	0.934982	1.72666	0.894992	0.64986	0.736441	1.3819	0.729293	0.915775	0.33227	0.27368	0.722938	1.32146	0.744931	1.67837	1.07514	1.56327	0.83156	0.492642	1.05153
AC009812.1	0.476416	0.0626558	0.430692	1.00009	0.34392	0.543008	0.075007	0.279003	0.0209793	0.402328	0.170216	0.0510222	0.35072	0.321432	0.233756	0.284034	0.410137	0.433686	0.150593	0.400887	0.689019	0.0614187	0.759433	0.815499	0.331399	0.986354	0.194089	0.64134	0.0687237	0.169563	0.51699	0.137036	0.696105	0.358544	0.256153	0.949012	1.02101	0.619495	0.265816	0.0576168	0.0963918	0.133631	0.077597	0.212207	0.226344	0.17717	0.0704712	0.353692	0.611357
AC009812.4	1.0587	0.0835411	0.331302	3.03323	0.60186	0.271504	0.0600056	0.418505	0.104896	0.174925	0.123794	0.0510222	0.804592	0.257145	0.0973985	0.189356	0.978018	0.381118	0.150593	0.467702	0.403908	0.122837	0.253144	0.462851	0.310687	0.639797	0.249543	0.545139	0.123703	0.395646	0.461991	0.383702	0.556884	0.851541	0.272163	0.582727	0.364646	1.02351	0.443026	0.0864252	0.0642612	0.178174	0.170713	0.25079	0.28293	0.250123	0.0704712	0.227373	0.476858
AC009831.1	0.291143	1.06515	0.463823	0.307719	0.196526	0.708927	1.20011	0.418505	0.440565	0.314866	0.557071	0.459199	0.433242	0.530362	1.11034	0.454454	1.38815	1.10393	1.39299	0.36748	0.498945	0.327567	1.67075	0.286527	0.787074	0.959696	0.388178	0.64134	0.632258	0.536948	0.483991	0.356295	0.914881	0.694678	0.480287	0.399584	0.899461	0.888841	0.199362	0.965082	0.530155	0.831479	0.419024	0.98387	0.735619	0.552355	0.845655	1.81899	0.855899
AC009831.2	0	0	0.474866	0.02198	0	0.0150836	0	0.170502	0	1.29445	0	0	0	0.0803579	0.136358	0.0189356	0.0630979	0	0.0188241	0.0501109	0	0.245675	0.0168763	0.198365	0	0	0	1.50715	0	0.0141302	0	0	0	0	0	0	0	0.0538691	0.0443026	0	0.289175	0	0	0	0.18862	0	0	0.896862	1.18603
AC009902.2	0.688156	0.334164	0.364432	0.538509	1.3634	1.87036	1.0201	2.07703	0.0419585	0.20991	1.05224	0.3444	0.0825223	0.144644	0.545432	0.17042	0.583656	0.0788521	0	0.450998	1.04541	0.0409458	0.624423	0.749377	0.24855	0.239924	0.388178	0.160335	0.206171	0.268474	0.318994	0.90444	0.397774	0.717087	2.28937	0.432883	0.413266	1.77768	1.43983	0.288084	0.144588	0.386044	0.294868	0.115749	0.320654	0.0521089	0.46511	0.240005	0.244543
AC009902.3	0.185273	0.125312	0.298172	0.0659399	0.0859801	0.995515	0.165015	0.356504	0	0.122448	0.123794	0.0765332	0.0206306	0.112501	0.214277	0.0946778	0.126196	0.13142	0	0.0668145	0.0475186	0.0204729	0.253144	0.352648	0.0621374	0.426531	0.263406	0.0801676	0.0137447	0.183693	0.131997	0.219258	0.15911	0.201681	0.416249	0.199792	0.291717	0.242411	0.132908	0.100829	0.0481959	0.222718	0.124155	0.0192916	0.28293	0.0521089	0.0845655	0.126319	0.0733628
AC009948.1	0.291143	0.0626558	0.927645	0.2198	0.159677	0.437423	0.165015	0.0930012	0.125876	0.839642	0.154742	0.357155	0.433242	0.144644	0.116878	0.0568067	0.59943	0.578248	0.244714	1.16925	0.593982	0.102365	0.641299	0.506932	0.207125	0.346557	0.27727	0.176369	0.316129	0.268474	0.131997	0.246665	0.914881	0.313726	0.128077	2.33091	0.0243098	1.15819	0.930355	0.374509	0.0481959	0.252413	0.403504	0.578747	0.452689	0.239701	0.535581	0.328428	0.158953
AC009948.2	0.688156	0.39682	0.298172	0.16485	0.294789	0.63351	0.240022	0.201503	0.146855	0.752179	0.201164	0.522977	0.515764	0.273217	0.0779188	0.0189356	0.410137	0.538822	0.376483	0.517812	1.02165	0.225202	1.08008	0.771418	0.310687	0.506506	0.582267	0.304637	0.412342	0.452167	0.285995	0.164444	0.875104	0.246499	0.320192	1.71488	0.097239	1.05045	0.974657	0.288084	0.0321306	0.237565	0.26383	0.675205	0.452689	0.385606	0.324168	0.303165	0.489085
AC009950.1	0.291143	0.104426	1.34729	2.0881	0.859801	0.920097	0.585055	2.82104	0.377627	0.839642	1.77953	0.586755	1.29973	0.723221	0.954505	0.208291	0.867597	0.604532	1.44946	0.73496	0.570223	0.450404	0.658175	0.41877	1.80198	0.74643	0.512949	0.208436	0.0412342	1.31411	0.868983	1.01407	0.636439	0.963586	0.528316	0.51613	0.170168	0.64643	0.598085	0.619381	0.240979	1.366	0.325907	0.945287	0.716757	0.906696	0.845655	0.214742	0.17118
AC009955.2	0.0264675	0.0835411	1.01599	0.19782	0.0736972	0.0603343	0.0450042	0.232503	0	0.192418	0.0773709	0	0.0412611	0.0321432	0.0389594	0	0.173519	0.144562	0.0376483	0	0	0.0614187	0	0	0	0.0266582	0.0138635	0.160335	0.054979	0.0141302	0.0329994	0	0.417663	0.22409	0	0.24974	0.0243098	0	0	0	0	0	0.186233	0	0	0.0312654	0.0140942	0.214742	0.0244543
AC009961.1	0.846961	0.229738	1.32521	0.1099	0.34392	0.437423	0.195018	0.279003	0.335668	0.664716	0.541597	0.727066	0.144414	0.70715	1.20774	1.64739	0.0946469	0.354834	0.395307	0.668145	0.66526	0.655133	2.14329	0.462851	0.269262	0.506506	0.27727	0.609273	0.164937	0.141302	0.307994	0.246665	0.417663	0.761905	0.480287	2.01457	0.291717	0.215477	0.487329	0.27368	0.353437	0.386044	0.232791	0.829537	0.433827	1.22977	0.577864	0.694752	0.733628
AC009962.1	0.794026	0.0417706	0.242955	0.18683	0.319354	0.648593	0.225021	0.418505	0.104896	0.122448	0.355906	0.204089	0.103153	0.176787	0.701269	0.302969	0.236617	0.367976	0.22589	0.283962	0.142556	0.122837	0.691928	0.132243	0.227837	0.506506	0.194089	0.817709	0.371108	0.211953	0.120998	0.575553	0.15911	0.246499	0.144086	0.166493	0.170168	0.323215	0.221513	0.27368	0.144588	0.222718	0.294868	0.385831	0.207482	0.166749	0.324168	0.176846	0.42795
AC009974.1	0	0	0.055217	0.0329699	0	0.0301671	0	0.0465006	0	0.104955	0	0	0	0.0321432	0.0194797	0	0.031549	0.06571	0.112945	0.0167036	0.213834	0.0614187	0.0506289	0.0661215	0	0.106633	0.0415905	0	0	0.0141302	0.0769985	0.0274073	0.0596661	0.0672269	0.0160096	0.0332987	0.0729293	0.107738	0	0	0	0.0148478	0.0155194	0.0771663	0	0.187592	0.0140942	0.0252637	0.0244543
AC010148.1	0.0529351	0.0208853	1.88842	0.20881	0.34392	0.196086	0.075007	0.170502	0.167834	0.647224	0.324958	0.127555	0.103153	1.57502	0.506472	0.17042	0.0630979	0.19713	0.0941206	0.200444	0.380148	0.0409458	0.708804	0.352648	0.0207125	0.613139	0.207952	0.176369	0.412342	0.0423906	0.054999	0.274073	0.357997	0.268908	0.272163	0.949012	0.340337	0.0269346	0.17721	0.432126	0.530155	0.430587	0.0310388	0.135041	1.05627	0.531511	0.493299	0.54317	0.268997
AC010168.1	0.502883	0.730985	4.53883	1.02207	1.27742	0.362006	0.75007	0.558007	0.986026	0.962089	0.278535	1.12249	0.0206306	0.948224	1.32462	0.965714	1.00957	0.880515	1.18592	1.68707	0.736538	0.0818916	0.641299	2.18201	0.455674	0.986354	2.2043	1.79575	1.41571	0.353255	0.791985	0.959255	1.69054	0.403362	0.0160096	1.46514	1.11825	0.323215	1.10757	0.99389	1.23703	0.920566	0.869086	1.50474	1.54669	0.823321	2.64972	1.59161	0.880354
AC010168.2	1.40278	4.74096	3.26884	1.60454	1.25285	4.63065	0.990093	2.15453	1.55247	2.08161	5.35407	0.471955	0.515764	1.4143	5.24004	1.04146	2.05068	1.44562	3.36952	2.87302	0.451426	0.737025	3.35838	2.84323	1.55343	1.27959	1.0259	2.14849	0.838429	0.452167	1.71597	1.20592	4.79318	1.27731	1.15269	5.89387	1.2398	1.69688	2.08222	0.777827	0.835395	2.71715	1.17947	3.76185	0.924239	1.08387	13.9815	1.66741	5.23321
AC010173.1	0.132338	0.292394	0.298172	0.0989098	0.135112	0.527925	0.315029	0.170502	0.0419585	0.507284	0.216639	0.165822	1.91864	0.128573	0.0779188	0.0757423	0.378588	0.39426	0.188241	0.150333	0.142556	0.266148	0.236268	0.0220405	0.310687	0.29324	0.304997	0.256536	0.164937	0.452167	0.461991	0.60296	0.656328	0.134454	0.176105	0.216441	0.194478	0.269346	0.132908	0.17285	0.305241	0.103935	0.201752	0.135041	0.245206	0.11464	0.056377	0.164214	0.562448
AC010186.2	3.17611	2.73597	10.6348	2.31889	1.7196	4.35915	1.81517	3.19304	1.95107	11.9824	4.797	1.53066	3.19774	7.55365	4.85045	2.40482	2.27153	3.04895	2.12713	3.05676	12.5924	10.0317	5.80544	7.91254	3.95608	7.97081	4.72745	7.24715	4.12342	3.60321	5.80789	2.57628	3.6993	2.7339	3.63417	2.91363	6.63656	3.85164	3.367	4.62375	2.93995	5.73127	1.9244	6.30834	7.63912	5.82578	4.3974	3.51166	5.50221
AC010186.3	1.72039	1.71259	4.47257	1.16494	1.35112	2.23237	1.14011	1.20902	1.30071	3.58597	2.22828	1.31382	2.06306	4.50004	3.17519	1.30655	0.694077	1.59018	1.41181	1.50333	8.81469	4.72924	3.6284	4.73871	1.3256	3.70549	3.67383	2.5814	3.51865	1.32824	3.39894	1.5074	1.73032	1.0084	1.37682	1.44849	3.25751	1.91235	1.39553	3.0681	1.5744	3.16259	1.10188	4.03194	3.60265	3.32455	3.46718	1.36424	3.57032
AC010210.1	0.0529351	0.0835411	1.94364	0.0769298	0.0491315	0.241337	0.0150014	0.263503	0.125876	0.192418	0.170216	0.140311	0.0206306	0.144644	0.136358	0.113613	0.205068	0.118278	0.451779	0.217147	0.0712778	0.102365	0.0675052	0	0.0828499	0.213266	0.0138635	0.0801676	0.0137447	0.0423906	0.131997	0.137036	0.875104	0.112045	0.0480287	0.199792	0.364646	0.188542	0.0443026	0.201659	0.192784	0.267261	0	0.154333	0.0754481	0.0833743	0.197319	0.290533	0.122271
AC010226.1	0.238208	0.313279	0.452779	0.0769298	0.25794	0.392173	0.195018	0.294504	0.0839171	1.01457	0.108319	0.2296	0.0618917	0.257145	0.155838	0.0568067	0.31549	0.302266	0.169417	0.233851	0.285111	0.388985	0.219392	0.220405	0.310687	0.159949	0.207952	0.529106	0.137447	0.113042	0.186996	0.493331	0.298331	0.582634	0.176105	0.482831	0.583434	0.161607	0.110757	0.302488	0.176718	0.267261	0.201752	0.25079	0.264068	0.229279	0.126848	0.20211	0.34236
AC010245.2	0.476416	0.187968	0.5853	0.340689	0.528163	0.377089	0.255024	0.217003	0.356648	0.612239	0.216639	0.408177	0.35072	0.30536	0.116878	0.0946778	0.394362	0.512538	0.997679	0.78507	0.166315	0.184256	0.303773	0.154284	0.393537	0.346557	0.526813	0.064134	0.0412342	0.296735	0.51699	0.657775	0.914881	1.27731	0.544326	0.332987	0.243098	0.538691	0.443026	0.144042	0.417698	0.267261	0.356946	0.385831	0.565861	0.208436	0.493299	0.404219	0.415723
AC010247.2	0.0529351	0.125312	1.5019	1.02207	0.626426	0.0603343	0.195018	0.372005	0.104896	0.384836	0.108319	0.165822	0.0618917	0.128573	0.389594	0.265098	0.520558	0.6571	0.0188241	0.18374	0.166315	0.777971	0.168763	0.0661215	0.207125	0.399873	0.110908	0.064134	0	0.367386	0.472991	0.164444	0.178998	0.044818	0.208125	0.283039	0.170168	0.484822	0.0443026	0.129638	0.0963918	0.430587	0.667334	0.289373	0.207482	0.104218	0	0.101055	0.0611357
AC010255.1	0.264675	0.125312	0.0773038	0.0439599	0.0368486	0.0452507	0	0.0620008	0	0.0174925	0.0773709	0.0255111	0.103153	0.0482148	0.0584391	0.0378711	0.0946469	0.0919941	0.0376483	0.0668145	0.0237593	0.0614187	0.0168763	0.110203	0.1657	0.0266582	0.249543	0	0.0412342	0.0282604	0.0439992	0.30148	0	0.0672269	0.0160096	0.0665974	0.0486195	0.107738	0.110757	0	0	0.0445435	0.170713	0.0771663	0.0565861	0.0312654	0.0422827	0.0126319	0.0122271
AC010255.2	0.0794026	0	0	0	0	0.0452507	0	0.0620008	0	0.0174925	0.123794	0.0255111	0.0412611	0.0482148	0.0584391	0	0.0473235	0.026284	0	0.0167036	0	0	0.0675052	0.044081	0.103562	0	0.055454	0.0481005	0.0274895	0.0141302	0	0.109629	0	0.0896359	0.0160096	0.0332987	0.0486195	0.0538691	0.0221513	0	0.0160653	0.0445435	0.201752	0.0192916	0	0.0208436	0.0281885	0	0.0122271
AC010273.3	0	0	0.0662604	0.01099	0	0.0301671	0.0150014	0.0310004	0	0.0699701	0.0154742	0	0.0206306	0.289289	0.0973985	0	0.0157745	0	0	0.116925	0.0475186	0	0	0	0	0.29324	0	0.288603	0.0137447	0	0	0	0.576773	0.022409	0	0.0166493	0.364646	0.0538691	0.0664539	0.0144042	0.0481959	0.0148478	0	0.0192916	0.018862	0.541933	0	0	0.0244543
AC010275.1	0.397013	0.563903	2.60624	0.494549	0.442183	0.42234	0.120011	0.573507	0.629378	3.21863	0	0.701555	0.0206306	1.25358	0.876587	1.21188	0.820273	0.933083	0	0.768367	1.04541	0.163783	1.3501	1.07998	0.828499	0.559822	0.083181	0.769609	0.975876	0.989115	0.747986	0.328887	0.93477	0.179272	0.0160096	1.66493	0	1.37366	0	0.763423	1.8957	0.697849	0.0931164	0.578747	1.4901	1.3861	0.211414	0.669488	1.47948
AC010280.1	0	0	0.61843	0	0.0368486	0.346922	0.0150014	0.248003	0	0.279881	0	0	0	2.20181	0.116878	1.02252	0	0.39426	0.790613	0.918699	0.237593	0.388985	0.877567	0.595094	0	1.43954	0.0970445	0.529106	0.288639	0	0	0.0274073	0.0795549	0.044818	0.0480287	0.432883	1.21549	0	0.132908	0.460935	1.09244	0.178174	0	0.540164	0.018862	0.239701	0.0140942	0.176846	0.244543
AC010300.1	0.10587	0.334164	0.397562	0.2198	0.270223	0.135752	0.21002	0.0155002	0.146855	0.13994	0.123794	0.0382666	0	0.0321432	0.64283	0.416582	0.283941	0.13142	1.28004	0.634738	0.166315	0.0204729	0	0.044081	0.0414249	0.0799746	0.083181	0.0160335	0.0274895	0.0282604	0.0989981	0.0822218	0.437552	0.358544	0.320192	0.0665974	0.097239	0.107738	0.0443026	0.0288084	0.0321306	0.252413	0.0155194	0.327957	0.018862	0.0625307	0.253696	0.126319	0.0489085
AC010307.2	0	0.0208853	0.397562	0.0769298	0.0614143	0.135752	0.120011	0.0155002	0	0.402328	0.0464226	0.0382666	0.0206306	0.112501	0.194797	0.359776	0.0788724	0.32855	0.376483	0.250554	0.0950371	0.0818916	1.02945	0.264486	0.186412	0.373215	0.0415905	0.288603	0.412342	0.0423906	0.0329994	0	0.497218	0.022409	0.256153	0.715922	0.0486195	0.0269346	0	0.187255	0.128522	0.089087	0.0620776	0.173624	0.132034	0.0416872	0.183225	1.40214	0.0366814
AC010307.4	0.0264675	0	0.0883471	0.01099	0.0614143	0.120669	0.0450042	0.0155002	0	0	0.0309484	0	0	0	0.0584391	0.0378711	0	0.026284	0.301186	0.200444	0.166315	0.0204729	0.0675052	0.0661215	0.0207125	0.0799746	0.027727	0.224469	0.0137447	0	0.0109998	0	3.10264	0.044818	0.0480287	0.183143	0	0	0.155059	0.0288084	0.128522	0.0445435	0	0.0385831	0.037724	0	0.056377	0	0.0122271
AC010326.3	2.80556	1.06515	4.21858	2.06612	0.847518	1.62902	0.375035	1.58102	1.04896	1.10203	1.57837	1.47964	1.17594	1.10894	0.837627	2.59417	1.98759	1.13021	2.37184	2.17147	1.4018	0.716552	0.72568	0.947742	1.61557	1.73278	0.956581	0.817709	0.0824684	1.46954	1.40797	1.58962	1.55132	2.26331	1.80908	1.86473	1.82323	3.31295	2.72461	0.590572	2.16882	2.28657	1.4433	1.46616	1.39579	1.41736	2.38193	0.593697	0.868127
AC010326.4	3.30844	0.981608	5.28979	1.80236	1.44938	1.43294	0.570053	1.75152	1.02798	1.38191	1.31531	2.296	0.804592	1.31787	0.954505	1.85569	2.12956	1.49819	3.36952	3.29061	1.18796	1.00317	0.438784	1.0359	1.55343	1.11964	0.55454	0.737541	0.0412342	1.37063	1.02298	1.5074	2.02865	2.7339	2.64158	1.89802	2.09064	4.01325	3.27839	0.590572	1.70292	1.79659	1.53642	1.33112	1.03741	1.41736	2.55106	0.88423	0.855899
AC010327.4	0.158805	0.480361	0.0110434	1.61553	0.331637	1.11618	0.240022	0.232503	0.0839171	0.349851	0.974874	0.357155	1.36162	0	0	0	0	0.19713	0.0376483	2.52225	0	0.0204729	0.101258	0.0220405	0.828499	0.159949	0.110908	0.0160335	0.0137447	0.734771	0.670987	0.109629	0.139221	0.246499	0.160096	0.149844	0.121549	0.323215	0.398723	0	0.0160653	0.0148478	0.605256	0.0385831	0.226344	0.0104218	0.056377	0	0
AC010327.6	0.952832	0.647444	2.36329	1.03306	0.4299	0.995515	0.630059	1.51902	1.09092	2.04663	1.39268	1.46689	1.56792	0.996438	1.01294	0.908907	1.34083	1.1565	1.12945	0.818478	1.52059	0.593714	1.18134	0.705296	0.994198	0.29324	1.41408	1.05821	0.604768	0.607599	0.758986	1.31555	0.815437	1.41177	1.02461	0.682623	0.753602	2.02009	0.819598	0.475339	0.947852	2.40535	1.47434	1.58191	1.35807	1.20893	1.15573	0.960021	0.415723
AC010328.1	0	0.146197	0.0110434	0.824248	0.0368486	0.0603343	0.270025	0.124002	0.104896	0	0.0618968	0.0510222	1.19657	0	0	0.0189356	0.126196	0.039426	0.0752965	0.116925	0.0475186	0.0614187	0.303773	0.0661215	0	0	0	0.192402	0	0.282604	0.0879983	0.0274073	0.0397774	0.156863	1.58495	0	0.0729293	0	0.155059	0.100829	0.0963918	0.460283	0	0.0192916	0	0.0104218	0.0281885	0	0.0122271
AC010331.1	0	0.0208853	0.121477	0.12089	0.0859801	0.286588	0	0.170502	0.0629378	0.0699701	0.0464226	0.0382666	0.0825223	0.112501	0.0389594	0.0189356	0	0.026284	0.32001	0.133629	0.0237593	0.102365	0.185639	0.176324	0.0621374	0.186607	0.0693175	0.0160335	0	0.0706511	0.0439992	0.109629	0.198887	0.470589	0.0800479	0.0832467	0.559124	0.404018	0.155059	0	0.160653	0.118783	0.077597	0.115749	0.113172	0.11464	0.267791	0.101055	0.0489085
AC010343.1	1.72039	1.29489	3.27989	1.3188	2.05124	1.1011	1.15511	1.61202	0.86015	0.909612	0.696338	0.778088	0.783962	0.723221	0.779188	0.624874	1.32506	1.34049	1.44946	2.60577	0.736538	0.798444	1.2826	2.53466	1.78127	2.106	1.34476	1.20251	0.591024	0.466297	1.26498	0.959255	3.40097	3.65266	2.70562	1.53174	3.01441	0.94271	1.12972	0.518551	1.81538	0.638457	1.76921	0.231499	0.471551	0.781634	1.26848	1.37687	1.90743
AC010343.3	1.48218	3.09102	0	0	0.786103	0.0452507	1.0651	0.310004	0.0629378	0.0699701	0.371381	0.0510222	0.0206306	0.112501	0.0973985	0	0.678303	1.18278	1.99536	4.74383	0.0237593	0.122837	0.0843815	0.110203	2.09196	0.559822	0.374314	0.0801676	0.054979	0.169563	0.835984	2.49406	2.22754	0	0.128077	0.0332987	3.18458	0.484822	1.15187	1.41161	0	0.831479	1.84681	0.771663	0.679033	0.312654	0.211414	1.88215	0.917035
AC010422.2	0.0264675	0.0417706	0.309215	0	0.0859801	0.150836	0.0150014	0.0620008	0.0209793	0.104955	0.139268	0.0765332	0	0.0803579	0.136358	0.0568067	0.0630979	0.0919941	0.752965	0.150333	0.142556	0.409458	0.286897	0.0220405	0.0207125	0.0799746	0.0415905	0.27257	0.0274895	0.0141302	0.0329994	0.0822218	0.0994436	0.179272	0.0640383	0.133195	0.097239	0.0538691	0.0221513	0	0.112457	0.133631	0.0465582	0.135041	0.018862	0.0208436	0.0845655	0.265269	0.110044
AC010422.3	0.21174	0.104426	0.673647	0.318709	0.331637	0.241337	0.405038	0.418505	0.0629378	0.122448	0.216639	0.318888	0.185675	0.128573	0.175317	0.132549	0.189294	0.302266	0.338834	0.584627	0.261352	0.122837	0.337526	0.484891	0.497099	0.399873	0.374314	0.0481005	0.0412342	0.155432	0.252995	0.246665	0.45744	0.941177	0.736441	0.299688	0.680673	0.269346	0.33227	0.230467	0.658677	0.148478	0.356946	0.115749	0.169758	0.260545	0.225508	0.176846	0.391268
AC010422.6	0.344078	1.12781	3.10319	0.615439	1.06861	0.739095	0.945088	0.79051	1.04896	1.29445	0.866555	1.41586	0.949006	1.10894	0.818148	1.3823	0.788724	0.933083	0.978855	0.851885	1.47308	0.818916	0.742557	0.771418	1.59486	0.933037	1.16453	0.753575	1.11332	0.876073	0.714986	0.575553	1.21321	0.627451	0.76846	1.13216	0.364646	0.808037	0.50948	1.6997	1.22096	1.0542	0.931164	1.3697	0.829929	1.81339	1.7195	1.44003	0.880354
AC010424.1	0	0	0.408606	0	0.0245657	0.0301671	0.0150014	0.0465006	0.0419585	0.13994	0	0.0637777	0.0412611	0.144644	0.0194797	0	0.126196	0.105136	0.0188241	0	0	0.0409458	0.168763	0.088162	0.455674	0.373215	0.083181	0.192402	0	0.0141302	0.0109998	0.109629	0.0397774	0	0.0480287	0.283039	0	0.377084	0	0.244871	0.144588	0.0148478	0.0465582	0.289373	0.018862	0.0833743	0.056377	0.0378956	0
AC010457.1	0	0.125312	0.143564	0.516529	0.0122829	0	0.0150014	0.0930012	0.0839171	0.0874627	0.0464226	0.880132	0.144414	0	0	0.0189356	0.694077	0.433686	0	10.1057	0	0	0.185639	2.24813	0.683511	0	1.88544	0.0160335	0	0.0847813	0.0219996	0.849626	0.258553	0	0.0320192	0.149844	0.607744	0.0808037	0.376572	1.22436	0.27311	0.252413	0.201752	0.327957	0.018862	0	0	0.0252637	0.0122271
AC010478.1	0.555818	0.563903	1.56816	0.0439599	0.0245657	1.56869	1.93518	0.418505	0	1.45188	0.974874	0.71431	0.123783	0.61072	0.448033	0.0189356	0.410137	0.052568	0.207065	0.18374	0.0950371	0.409458	0.0843815	0.352648	0.207125	0	0.374314	0.481005	0.0137447	0.0847813	0.560989	0.548146	0.318219	0.336135	0.40024	0.616026	0.291717	0.0269346	0.0664539	0.115234	0.0160653	0.3415	0.217271	0.771663	0.716757	0	0.169131	1.08634	0
AC010487.1	0	0.0835411	0.0993905	0.0329699	0.0982629	0.196086	0.0600056	0.077501	0.146855	0.0174925	0.123794	0	0.288828	0.0321432	0.0194797	0.0946778	0.0946469	0.013142	0.847086	0.167036	0.142556	0.0409458	0.0168763	0	0.0207125	0	0.0138635	0.032067	0.0274895	0.0706511	0.0989981	0.191851	0.258553	0.403362	0.144086	0.0332987	0.291717	0.0538691	0.155059	0	0.240979	0.252413	0.0310388	0.135041	0.018862	0.0208436	0.0422827	0.0757911	0
AC010491.1	0.10587	0.250623	1.04912	0.472569	0.233374	0.497758	0.255024	0.511506	0.104896	0.489791	0.216639	0.0510222	0.0825223	0.192859	0.350635	0.0378711	0.14197	0.06571	0.771789	0.317369	0.0712778	0.14331	0.202515	0.286527	0.207125	0.559822	0.0970445	0.208436	0.0962132	0.113042	0.296994	0.191851	1.49165	0.425771	0.208125	0.183143	0.534815	0.673364	0.310118	0.115234	0.465894	0.267261	0.0620776	0.405123	0.245206	0.354341	0.732901	0.429483	0.195634
AC010503.4	5.58465	4.99158	3.94249	4.19817	3.88139	7.02894	3.88536	3.05354	10.112	3.35857	4.65773	4.74506	1.03153	4.56433	2.82456	14.5804	1.609	3.70605	28.3491	12.2605	5.55967	5.09775	4.92788	6.52399	3.41756	8.2907	3.10542	9.2834	5.869	3.73038	3.07994	4.71405	14.9563	10.7339	8.96537	7.34236	12.7869	4.4442	1.94931	4.20603	12.2418	12.101	8.42703	7.23434	4.82868	5.96126	19.2527	11.7224	3.76596
AC010531.6	0.0529351	0.0417706	0.298172	0.318709	0.147394	0.46759	0.0450042	0.155002	0.0629378	0.192418	0.123794	0.0255111	0.144414	0.160716	0.116878	0.151485	0.283941	0.052568	0.414131	0.300665	0.0475186	0.0204729	0.405031	0.374689	0.124275	0.106633	0.083181	0.256536	0.0274895	0.197823	0	0.493331	0.954658	0.291317	0.240144	0.24974	2.40667	0.188542	0.287967	0.27368	0.0642612	0.237565	0.0620776	0.115749	0.320654	0.0416872	0.281885	0.265269	0.244543
AC010536.1	0.423481	0.146197	0.386519	1.16494	0.159677	0.316755	0.21002	1.19351	0.104896	0.174925	0.154742	0.191333	0.35072	0.417861	0.66231	0.132549	0.110421	0.59139	0.564724	0.918699	1.33052	0.327567	0.793186	0.132243	0.186412	0.29324	0.138635	0.240503	0.659747	0.367386	0.362993	0.520738	0.795549	0.380953	0.448268	0.283039	0.753602	0.350149	0.199362	0.432126	0.610481	1.03935	0.108636	0.289373	0.37724	1.10471	0.549675	0.568434	1.1249
AC010542.5	0.317611	0.292394	0.5853	0.494549	0.25794	0.271504	0.165015	0.651008	0.104896	0.577254	0.433277	0.127555	0.185675	0.289289	0.272716	0.0189356	0.362813	0.604532	0.602372	0.250554	0.285111	0.327567	0.151887	0.264486	0.1657	0.213266	0.138635	0.32067	0.219916	0.536948	0.219996	0.383702	0.93477	0.291317	0.544326	0.332987	0.559124	1.02351	0.287967	0.100829	0.240979	0.742392	0.0620776	0.173624	0.113172	0.229279	0.112754	0.517906	0.806991
AC010547.2	0.0794026	0	0	0.01099	0	0.196086	0.0300028	0.0310004	0	0.0174925	0.216639	0	0	0.0803579	0.292196	0.0189356	0.0157745	0.013142	0.0376483	0.0167036	0.0475186	0	0.0168763	0.0220405	0	0	0	0.0160335	0.137447	0.0423906	0.0219996	0.137036	0	0.246499	0	0.0166493	0.0486195	0	0.0443026	0.129638	0.0321306	0.148478	0	0.0771663	0.018862	0.0416872	0	0.0126319	0
AC010595.1	0.317611	0.898067	1.51294	0.20881	0.798386	0.67876	0.780073	0.155002	0	1.3994	0.278535	0.573999	0	0.289289	0.545432	0.0189356	0.552107	0.381118	0	0.350776	0.475186	0.184256	0.185639	0.793458	0.932061	0.773088	1.10908	1.02614	0.769705	0.565209	1.04498	0	1.21321	0.44818	0.0160096	1.2487	0.243098	0.700299	0	0.864252	0.594416	0.608761	0.0155194	0.520872	1.11286	0.510668	0.902032	0.631593	0.562448
AC010608.2	0.0529351	0	0.0993905	0.0879198	0.147394	0.0754178	0.0900084	0.0310004	0	0.472298	0.0309484	0.102044	0	0	0.0194797	0.0189356	0	0.183988	0.131769	0.167036	0.213834	0	0	0.815499	0.144987	0.239924	0.346587	0.032067	0.0824684	0.0141302	0.0879983	0.0274073	0.119332	0.179272	0.240144	0.416234	0	0.107738	0.0886052	0.158446	0.240979	0.222718	0.0310388	0.135041	0.320654	0.0208436	0.394639	0.0631593	0.0122271
AC010615.1	0.0264675	0.187968	2.55102	0.0879198	0.122829	0.63351	0.10501	0.0310004	0.230772	0.104955	0.247587	0.216844	0.226936	0.273217	0.798668	0.68168	0.189294	0.249698	1.28004	0.601331	0.0475186	0.0614187	0.185639	0.0220405	0.517812	0.479848	0.0415905	0.208436	0.0137447	0.0141302	0.384993	0.109629	0.238665	0.22409	0.176105	0.049948	0.097239	0.107738	0.132908	0.907465	0.128522	0.668153	0.310388	0.771663	0.113172	0.270967	1.02888	0.126319	0.0611357
AC010615.2	0.132338	0.522132	0.187738	0.0439599	0.0859801	0.346922	0.075007	0.248003	0.167834	0.122448	0.123794	0.586755	0.0412611	0.289289	0.0973985	0.0568067	0.836048	0.039426	0.263538	1.4031	0.142556	0.122837	0.118134	0.0220405	0.310687	0.0799746	0.0415905	0.304637	0.0137447	0.0282604	0.164997	0.0274073	0.238665	0.112045	0.288172	0.116545	0.194478	0.188542	0.155059	0.936273	0.0803265	0.222718	0.24831	0.405123	0.0943101	0.0833743	0.521487	0.101055	0.0733628
AC010618.3	0.767559	0.543017	1.55712	0.780288	0.307072	0.331838	0.495046	1.00751	0.545461	1.15451	0.402329	0.433688	0.144414	0.40179	0.837627	0.189356	0.504784	0.538822	1.43063	0.73496	0.522704	0.614187	0.742557	0.286527	0.289974	0.239924	0.083181	0.59324	0.206171	0.438037	0.50599	0.438516	0.61655	0.380953	0.672402	0.782519	0.340337	0.457888	0.310118	0.158446	0.353437	0.504827	0.294868	0.559455	0.301792	0.531511	0.479204	0.366324	0.990398
AC010624.1	0.132338	0.0417706	0.0331302	0.450589	0	0.0754178	0	0.294504	0.0209793	0.192418	0.29401	0.0255111	0.0412611	0.160716	0.0584391	0	0.0630979	0.06571	0.0564724	0	0.166315	0.0614187	0.0843815	0.088162	0.0621374	0.0266582	0.0138635	0.112235	0.0137447	0	0.0219996	0	0.178998	0.022409	0.0160096	0.116545	0.097239	0.0269346	0	0.0432126	0.192784	0.133631	0.0465582	0.135041	0.0754481	0.0729525	0.056377	0.0378956	0.0244543
AC010636.1	0	0	0.0110434	0	0	0	0.0600056	0	0.0419585	0	0	0	0	0	0	0	0.0157745	0	0	0.150333	0.0237593	0	0.0168763	0	0.0207125	0.0266582	0	0.0160335	0	0	0	0	0.0994436	0	0	0	0.0729293	0	0.0221513	0.662593	0	0.0296957	0	0.0192916	0.037724	0	0	0.0126319	0
AC010643.1	0.291143	0.522132	0.61843	0.20881	0.0122829	0.573175	0.0600056	0.108501	1.27974	0.297373	0.139268	0.0255111	0.165045	0.337503	0.272716	0.0568067	0.536333	0.210272	0.790613	0.601331	0.166315	0.122837	0.303773	0.639175	0.103562	0.479848	0.0693175	0.609273	1.12707	0.310865	2.84895	0.0822218	5.6484	0.134454	1.36081	1.04891	1.36135	1.42753	0.0221513	0.0288084	5.52646	0.0445435	0	0.25079	9.31784	2.33448	0.859749	3.25902	0.0244543
AC010654.1	0.344078	0.125312	0.375475	0.571479	0.110546	0.814512	0.120011	0.682008	0.167834	0.472298	0.355906	0.191333	0.165045	0.208931	0.759708	0.378711	0.331264	0.210272	0.112945	0.384183	0.190074	0.552769	0.354402	0.176324	0.476387	0.239924	0.249543	0.240503	0.137447	0.593469	0.263995	0.30148	1.03421	0.403362	0.816489	1.26535	0.340337	0.915775	0.376572	1.15234	1.01211	0.831479	0.0931164	0.154333	0.226344	0.208436	0.93022	0.442115	0.244543
AC010677.1	3.30844	9.48192	2.14242	0.0329699	0.0491315	0.0301671	1.41013	6.82008	0.776233	11.7725	2.01164	0.408177	0.247567	3.88932	4.24658	0.0946778	4.05404	0.6571	0.150593	4.57679	1.44932	7.16552	0.0168763	12.3206	2.3198	0.0533164	6.5713	5.35519	0.0137447	2.2467	5.3789	0	0.0795549	9.12046	0.0320192	5.14465	2.45528	5.41385	5.27201	0.0288084	4.3055	0.697849	0.0310388	0.0385831	13.392	5.62777	0.0422827	2.71585	15.7363
AC010680.2	0.555818	0.459476	1.36938	0.516529	0.749255	0.316755	0.390036	0.356504	0.230772	0.174925	0.232113	0.446444	0.0618917	0.160716	0.0973985	0.0568067	0.757175	0.841089	0.188241	0.684849	0.356389	0	0.691928	0.551013	0.207125	0.693114	0.748629	0.192402	0.412342	0.211953	0.384993	0.274073	0.954658	0.44818	0.192115	1.29865	0.121549	0.915775	0.287967	0.158446	0.0481959	0.96511	0.51214	0.289373	0.528137	0.437715	0.662429	0.429483	0.268997
AC010719.1	0.344078	0.689214	0.927645	0.439599	0.540446	0.346922	0.165015	0.465006	0	0.682209	0.201164	0.127555	0.0618917	0.30536	0.486993	0.0568067	0.283941	0.157704	0.207065	0.18374	0.118796	0.348039	0.0337526	0.0220405	0.103562	0.29324	0.0138635	0.336704	0	0.0282604	0.450991	0.109629	0.93477	1.45658	0.544326	1.06556	0.170168	1.21206	0.531631	0.0432126	0.0160653	0.326652	0.139675	0.578747	0.226344	0.29181	0.0986597	0.54317	0.195634
AC010731.1	0	0	1.88842	0.0439599	0.0122829	0.0452507	0.150014	0.170502	0	1.27696	0.0928451	0	0	2.15359	0.64283	0.113613	0.031549	0.26284	0.32001	0.0167036	0	0.0204729	1.5695	0.0661215	0	1.17296	0	0.497039	0.0687237	0.0282604	0	0.0274073	0.178998	0.044818	0	0.715922	0.121549	0.0269346	0.0221513	0.100829	0.112457	0.0296957	0.0465582	0.713788	0.018862	1.0526	0.0986597	0.909494	0.68472
AC010735.1	0.21174	0.0417706	0.0993905	0.18683	0.0122829	0.135752	0.285027	0.356504	0.0629378	0.0524776	0.0464226	0	0	0.546434	0.0389594	0	0.0946469	0	0.0188241	0	0.0237593	0	0	0	0.269262	0	0.027727	0	0.123703	0.0282604	0.0219996	0	0	0.112045	0.0800479	0	0	0.0808037	0.199362	0	0.0481959	0.0445435	0.0310388	0.0192916	0.018862	0.0208436	0	0	1.19826
AC010735.2	0.767559	0.0626558	0.154608	0.736328	0.270223	0.573175	0.54005	1.13151	0.188813	0.157433	0.170216	0.0382666	0.144414	0.819651	0.0389594	0	0.489009	0.06571	0.0752965	0.0501109	0.0475186	0	0.101258	0.044081	0.994198	0.0266582	0.166362	0.0481005	0.742216	0.466297	0.0439992	0.60296	0.198887	0.896359	0.38423	0.0832467	0.267407	0.134673	1.7721	0.0432126	0.112457	0.41574	0.403504	0	0.207482	0.0416872	0.0281885	0.0126319	2.4332
AC010761.1	1.90566	1.67082	3.0038	0.659399	0.77382	1.26702	0.690065	1.84452	0.524482	1.36442	1.47005	0.357155	0.37135	0.578577	0.876587	0.397647	0.946469	0.906799	1.61888	2.00444	0.546463	0.859862	1.23197	0.88162	0.310687	1.06633	0.609994	0.945977	0.219916	0.310865	0.428992	1.47999	1.15355	0.761905	1.3448	1.76483	0.899461	0.808037	1.46199	0.331297	0.947852	1.32146	0.620776	0.713788	0.264068	1.07344	1.2121	1.47793	1.40612
AC010776.2	0.0264675	0	0.0220868	0.01099	0.0122829	0.286588	0	0.124002	0.0209793	0.0349851	0.0154742	0.0127555	0	0.0160716	0	0	0.0788724	0.026284	0	0	0	0	0.0337526	0	0.0828499	0	0	0.032067	0	0.0141302	0.0439992	0	0.298331	0.0896359	0.0960575	0.0166493	0.0486195	0	0	0	0.0160653	0	0.0465582	0	0	0	0.0140942	0	0.0244543
AC010789.1	0	0	0	0.527519	0	0	0.195018	0.325504	0.629378	0	0.123794	0.727066	0	0.0160716	0.0389594	0	0.757175	0	0.658845	1.00222	0.33263	0	0.0168763	0.220405	0.0207125	0	0.221816	0.0160335	0	0.226083	0	0	1.7701	0	0	0	0.340337	0.538691	0.664539	0.0144042	1.49407	0.742392	0.0155194	0	0	0.0208436	0.239602	0	0.941489
AC010809.1	0.449948	0.522132	1.59025	0.274749	0.25794	0.407256	0.315029	1.05401	0.29371	0.349851	0.232113	0.2296	0.123783	0.241074	0.486993	0.151485	0.283941	0.289124	1.07298	0.55122	0.166315	0.368512	0.270021	0.264486	0.186412	0.213266	0.207952	0.529106	0.137447	0.183693	0.197996	0.383702	0.656328	0.717087	0.352211	0.399584	0.267407	0.269346	0.708842	0.187255	0.0481959	0.178174	0.155194	0.212207	0.207482	0.239701	0.46511	0.277901	0.268997
AC010809.2	0.21174	0.271509	2.74981	0.593459	0.491315	0.618426	0.135013	1.34852	0.104896	1.08454	0.18569	0.255111	0.0412611	0.225002	0.272716	0.0757423	0.157745	0.433686	1.97653	0.701552	0.0950371	0.327567	0.219392	0.308567	0.144987	0.346557	0.221816	0.481005	0.0412342	0.127172	0.197996	0.328887	1.98887	1.29972	0.38423	0.482831	0.826532	0.511757	0.708842	0.201659	0.0803265	0.400892	0.0931164	0.270082	0.245206	0.208436	0.634241	0.391588	0.207861
AC010834.3	0.291143	0.167082	1.06017	0.494549	0.294789	0.301671	0.465043	0.713009	0.608399	1.74925	0.696338	0.816354	0.618917	0.867866	0.64283	0.246162	0.646754	0.446828	0.696493	0.317369	0.546463	0.388985	0.708804	0.991823	0.724936	0.826405	0.402041	0.384804	0.233661	0.282604	1.14398	0.520738	0.795549	0.380953	0.480287	0.466182	0.388956	0.134673	0.243664	0.388913	0.289175	1.00965	0.325907	0.636622	0.716757	0.739947	1.04297	1.07371	1.65066
AC010883.1	0.185273	0.0626558	0.872428	0.274749	0.147394	0.165919	0.0300028	0.248003	0.0209793	0.489791	0.0928451	0.0637777	0.0825223	0.160716	0.428553	0.0378711	0.0946469	0.0919941	0.301186	0.100222	0.0237593	0.614187	0.151887	0.264486	0.124275	0.106633	0.124771	0.208436	0.0137447	0.0282604	0.0439992	0.0274073	0.338108	0.336135	0.0160096	0.349636	1.38566	0.242411	0.0443026	0.072021	0.144588	0.267261	0.0465582	0.173624	0.018862	0.218858	0.169131	0.151582	0.25677
AC010889.1	0.317611	0.0208853	1.20373	0.0329699	0	0.573175	0	0.356504	0.0839171	0.594746	0.448751	0.242355	0.226936	0.0642863	0.759708	0	0.299715	0.354834	0.0376483	0	0.0712778	0.0818916	0.202515	0.0661215	0.144987	0	0.27727	0.160335	0.0274895	0.0423906	0	0.219258	0	0.380953	0.576345	0.199792	0.145859	0.64643	1.57274	0	0.0642612	0.282109	0.0620776	0.405123	0.0943101	0.166749	0.0422827	0.442115	0.0733628
AC010894.1	0.264675	0.584788	0.750951	0.483559	0.331637	0.437423	0.180017	0.232503	0.587419	0.962089	0.216639	0.471955	0.123783	0.321432	0.448033	0.34084	0.189294	0.19713	0.508251	0.517812	0.427667	1.04412	0.928196	0.793458	0.579949	0.74643	0.568403	0.59324	0.164937	0.268474	0.186996	0.328887	1.27288	0.358544	0.576345	1.01561	0.826532	0.861906	0.287967	0.158446	0.144588	0.193022	0.170713	0.154333	0.829929	0.427293	0.197319	0.480011	0.391268
AC010894.2	0.0264675	0.104426	0.143564	0.0439599	0.0368486	0.0603343	0.0150014	4.24705	0.0419585	0.122448	0.0618968	0.0892888	0	0.0964295	0.0584391	0.0189356	1.98759	0.039426	0	0.801774	0.0475186	0.0409458	0.0675052	1.12407	3.99751	0	0.055454	0.561173	0.439832	0.960855	0.0329994	0	21.4003	0.87395	0.0960575	0.166493	0.0729293	8.51132	2.83537	0.0432126	0	0.0445435	0.0620776	0.115749	0.18862	0.0729525	0.0281885	0.088423	0.709174
AC010913.1	0.0794026	0.0835411	0.276085	0.15386	0.0982629	0.0905014	0.0600056	0.108501	0	0.104955	0.0928451	0.0765332	0.0618917	0.160716	0.136358	0.0757423	0.0788724	0.0919941	0.0752965	0.167036	0.118796	0.0204729	0.236268	0.0661215	0.0828499	0.186607	0	0.256536	0.054979	0.127172	0.241995	0.164444	0.0596661	0.0896359	0.0800479	0.133195	0.486195	0.161607	0.110757	0.144042	0.0321306	0.0445435	0.0931164	0.0771663	0.113172	0.0833743	0.155037	0.126319	0.122271
AC010931.1	0.0794026	0.0835411	0.143564	0.19782	0.0245657	0.0603343	0.120011	0.170502	0	0.472298	0	0.0892888	0	0.160716	0.116878	0	0.441686	0.906799	0	0.0167036	0.546463	0.14331	0.59067	0.286527	0.331399	0.133291	0.221816	0.112235	0.0412342	0.466297	0.0879983	0.219258	0.218776	0.022409	0.0800479	1.43184	0.267407	0.215477	0	0.144042	0.0642612	0.163326	0.108636	0.308665	0.207482	0.0416872	0.0422827	0.214742	0.0611357
AC010967.1	0.0529351	0.0208853	0	0	0	0.0452507	0	0.635508	0	0	0	0	0	0	0	0	0	0	0	0	0	0	0	0	0	0	0	0.0801676	0	0	0	0.0274073	0	0.022409	0	0	0	0	0	0	0	0	0	0.0192916	0.0565861	0	0	0.0126319	0.0122271
AC010969.1	0.291143	0	0.0331302	0.0439599	0	0.0150836	0.0300028	0	0.692316	0.0524776	0.0154742	0.0255111	0	0.0160716	0.0194797	0.0189356	0	0	0.32001	0.55122	0	0.0204729	0.0337526	0.044081	0	0	0	0.0160335	0.0137447	0.0282604	0.142997	0	0.139221	0.044818	0	0.049948	2.67407	0.29628	0	0.0432126	0.54622	0.252413	0.0465582	0.0771663	0.339516	0.0208436	0.253696	0.0126319	0.0244543
AC010969.2	4.076	3.29987	6.54873	6.24231	5.89578	2.73013	1.65015	1.45702	1.86715	3.34107	3.07936	3.08684	3.01206	3.55182	2.82456	2.06398	4.03827	4.38943	10.5227	3.72491	3.82524	1.82209	3.66216	3.76893	2.4855	3.38559	3.3411	5.54759	2.10294	2.713	1.91396	1.75407	4.11696	5.51261	2.04923	5.79397	3.13596	2.53185	4.29735	1.64208	2.52225	2.88048	2.42103	3.16382	3.03679	4.09576	4.69338	5.31801	5.25767
AC010970.1	0.0529351	0.814526	3.05902	0	0.0736972	0.0603343	0.0150014	0.0465006	0.0419585	0	0	0.216844	0.0206306	0	0	0.0189356	0.0157745	0.013142	3.84012	0.100222	0.0475186	0	0.0337526	0.088162	0.103562	0.0799746	0.332724	0.0160335	0	1.85106	0.0769985	0	0.198887	0.201681	0.0320192	0.049948	0.194478	0	0.0443026	0.0432126	2.95601	0.0148478	0.0155194	0	0	0.135483	0.0140942	0.0126319	0.122271
AC010973.2	0.291143	0.208853	2.37433	0.351679	0.331637	0.392173	0.270025	0.883511	0.734274	0.489791	0.386855	0.306133	0.0825223	0.353575	0.350635	0.189356	0.567881	0.381118	1.54358	0.317369	0.356389	0.429931	0.691928	0.154284	0.434962	0.266582	0.152498	0.432905	0.219916	0.113042	0.208996	0.274073	0.556884	0.313726	0.208125	0.99896	0.510505	0.484822	0.465177	0.144042	0.353437	1.11359	0.26383	1.02245	0.150896	0.312654	0.239602	0.88423	0.293451
AC010976.1	0.899896	0.75187	2.4185	0.626429	0.294789	0.799429	0.360034	1.68952	0.524482	1.80173	1.34625	0.433688	0.103153	0.642863	0.584391	0.189356	0.473235	0.578248	1.03533	0.668145	0.427667	0.921281	1.26572	0.573053	0.455674	0.533164	0.235679	0.881843	0.0962132	0.113042	0.417992	0.356295	0.298331	0.403362	0.704422	1.43184	0.218788	0.673364	0.775296	0.244871	0.289175	1.49963	0.232791	0.713788	0.226344	0.260545	1.09935	0.833703	1.72403
AC010976.2	0.158805	0	0.176694	0.01099	0.147394	0.301671	0.180017	0.155002	0	0.0524776	0.0618968	0.0510222	0	0.0803579	0.175317	0.132549	0	0.0788521	0.150593	0.0334073	0.0475186	0.0409458	0.0675052	0.044081	0.0414249	0.0533164	0.110908	1.10631	0.0137447	0.0141302	0.0439992	0.548146	0.218776	0.336135	0.0160096	0.24974	0.0243098	0.0269346	0.155059	0	0	0.118783	0.108636	0.212207	0.037724	0.11464	0.126848	0.20211	0.0978171
AC010997.4	0.344078	0.229738	1.03808	1.00009	0.565012	0.693844	0.300028	0.604508	0.0419585	0.857134	0.4797	0.0892888	0.0206306	0.562505	0.64283	0.492325	0.299715	0.407402	0.0752965	0.818478	0.285111	0.184256	0.405031	0.661215	0.144987	0.853063	0.152498	0.64134	0.274895	0.141302	0.439992	0.191851	1.86954	0.582634	0.208125	0.566078	0.413266	0.64643	0.620237	0.216063	0.27311	0.579066	0.0931164	0.771663	0.490413	0.40645	0.873843	1.25055	0.379041
AC010998.3	0	0.0208853	0.132521	0	0	0.67876	0.075007	0.0620008	0	0	0.0309484	0	0.0206306	0	0.175317	0	0	0.06571	0.903558	0	0.356389	0.0204729	0	0	0	0.0266582	0	0.032067	0	0	0	0	0	0.022409	0	0.099896	0.243098	0	0	0	0	0.0742392	0	0.135041	0	0.0312654	0.126848	0.290533	0.183407
AC011005.1	0.0794026	0.104426	0.331302	0.318709	0.196526	0.105585	0.495046	0.232503	0.524482	0.0874627	0.324958	0.165822	0.165045	0.112501	0.194797	0.662745	0.14197	0.19713	0.451779	0.417591	0.118796	0.0409458	10.0245	0.352648	0.621374	0.29324	0.235679	0.27257	0.0962132	0.183693	0.0989981	0.109629	0.198887	0.403362	0.576345	0.283039	0.632054	0.215477	0.0886052	0.115234	1.25309	0.356348	0.26383	0.173624	0.28293	0.198014	0.183225	0.227373	0.34236
AC011005.4	0.0264675	0	1.2479	0.0659399	0.0614143	0.105585	0.0150014	0.387505	0	0.0874627	0.0618968	0	0.0206306	0.225002	0.175317	0	0.0473235	0.170846	0.150593	0.0501109	0.0475186	0.102365	0.270021	0.0661215	0.0414249	0.319899	0.055454	0.27257	0	0	0.0219996	0	0.15911	0.022409	0.0160096	0.449532	0.097239	0.29628	0.155059	0.0144042	0	0.20787	0.0465582	0.289373	0.0565861	0.198014	0.155037	0.20211	0.232316
AC011008.2	0.158805	0.438591	0.795124	0.571479	0.282506	0.42234	0.0150014	0.976512	0.104896	1.01457	0.18569	0.204089	0	0.337503	0.0389594	0.435518	0.0946469	0.354834	0.263538	0.0835181	0.142556	0.14331	0.101258	0.176324	0.0621374	0.213266	0.291133	0.545139	0.192426	0.141302	0.120998	0.0822218	0.417663	0.112045	0.240144	0.199792	0.291717	0.350149	0.155059	0	0.224914	0.311805	0.232791	0.462998	0.339516	0.0729525	0.0422827	0.0252637	0.0244543
AC011239.1	0	0	0	0.0329699	0	0.0150836	0	0.0310004	0	0.0699701	0	0	0.0206306	0.0321432	0	0	0.0788724	0.052568	0	0.100222	0	0	0	0.110203	0.0414249	0	0.0415905	0	0	0	0.0219996	0.0548146	0.258553	0	0.0160096	0	1.36135	0	0	0.201659	0.353437	0.0296957	0.0310388	0.0192916	0.018862	0.0104218	0	0	0
AC011239.2	0.0264675	0.0208853	0.265041	0	0.0859801	0.0905014	0.345032	0.0155002	0	0.0349851	0.0154742	0.0892888	0.0206306	0.0642863	0.0973985	0.17042	0.0157745	0.06571	0	0.0501109	0	0	0.168763	0.0220405	0.24855	0.0533164	0.110908	0.112235	0.0412342	0.0989115	0.0219996	0.0822218	5.42962	0.044818	0.0160096	0.0665974	0.097239	0.0538691	0	0.158446	0.0642612	0.0593914	0.0310388	0.0964578	0.0754481	0.0729525	0.0704712	0.088423	0.0366814
AC011270.2	0.0264675	0	0.0441736	0.01099	0.0614143	0.0754178	0.0300028	0	0.0419585	0.192418	0.123794	0	0	0.0482148	0.0194797	0.0378711	0.0157745	0	0.0376483	0.0835181	0	0.0204729	0.0337526	0.0220405	0	0	0	0.0481005	0.0137447	0	0.0879983	0.0548146	0.0198887	0.022409	0.0160096	0	0	0.107738	0	0	0.0642612	0.0593914	0.0155194	0.173624	0	0.0104218	0.056377	0.0505274	0.0122271
AC011287.1	0.661689	1.25312	2.51789	0.516529	1.6459	0.196086	0.765072	1.14701	0	6.20985	1.59384	0.3444	0.165045	2.28217	7.8698	0.871036	1.08844	0.551964	0	0.384183	3.27878	0.655133	1.83952	5.44401	1.03562	2.45256	1.19226	3.36704	0.123703	0.763032	2.77195	2.32962	3.02308	1.97199	2.04923	2.98023	0.0486195	1.50834	2.56955	0.0144042	0.0481959	0.252413	0.698373	1.02245	1.58441	3.50172	1.25439	1.55372	2.20088
AC011290.2	0.344078	0.501247	1.08225	0.417619	0.122829	0.196086	0.135013	0.511506	0.230772	0.472298	0.216639	0.153066	0.0206306	0.176787	0.311675	0.0378711	0.173519	0.183988	0.357658	0.350776	0.166315	0.266148	0.185639	0.330608	0.207125	0.159949	0.0415905	0.176369	0.0137447	0.0282604	0.307994	0.109629	0.477329	0.358544	0.304182	0.51613	0.0486195	0.377084	0.354421	0.0576168	0.112457	0.371196	0.139675	0.231499	0.28293	0.17717	0.732901	0.328428	0.464631
AC011294.1	0.317611	0.0208853	0	0	0	0.150836	0.0450042	0.108501	0.0209793	0	0.0618968	0	0	0.0964295	0.0973985	0	0.0157745	0.013142	0	0	0.118796	0.14331	0	0	0.0621374	0	0.235679	0.577206	0	0.0141302	0.0989981	0.0822218	0	0.156863	0.432259	0.0166493	0.194478	0.0269346	0.0664539	0.201659	0.0321306	0.163326	0	0.0771663	0.0754481	0.156327	0.0140942	0.0252637	1.38167
AC011297.1	0.608753	0.877182	2.46268	0	0.0245657	1.14635	0.0150014	1.56552	0	1.81922	1.17604	0.0382666	0	0.40179	2.96091	0.0189356	0.536333	0.052568	0.0752965	0	3.87276	0	0.101258	1.12407	0.0207125	0	0.027727	3.62357	0.247405	0.0141302	0.0109998	0.383702	0	1.03081	3.92235	0	4.32714	0	0.0664539	0.288084	0.192784	0.0445435	0.0465582	0.327957	0	0.87543	0.0140942	1.49056	0.0122271
AC011298.1	0.0264675	0	0.0662604	0	0	0	0	0	0	0.227403	0.0154742	0	0	0.0160716	0	0	0.0157745	0.013142	0	0.0334073	0.142556	0	0	0	0	0	0.0138635	0	0.0412342	0.0141302	0	0.109629	0.0198887	0	0	0.0166493	0.145859	0	0	0	0	0.0148478	0	0	0	0.0104218	0	0.0126319	0.0122271
AC011337.1	1.69392	2.19295	2.33016	0.329699	0.933498	1.13127	1.96518	3.82855	1.23778	4.32066	3.01747	1.3776	0.598287	0.867866	0.857107	0.151485	2.87096	0.933083	0.790613	0.801774	1.14045	1.80162	1.11384	0.727337	1.1599	0.319899	1.13681	0.753575	0.563534	0.63586	0.681987	0.90444	0.596661	2.08404	3.04182	1.29865	0.680673	1.10432	3.38915	0.576168	0.642612	1.14328	0.325907	1.48545	0.679033	0.781634	1.40942	0.480011	1.50394
AC011352.1	0.0529351	0	0.0220868	0.0769298	0	0.0905014	0.0300028	0.0155002	0	0.0174925	0.108319	0	0	0.112501	0	0	0.0473235	0.013142	0.263538	0.0167036	0	0.0614187	0.0843815	0	0.0828499	0.0533164	0.0693175	0	0	0.0282604	0.142997	0	0.0397774	0	0.0640383	0.099896	0.0243098	0.134673	0.0221513	0.0144042	0	0	0.0465582	0.0964578	0.113172	0	0	0.0505274	0.0122271
AC011352.3	0.132338	0	0.0331302	0.17584	0	0.105585	0.480045	0.0930012	0.0209793	0.0174925	0.278535	0	0.0825223	0.208931	0	0.0189356	0.0630979	0.13142	0.244714	0.0167036	0.0237593	0.204729	0.253144	0.0220405	0.559237	0.133291	0.0693175	0.0160335	0	0.127172	0.219996	0	0.0596661	0	0.336201	0.199792	0.0486195	0.215477	0.0664539	0.0144042	0.0160653	0.0296957	0.108636	0.385831	0.0943101	0.0104218	0.0281885	0.0631593	0
AC011369.2	0.0529351	0.438591	0.0441736	0.241779	0.0491315	0.0603343	0.10501	0.325504	0	0.524776	0.29401	0.140311	0.206306	0.0964295	0.0584391	2.76459	0.268166	0.302266	0.169417	0.0835181	0	0.184256	0.253144	0.110203	0.1657	0.45319	0.110908	0.849776	0.659747	0.310865	0.164997	0.0822218	0.119332	0.0896359	0.288172	1.39854	0.388956	0.0808037	0.199362	0	0.0321306	0	0.450062	0.0578747	0.113172	0.0104218	0.126848	1.51582	0
AC011374.1	0.952832	2.17207	2.37433	0.01099	0.60186	3.18263	4.48542	4.18505	2.7273	3.2711	1.90333	3.16337	0.226936	2.52324	3.62322	2.34801	9.0861	3.71919	8.97911	8.11796	2.58976	30.0952	1.97453	12.7835	1.40845	8.77055	2.37066	3.97631	6.50126	1.80867	0.53899	1.23333	0.656328	7.77592	3.346	5.32779	3.96249	0.59256	19.4267	1.57006	12.4185	6.80031	0.496621	2.52719	2.05596	2.74093	6.28603	0.997917	1.69957
AC011374.2	0.741091	0.480361	0.397562	0.648409	0.233374	0.241337	0.375035	0.186002	0.419585	0.822149	0.247587	0.280622	0.123783	0.144644	0.233756	0.265098	0.252392	0.354834	1.39299	0.317369	0.261352	0.307094	0.219392	0.264486	0.621374	0.74643	0.304997	0.32067	0.192426	0.438037	0.395992	0.191851	0.497218	0.64986	0.38423	0.382935	0.9967	0.511757	0.996809	0.187255	0.128522	0.252413	0.186233	0.192916	0.358378	0.437715	0.324168	0.265269	0.391268
AC011379.2	0.21174	1.04426	0.828255	0.857218	0.589578	0.558092	0.330031	2.55753	0.0209793	0.437313	0.417803	0.0255111	0.247567	0.192859	0.116878	0.0757423	0.0946469	0.26284	0.0188241	0.133629	0.285111	0.409458	0.236268	0.41877	0.932061	0.133291	0.207952	0.240503	0.0274895	0.155432	0.109998	0.137036	0.0596661	2.17367	0.608364	0.199792	0.170168	0.29628	0.265816	0.0288084	0.176718	1.06904	0.26383	0.347248	0.0754481	0.0312654	0.0704712	0.13895	0.42795
AC011444.1	0.132338	0.229738	0.110434	0.12089	0	0.181003	0.0600056	0.310004	0.0629378	0.20991	0.0618968	0.127555	0.0412611	0.0964295	0.0779188	0.113613	0.0788724	0.0919941	0.0564724	0.517812	0.0950371	0.14331	0.185639	0.198365	0.144987	0.186607	0.0970445	0.128268	0.0137447	0.0989115	0.109998	0.164444	1.0541	0.134454	0.0320192	0.0832467	0.583434	0.134673	0.0886052	0.115234	0.224914	0.0742392	0.155194	0.212207	0.018862	0.0312654	0.197319	0.0252637	0.232316
AC011445.1	0.158805	0.0208853	0.110434	0.0329699	0.0245657	0.150836	0.0600056	0.077501	0.0629378	0.104955	0.0154742	0.0382666	0.0825223	0.0160716	0.0973985	0.0568067	0.0473235	0.013142	0.263538	0.0668145	0.0475186	0.0614187	0.0337526	0.0220405	0	0.239924	0.055454	0.064134	0	0.0423906	0.0329994	0.0548146	0.15911	0.201681	0.192115	0.299688	0.510505	0.161607	0.132908	0.0288084	0.0481959	0.0148478	0.0465582	0.0385831	0.037724	0.104218	0.056377	0.0126319	0.0366814
AC011447.3	0.0529351	0.187968	0.176694	0.18683	0.0245657	0.0603343	0.165015	0.325504	0.839171	0.349851	0.278535	0.471955	0.165045	0.241074	0.0584391	0.17042	1.23041	0.157704	0.357658	0.350776	0.166315	0.614187	0.185639	0.749377	0.269262	0.106633	0.110908	0.753575	0.0824684	0.409776	0.318994	0.0548146	0.238665	0.336135	0.112067	0.199792	0.121549	0.107738	0.0664539	0.676998	0.401632	1.72235	0.294868	0.405123	0.245206	0.208436	0.169131	0.846334	0.623584
AC011447.7	0.0529351	0.0626558	0.0662604	0	0.110546	0.181003	0.0900084	0.232503	0.188813	0.0349851	0.0464226	0.841866	0.0825223	0.192859	0.0973985	0.0568067	2.05068	0.144562	0.0752965	1.62025	0.0712778	0.0614187	0.101258	0.044081	0.24855	0.853063	0.304997	0.064134	0	0.169563	0.109998	0.0274073	1.65076	0.582634	0.208125	0.233091	0.170168	0.215477	0.0221513	1.0371	0.128522	0.118783	0.139675	0.192916	0.150896	0.0729525	0.056377	0.290533	0.0611357
AC011448.1	0.502883	0.918952	3.32406	0.384649	0.798386	0.452507	0.360034	1.22452	0.461544	1.8717	0.464226	0.382666	0.226936	0.626792	1.1493	0.738487	0.552107	0.880515	2.33419	0.751663	0.902853	0.777971	1.08008	0.639175	0.517812	0.666455	0.512949	0.962011	0.907153	0.268474	0.340994	0.520738	0.974547	0.470589	0.75245	0.616026	1.21549	0.538691	0.287967	0.388913	0.530155	0.608761	0.527659	0.655913	0.414965	1.17766	0.535581	1.25055	1.78516
AC011450.1	0.132338	0.292394	1.20373	0.340689	0.0491315	0.256421	0.0600056	0.728509	0.188813	0.367343	0.139268	0.1148	0.165045	0.257145	0.136358	0.51126	0.788724	0.289124	0.32001	0.250554	0.142556	0.225202	0.303773	0.176324	0.0828499	0.29324	0.138635	0.256536	0.0687237	0.0989115	0.175997	0.164444	0.517107	0.022409	0.288172	0.332987	0.145859	0.404018	0.17721	0.100829	0.224914	0.133631	0.279349	0.270082	0.396103	0.458559	0.112754	0.480011	0.232316
AC011451.1	1.16457	1.00249	1.07121	1.41771	1.17916	0.965348	0.600056	0.604508	1.2168	0.629731	0.340432	0.688799	0.474503	0.675007	0.603871	1.24975	0.867597	1.07764	1.86359	0.567923	0.118796	0.63466	0.540041	0.551013	0.890636	0.74643	0.429768	0.224469	0.398597	0.579339	1.41897	0.575553	0.974547	0.560225	1.23274	1.11551	0.218788	0.915775	0.974657	0.475339	0.514089	0.816631	0.527659	0.327957	0.471551	0.270967	1.28258	0.530538	0.623584
AC011462.4	0.238208	0.438591	0.949732	0.16485	0.0491315	0.105585	0	0.496006	0.0419585	0.454806	0.0618968	0.140311	0.0206306	0.337503	0.0973985	0	0.126196	0.0788521	0.282362	0.250554	0.166315	0.122837	0.0675052	0.308567	0.0414249	0.133291	0.027727	0.240503	0.0137447	0	0.0219996	0.109629	0.139221	0.0896359	0.144086	0.199792	0.218788	0.404018	0.0664539	0.0144042	0.0481959	0.326652	0.0465582	0.0964578	0.037724	0.198014	0.0704712	0.151582	0.146726
AC011468.1	1.34984	0.584788	0.474866	0.549499	0.319354	0.497758	0.21002	0.356504	0.356648	0.437313	0.355906	0.561244	0.35072	0.241074	0.311675	0.549131	0.504784	0.604532	1.20474	1.41981	0.380148	0.0818916	0.388155	0.264486	0.559237	0.346557	0.249543	0.112235	0.178682	0.381516	0.494991	0.548146	0.795549	0.605043	0.688412	1.26535	0.826532	1.88542	0.886052	0.388913	0.305241	0.786936	0.294868	0.61733	0.339516	0.239701	1.11345	0.214742	0.17118
AC011468.5	0.158805	0.292394	0.496953	0.14287	0.0982629	0.497758	0.0600056	0.341004	0.167834	0.20991	0.108319	0.0255111	0.247567	0.128573	0.0779188	0.265098	0.425911	0.170846	0.169417	0.434294	0.0950371	0.0409458	0.151887	0.176324	0.310687	0.0799746	0.083181	0.0160335	0.054979	0.0847813	0.120998	0.109629	0.656328	0.179272	0.240144	0.299688	0.607744	0.484822	0.17721	0.345701	0.240979	0.282109	0.108636	0.0771663	0.226344	0.0521089	0.338262	0.113687	0.0244543
AC011471.2	0	0.0208853	0	0	0.0122829	0	0	0.0465006	0	0	0	0.0382666	0	0.176787	0	0	0	0.013142	0	0	0.0237593	0.122837	0.0337526	0.0220405	0	0	0	0.400838	0	0	0	0	0	0	0	0	0.0486195	0	0	0.0144042	0.144588	0.103935	0	0.0385831	0	0.0208436	0.0140942	0.0378956	0.0122271
AC011472.1	0.423481	0.626558	0.563213	0.307719	0.319354	0.543008	0.150014	0.728509	0.167834	0.437313	0.371381	0.0892888	0.0618917	0.257145	0.253236	0.0189356	0.173519	0.157704	0.188241	0.300665	0.213834	0.245675	0.388155	0.41877	0.124275	0.106633	0.235679	0.352737	0.0962132	0.0282604	0.219996	0.164444	0.318219	0.380953	0.336201	0.266389	0.291717	0.511757	0.50948	0.072021	0.160653	0.475131	0.217271	0.327957	0.113172	0.135483	0.310073	0.404219	1.02708
AC011472.2	0.264675	0.501247	0.298172	0.439599	0.307072	0.527925	0.495046	0.139502	0.27273	0.20991	0.170216	0.293377	0.144414	0.530362	0.409074	0.454454	0.126196	0.19713	1.99536	0.668145	0.0475186	0.368512	0.675052	0.220405	0.559237	0.346557	0.346587	0.32067	0.481066	0.113042	0.472991	0.246665	0.178998	1.14286	0.304182	0.74922	1.5072	0.457888	0.84175	0.302488	0.353437	0.54937	0.341427	0.443706	0.0565861	0.0833743	0.352356	0.290533	0.122271
AC011473.3	0	0.0417706	0.110434	0.02198	0.0122829	0.105585	0.195018	0.0310004	0	0	0.0618968	0.306133	0	0.0321432	0.0779188	0.151485	0.0157745	0.026284	0.357658	0.0501109	0.0475186	0	0.0506289	0.044081	0	0	0	0.256536	0	0	0.0329994	0.0274073	0.0198887	0.112045	0	0.049948	0.121549	0.0538691	0	0	0.144588	0.579066	0.077597	0.0964578	0	0	0.211414	0.126319	0.0122271
AC011473.4	7.67559	31.8918	0.055217	3.96738	8.30322	14.4802	18.4217	5.78157	1.86715	0.0349851	4.39467	2.69142	2.41378	0.417861	17.0058	57.9428	9.54356	1.27477	6.30608	11.9765	0.570223	0.368512	0.337526	5.66441	4.01822	0.373215	4.86609	0.545139	6.43254	12.9291	3.02494	6.98886	1.17343	15.9104	7.58854	0.599376	6.46639	17.3728	8.39534	3.12571	5.12483	5.79066	24.6758	6.94496	0.28293	0.125061	2.73428	0.808439	0.819218
AC011476.3	2.01153	1.62905	1.34729	1.19791	0.25794	0.693844	1.35013	1.96852	0.755254	0.332358	1.9807	1.27555	0.206306	0.91608	1.07138	1.34443	0.31549	0.315408	0.527076	1.11914	0.712778	0.327567	0.826938	1.12407	0.600661	0.959696	0.374314	1.10631	0.755961	0.480427	1.30898	1.37036	0.338108	1.41177	0.960575	1.41519	0.826532	4.4442	0.753144	0.662593	1.01211	3.23683	1.38123	1.65907	0.169758	0.729525	3.41081	0.454747	0.77031
AC011477.2	0.158805	0.250623	0.949732	0.02198	0.110546	0.256421	0.120011	0.077501	0.27273	0.0174925	0.340432	0.255111	0.206306	0.208931	0.545432	0.435518	0.268166	0.144562	0.5459	0.317369	0.285111	0.0818916	0.236268	0.088162	0.414249	0.266582	0.055454	0.368771	0.054979	0.141302	0.263995	0.109629	0.298331	0.201681	0.240144	0.199792	0.097239	0.161607	0.0443026	0.475339	0.0642612	0.386044	0.217271	0.636622	0.0943101	0.208436	0.324168	0.416851	0.0122271
AC011479.1	0.846961	0.146197	0.0331302	0.362669	0.626426	0.226253	0.075007	0.449506	0.0839171	0.542269	0.232113	1.0332	0.123783	0.30536	0.64283	0	0.0157745	0.06571	0.621196	0.233851	0.166315	0.102365	0.742557	0.374689	0.352112	0.29324	0.138635	0.160335	0.343618	0.66412	0.307994	0.246665	0.338108	0.268908	1.48889	0.0665974	0.704983	0.457888	0.155059	0.0576168	0.0642612	0.386044	0.0620776	0.135041	0.546999	0.0625307	0.211414	0.101055	0.183407
AC011481.3	0.0529351	0.0417706	0.143564	0.0989098	0.0122829	0	0.0300028	0.155002	0	0.279881	0.0464226	0.0382666	0	0.0803579	0.155838	0.0568067	0.157745	0.315408	0.0941206	0.0835181	0.118796	0.409458	0.658175	0.0220405	0.24855	0.186607	0.027727	0.304637	0.0274895	0.141302	0.0659987	0.0274073	0.0596661	0.044818	0.0320192	0.0665974	0.243098	0.269346	0.17721	0.0144042	0.0803265	0.282109	0.0931164	0.154333	0.169758	0.0416872	0.0704712	0.0631593	0.146726
AC011483.1	0.238208	0.104426	0	0.0659399	0.0368486	0.105585	0.615057	0.170502	0.0209793	0	0.0928451	0.0765332	0.0206306	0.112501	0.0973985	0.0946778	0.299715	0.052568	0.752965	0.100222	0	0.0409458	0.185639	0.088162	0.0828499	0.0799746	0.083181	0.064134	0.439832	0.197823	0.0439992	0.109629	0.0596661	0.22409	0.0480287	0.0832467	0.0486195	0.350149	0.0221513	0.0432126	0.0642612	0.118783	0.341427	0.0964578	0.018862	0.0208436	0.0704712	0.290533	0.0244543
AC011483.2	0	0	0	0.02198	0	0.150836	0.225021	0.108501	0	0	0.0618968	0.0127555	0	0.0160716	0	0.0568067	0.283941	0	0.0188241	0.116925	0	0	0	0.0220405	0	0	0	0.032067	0.0412342	0.113042	0.054999	0.0822218	0.0397774	0.0672269	0	0	0.0486195	0.0808037	0	0	0.0160653	0.118783	0.0620776	0.0192916	0	0	0.0422827	0.0126319	0
AC011483.3	0	0.0835411	0	0.0329699	0.0245657	0.0603343	0.21002	0	0.0209793	0	0	0.0255111	0	0	0	0	0.0630979	0	0.0188241	0.0668145	0.0237593	0	0	0	0	0	0	0.0160335	0	0	0.0219996	0	0	0.0896359	0.0960575	0	0.0486195	0.0808037	0	0	0	0.118783	0	0.0192916	0	0	0.0281885	0	0
AC011487.2	0	0	0	0.01099	0	0	0	0.186002	0.0419585	0	0.108319	0.0127555	0.0412611	0.0803579	0	0.0189356	0.0473235	0.013142	0.376483	0	0.0950371	0.0204729	0.0506289	0.110203	0.0621374	0.0533164	0.0415905	0.432905	0	0	0.0109998	0.0274073	0.0397774	0	0	0.0332987	0.0486195	0.0538691	0	0	0.144588	0.178174	0.0310388	0.0385831	0	0.0208436	0.0704712	0.0126319	0.0122271
AC011495.1	0.502883	0.187968	0.65156	0.329699	0.294789	0.271504	0.255024	0.279003	0.188813	0.20991	0.139268	0.2296	0.206306	0.0642863	0.214277	0.34084	0.252392	0.223414	0.828262	0.534516	0.166315	0.102365	0.354402	0.705296	0.559237	0.666455	0.346587	0.464972	0.0412342	0.226083	0.285995	0.219258	1.13366	1.05322	0.592355	0.332987	0.777912	0.242411	0.287967	0.100829	0.81933	0.222718	0.170713	0.308665	0.113172	0.166749	0.46511	0.416851	0.51354
AC011497.2	0.370546	0.689214	0.739907	0.439599	0.17196	0.648593	0.225021	0.480506	0.671337	0.822149	0.572545	0.306133	0.35072	0.883937	0.603871	1.34443	0.473235	0.538822	0.282362	0.467702	0.451426	0.737025	1.14759	0.617134	0.227837	0.213266	0.817946	0.689441	0.879663	0.508688	0.593989	0.328887	0.536995	0.291317	0.528316	0.99896	0.218788	0.107738	0.376572	0.403318	0.417698	0.519674	0.403504	0.906703	0.358378	1.08387	0.408733	0.871598	1.29608
AC011498.7	0.635221	1.90056	5.11309	0.593459	0.442183	0.859763	0.330031	2.97604	0.671337	1.11952	0.789184	0.191333	0.247567	0.851794	0.779188	0.435518	0.615205	1.26163	3.91542	1.72047	0.831575	0.921281	0.675052	0.639175	0.704224	0.373215	1.49726	1.52318	0.233661	0.197823	0.670987	1.01407	1.19332	0.896359	0.800479	1.94797	1.11825	0.64643	0.398723	0.44653	0.449828	2.19748	0.279349	1.25395	0.679033	0.958805	0.902032	1.62951	1.87075
AC011503.1	0	0.271509	0.0110434	0.02198	0.159677	0.256421	0.270025	0.0465006	0.0629378	0	0.0154742	0.0637777	0	0.0160716	0.136358	0.0568067	0.59943	0	0	0.400887	0	0	0.0337526	0.044081	0.0207125	0.0799746	0.0138635	0	0.0412342	0.0282604	0.0659987	0	0.139221	0.0672269	0.40024	0.0166493	0.388956	0.0269346	0.199362	0.244871	0.0160653	0.0593914	0.0310388	0.0192916	0.037724	0	0.155037	0.0378956	0
AC011503.2	0.132338	0.0626558	0.0662604	0.19782	0.982629	0.362006	0.0300028	0.310004	1.69932	0.0174925	0.0618968	0.727066	0.0825223	0	0.68179	0.378711	0.583656	0.0788521	0.0564724	1.50333	0.0475186	0.0614187	0.0337526	0	0.103562	0.29324	1.42794	0.064134	0.274895	0.254344	0.351993	0.274073	2.00876	0.246499	0.608364	0.133195	0.583434	0.134673	0.443026	0.835444	0	0.0593914	0.0155194	0.270082	0.603585	0.0937961	1.11345	0.0378956	0.0122271
AC011511.1	0.185273	0.167082	1.11538	0.0989098	0.0982629	0.256421	0.0300028	0.232503	0	0.122448	0.170216	0.242355	0.0412611	0.208931	0.136358	0.0757423	0.14197	0.13142	1.54358	0.167036	0.213834	0.184256	0.151887	0.220405	0.0414249	0.159949	0.083181	0.128268	0	0.0423906	0.142997	0.109629	0.397774	0	0.128077	0.099896	0.0486195	0.134673	0.0886052	0.0288084	0.0481959	0.103935	0.0465582	0.173624	0.0565861	0.29181	0.183225	0.13895	0.317906
AC011511.5	0.899896	0.208853	0.0993905	0.2198	0.135112	0.256421	0.0150014	0.155002	0.986026	0.927104	0.154742	0.0510222	0.185675	0.0642863	0.155838	0.17042	2.31885	0.486254	0.22589	0.434294	0.0475186	1.22837	0.253144	0.0661215	0.1657	0.106633	0.152498	0.304637	0.164937	1.48367	0.406992	2.57628	0.258553	0.112045	0.288172	0.199792	0.656363	0.0538691	0	0.158446	0.7872	0.311805	0.201752	0.36654	0.169758	0.0937961	1.18392	0.0378956	0.110044
AC011523.1	0	0	0	0	0	0	0	0.0310004	0.0209793	0	0	0	0	0.0321432	0	0.0378711	0	0	0	0	0.0237593	0	0	0	0	0	0	0.032067	0	0.0141302	0	0	0.855215	0	0	0	0	0	0	0	0.0160653	0.0148478	0	0.0192916	0	0	0	0	0
AC011601.1	0.0264675	0.167082	0.165651	0.252769	0.761538	0.331838	0.255024	0.186002	0.0839171	0.0174925	0.309484	0.165822	0	0.0482148	0.0779188	0.113613	0.0157745	0.06571	0.0188241	0.36748	0	0.266148	0.0506289	0.088162	0.704224	0	0.221816	0.0481005	0.206171	0.183693	0.494991	0.164444	0.0596661	0.291317	0.36822	0.0166493	0.194478	0.107738	2.45879	0.0144042	0.176718	0.237565	0.077597	0.0385831	0.264068	0	2.50878	0.0126319	0.0855899
AC011611.2	1.82626	0.0208853	0	0	0	0.0452507	0	0.294504	0.944067	1.13701	0	0.0382666	0	0	0	0	0	0.013142	0	0.116925	0	0	0	0.374689	0	0	0.59613	0.529106	0.0274895	0	0.0989981	0	0.0397774	0.112045	0.0160096	0	0	0	0.0443026	0	0.0160653	0.163326	0.0310388	0.0192916	0.018862	0	0.0140942	0.088423	0.782537
AC011632.1	10.1371	1.5664	11.4962	5.22024	9.71575	0.0754178	0	5.81257	0	11.8424	0.0154742	1.09698	5.7353	7.24829	7.44125	4.39305	7.7295	0.893657	0	16.6201	13.5665	0.757498	5.5523	0.0220405	7.08366	6.18471	2.49543	5.41933	5.70407	2.33149	1.15498	0.0274073	9.42725	0.044818	0	7.5255	0.0729293	5.09063	3.25624	7.82148	9.73557	8.32964	3.87985	0.0771663	6.97895	3.88733	0.0281885	4.86326	4.47513
AC011676.1	0.344078	0.125312	0.110434	0.0989098	0.0368486	0.196086	0.0150014	0.186002	0.335668	0.507284	0.0154742	0.0382666	0.144414	0.0642863	0.0389594	0.0189356	0.0946469	0.144562	0.338834	0.150333	0.356389	0.122837	0.0337526	0.0661215	0.0828499	0.106633	0.0970445	0.304637	0.123703	0.0706511	0.175997	0.246665	0.338108	0.0672269	0.0160096	0.51613	0.267407	0.134673	0.110757	0	0.481959	0.103935	0.124155	0.0385831	0.018862	0.270967	0.253696	0.151582	0.146726
AC011676.5	0.0529351	0.0208853	0.187738	0.14287	0.0245657	0.0603343	0.0450042	0.0930012	0.167834	0.13994	0.0773709	0.0382666	0	0.0160716	0.136358	0	0.031549	0	0.244714	0	0.0237593	0.0818916	0.0168763	0.044081	0.0414249	0.0266582	0	0.0481005	0	0	0.0769985	0.109629	0.119332	0.0896359	0.0160096	0.166493	0.0243098	0	0	0.0432126	0	0.712696	0.0620776	0.0964578	0.018862	0.333497	0.112754	0.113687	0.0978171
AC011700.1	0.0264675	0.0208853	1.32521	0.0439599	0.0368486	0.105585	0	0.0465006	0	0.174925	0	0.0765332	0	0.176787	0	0	0.0157745	0.039426	0.0376483	0	0.0237593	0.0204729	0.0675052	0	0	0.0533164	0	0.945977	0	0	0	0.0274073	2.00876	0.044818	0.0160096	0.316337	0.0243098	0	0.132908	0.0144042	0.176718	0	0.0310388	0.173624	0.0754481	0	0.126848	0	0.0122271
AC011815.1	0.952832	6.85037	1.35834	9.55029	0.614143	1.56869	0.735069	0.930012	0.797212	0.524776	1.70216	1.64546	0.247567	1.02858	2.14277	0.871036	2.72899	0.446828	0.112945	0.534516	1.30676	1.18743	0.759433	1.631	0.828499	0.773088	0.720902	1.58732	0.700982	0.63586	1.03398	0.877033	3.38108	1.18768	0.40024	2.09782	0.534815	0.538691	0.155059	2.0454	2.45799	2.25687	1.05532	1.54333	0.697895	0.573198	1.57856	2.23584	0.415723
AC011815.2	0.0794026	0.104426	0.563213	0.16485	0.0122829	0.0905014	0	0.0465006	0.125876	0.244895	0.0464226	0.0892888	0.0412611	0.0482148	0.0779188	0.0568067	0.110421	0.06571	0.752965	0.0835181	0.190074	0.0614187	0.185639	0	0.0414249	0.0533164	0.0138635	0.0962011	0	0.0141302	0.307994	0.0274073	0.258553	0.112045	0.144086	0.049948	0.0486195	0.215477	0.0664539	0.0576168	0.0963918	0.178174	0.0465582	0.154333	0	0.0208436	0.126848	0.290533	0.110044
AC011840.1	0	0	0	0.02198	0	0	0	0	0.0839171	0	0	0.0255111	0	0	0	0	0	0	21.723	0.0334073	0	0	0	0	0.0207125	0	0	0	0	0	0	0	26.9691	0	0.36822	0	0	0	0	0	0	0	0.0155194	0	0	0	0	0	0
AC011912.1	0.21174	0.146197	0.485909	0.12089	0.0736972	0.135752	0.690065	0.248003	0.965046	0.454806	0.355906	1.08422	0.226936	0.273217	0.896066	0.113613	0.583656	0.275982	0.357658	0.100222	0.380148	0.225202	0.270021	0.088162	0.331399	0.29324	0.346587	0.368771	0.151192	0.211953	0.736986	0.191851	0.178998	0.336135	0.0160096	0.24974	0.097239	0.161607	0	0.187255	0.0481959	0.697849	0.527659	1.04174	0.414965	0.218858	0.225508	0.606329	0.122271
AC011944.1	0.10587	0.104426	0.165651	1.14296	0.0614143	0.377089	0.0300028	0.155002	0.0419585	0.192418	0.0773709	0.242355	0.103153	0.0321432	0.0779188	0.0189356	0.31549	0.052568	0	0.400887	0.0950371	0.102365	0.151887	0.044081	0.207125	0.239924	0.0693175	0.288603	0	0.113042	0.0879983	0	0.397774	0.022409	0.0320192	0.0332987	0.267407	0.107738	0.310118	0.0432126	0.321306	0.20787	0.0465582	0.0771663	0.150896	0.0729525	0.155037	0.088423	0.0122271
AC011978.1	0.449948	0.229738	0.430692	1.14296	0.884366	0.588259	0.375035	0.356504	0.56644	0.367343	0.232113	0.59951	0.949006	0.321432	0.525952	0.719552	0.851822	0.630816	0.658845	1.57014	0.33263	0.163783	0.270021	0.551013	1.1599	0.666455	0.499086	0.513072	0.467321	0.423906	0.615988	0.493331	1.15355	0.582634	0.416249	0.349636	0.875151	0.673364	0.50948	0.27368	0.240979	0.75724	0.543179	0.212207	0.471551	0.250123	0.634241	0.517906	0.403495
AC011979.1	0.0529351	0.229738	0.287128	0.15386	0.282506	0.0452507	0.315029	0.108501	0.188813	0.13994	0.123794	0.140311	0.0825223	0.0321432	0.0973985	0.132549	0.0946469	0.118278	0.131769	0.150333	0.0950371	0.163783	0.219392	0.286527	0.207125	0.106633	0.180225	0.128268	0.0962132	0.155432	0.131997	0.0274073	0.417663	0.156863	0.128077	0.133195	0.291717	0.0538691	0.0886052	0.100829	0.192784	0.0742392	0.0465582	0.0385831	0.018862	0.0521089	0.0845655	0.176846	0.195634
AC011997.1	0.449948	0.0835411	0.276085	0.0659399	0.540446	0.21117	0.0450042	0.0930012	0.377627	0.507284	0.123794	0.0510222	0.247567	0.192859	0.175317	0.189356	0.0630979	0.052568	0.112945	0.100222	0.380148	0.204729	0.118134	0.352648	0.227837	0.133291	0.221816	0.0481005	0.164937	0.141302	0.131997	0.191851	0.139221	0.358544	0.352211	0.149844	0.632054	0.134673	0.132908	0.230467	0.192784	0.282109	0.186233	0.289373	0.28293	0.510668	0.718806	0.303165	0.892581
AC012063.1	0.264675	0.292394	1.35834	1.19791	0.51588	0.754178	0.330031	0.961012	0.209793	0.559761	0.603493	0.331644	0.763331	0.562505	0.740229	0.284034	0.378588	0.604532	0.22589	0.300665	0.142556	0.0614187	0.253144	0.595094	0.559237	0.666455	1.0259	0.112235	0.178682	0.339125	0.439992	0.356295	0.914881	0.492998	0.336201	0.715922	0.704983	0.188542	0.664539	0.489743	0.208849	0.831479	0.108636	0.424414	0.641309	0.427293	0.690618	1.18739	0.525767
AC012065.2	0.502883	0.250623	0.132521	3.58273	0.405335	0.377089	0.0450042	0.170502	0.0209793	0.244895	0.0618968	0.0892888	0.0825223	0.0321432	0.0389594	0.0378711	0.189294	0.275982	0	1.72047	0	0.0614187	0.0843815	0.308567	0.103562	0.106633	0.249543	0.064134	0	0.0706511	0.131997	0.246665	0.15911	0.291317	0.0320192	0.049948	0.0729293	0.188542	0.376572	0.0144042	0.0963918	0.0296957	0.217271	0.0192916	0.0565861	0.0104218	0.140942	0.088423	0.220088
AC012073.1	0.529351	1.21135	6.65917	1.51662	1.74417	0.708927	0.660062	1.68952	1.6154	1.83672	0.541597	1.59444	1.69171	1.62323	2.2986	1.4391	2.03491	1.7216	2.74832	2.02114	0.974131	2.06776	1.70451	0.771418	1.9884	0.799746	2.39838	1.73162	0.5223	0.536948	1.28698	2.52147	1.73032	1.5014	0.976584	1.76483	1.5072	1.02351	1.52844	1.42602	0.674742	2.79139	0.698373	1.04174	1.41465	1.36525	3.439	2.32426	1.51616
AC012085.1	0.132338	0.480361	0.176694	0.23079	0.282506	0.181003	0.525049	0.480506	0.209793	0.13994	0.29401	0.204089	0.103153	0.176787	0.175317	0.17042	0.709852	0.19713	0.150593	0.517812	0.0237593	0.0614187	0.337526	0.352648	0.227837	0.239924	0.194089	0.176369	0.206171	0.381516	0.285995	0.246665	0.139221	0.44818	0.144086	0.149844	0.121549	0.242411	0.465177	6.87081	0.257045	0.178174	0.217271	0.135041	0.18862	0.187592	0.239602	0.568434	0.525767
AC012103.1	0	0	0	0	0	0	0	0	0	0.0174925	0.0154742	0.0892888	0	0	0	0	0.0157745	0	0	0	0	0	0.0506289	0	0	0	0	0.0160335	0	0	0	0	0.0198887	0	0	0	0	0	0	0	0	0.0148478	0	0	0.452689	0	0	0.0126319	0.0122271
AC012158.1	0.185273	0.313279	2.12033	0.0659399	0.0614143	0.362006	0.240022	0.403005	0.335668	0.769672	0.0154742	0.497466	0.123783	0.70715	0.486993	0.473389	0.189294	0.236556	1.86359	0.901996	0.570223	0.307094	0.624423	0.595094	0.289974	0.506506	0.374314	0.785642	0.151192	0.0989115	0.175997	0.191851	3.77886	0.179272	0.288172	0.649324	1.40997	0.242411	0.487329	0.331297	1.34948	0.3415	0.170713	0.540164	0.207482	0.646151	1.35305	0.644225	0.623584
AC012174.1	0.0529351	0	0.055217	0.13188	0.0982629	0.21117	0.150014	0.108501	0.125876	0.122448	0.232113	0.0127555	0.0412611	0.0160716	0.0779188	0.0378711	0.031549	0.249698	0	0.701552	0	0.0818916	0.0168763	0	0.1657	0.0266582	0.152498	0.032067	0.0274895	0.296735	0.0109998	0.109629	0.338108	0.112045	0.208125	0.0166493	1.19118	0.457888	0.753144	0.201659	0.0642612	0.133631	0.0155194	0.154333	0.641309	0	0.380545	0.0378956	0.195634
AC012181.1	0.291143	0.313279	0.541126	0.12089	0.466749	0.407256	0.465043	0.511506	0.209793	1.59182	0.603493	0.267866	0.165045	0.257145	0.389594	0.132549	0.220843	0.183988	0.0376483	0.300665	0.118796	0.511823	0.168763	0.110203	0.124275	0.159949	0.0415905	0.32067	0.0274895	0.0423906	0.384993	0.411109	0.178998	0.313726	0.272163	0.299688	0.170168	1.05045	0.243664	0.129638	0.449828	0.727544	0.310388	0.327957	0.018862	0.156327	0.324168	0.315796	0.293451
AC012181.2	0.21174	0.39682	0.51904	0.241779	0.540446	0.286588	0.495046	0.527007	0.209793	1.67928	0.634442	0.216844	0.226936	0.594649	0.389594	0.227227	0.425911	0.170846	0.188241	0.133629	0.356389	0.716552	0.13501	0.242446	0.1657	0.213266	0.027727	0.464972	0.0412342	0.0282604	0.384993	0.685182	0.218776	0.246499	0.240144	0.24974	0.145859	0.781102	0.155059	0.0864252	0.321306	0.831479	0.372465	0.424414	0.0943101	0.458559	0.310073	0.429483	0.330133
AC012184.3	0.291143	0.292394	0.839298	0.16485	0.270223	0.754178	0.120011	0.465006	0.0629378	0.489791	0.588019	0.255111	0.433242	0.70715	0.603871	0.0946778	0.536333	0.473112	0.489427	0.400887	0.285111	0.286621	0.708804	0.617134	0.476387	0.693114	0.693175	0.384804	0.288639	0.438037	0.483991	0.767404	1.73032	0.268908	0.208125	0.316337	1.40997	0.188542	0.265816	0.432126	0.433763	0.267261	0.232791	0.135041	0.716757	0.375184	0.648335	0.694752	0.537994
AC012213.1	0.132338	0.960723	1.96572	0.23079	0.0859801	1.35752	0	0.403005	0.671337	1.18949	0.232113	0	0	0.144644	0.837627	0.265098	0.283941	0.223414	0.602372	0.684849	0.902853	0.204729	0.371278	0.727337	0.952773	0.0799746	0.027727	0.256536	0.329874	0.438037	1.39697	0.0274073	0.477329	0	0.800479	0.0332987	0.388956	0.350149	0	0.417722	0.0642612	0.089087	0	0.0192916	1.05627	0.0521089	0.295979	0	0.244543
AC012213.4	0.158805	0.271509	0.408606	0.12089	0.0736972	0.920097	0	0.0310004	0.377627	0.962089	0.123794	0	0	0.0964295	0.389594	0.0757423	0.0473235	0.105136	1.26122	0.55122	0.451426	0.14331	0.118134	0.595094	0.289974	0.133291	0.055454	0.352737	0.137447	0.113042	0.54999	0.0274073	0.855215	0.022409	0.480287	0.0665974	1.36135	0.29628	0.0221513	0.144042	0.112457	0.0296957	0.0155194	0	0.490413	0.0104218	0.169131	0	0.146726
AC012236.1	0.661689	0.104426	0.408606	0.15386	7.0258	1.13127	0.525049	2.12353	0.0209793	4.72298	0.9594	0.637777	0.804592	2.8286	3.25311	1.17401	0.173519	0.236556	0.32001	0.0668145	1.02165	3.15283	0.202515	0.176324	0.186412	1.09299	0.0970445	0.513072	0.0412342	0.353255	0.890983	0.411109	1.09388	0.492998	1.23274	0.133195	0.316027	3.69004	0.155059	0.302488	0.996048	2.74685	1.95544	2.68153	0.0943101	1.68833	0.056377	0.328428	0.17118
AC012306.2	0.476416	0.772755	1.40251	0.692369	1.22829	1.22177	0.720067	1.03851	0.524482	0.629731	0.912977	0.535733	0.763331	0.948224	1.26618	1.32549	1.45125	0.972509	0.884734	0.801774	1.04541	0.900808	2.04203	0.903661	0.745649	1.19962	0.845673	0.737541	0.865918	0.67825	0.395992	1.06888	0.914881	0.963586	1.04062	1.06556	1.55582	0.969644	1.46199	1.13793	0.642612	1.0542	1.19499	0.964578	2.0371	0.635729	1.11345	1.04844	0.990398
AC012313.1	3.30844	2.79863	4.27379	6.52805	1.74417	5.76192	5.73054	8.80411	4.51054	2.8163	6.00398	6.08439	3.81666	11.1858	6.19455	5.09367	10.1272	4.07402	6.30608	5.81286	3.46886	2.57959	9.24821	10.0725	6.44158	7.99746	3.42428	4.89022	1.15456	4.3945	3.56393	4.05628	6.44394	4.7283	3.60216	5.36109	4.18128	10.5583	10.101	3.4138	8.77165	8.9681	8.87709	9.3757	8.82743	11.7454	10.1056	6.5812	7.25069
AC012313.2	0.0794026	0.793641	1.33625	0	0.233374	0.0905014	0.195018	1.36402	0.188813	1.25946	0.0928451	1.65822	0.144414	0.144644	0.467513	0.284034	0.552107	0.433686	0.658845	0.434294	0.451426	0.307094	0.219392	0	0.124275	0.399873	0.083181	0.368771	0.151192	0.381516	0.450991	0.0548146	0.696105	0.179272	0.0800479	0.116545	0.0486195	0.808037	0.0886052	0.158446	1.06031	0.252413	0.26383	0.231499	0.132034	0.40645	0.0845655	0.126319	0.146726
AC012313.3	0.264675	0.250623	1.35834	0.0549499	0.17196	0.0603343	0.0450042	0.356504	0.230772	0.454806	0.123794	0.293377	0.0825223	0.192859	0.467513	0.0946778	0.205068	0.381118	0.922382	0.350776	0.308871	0.0204729	0.118134	0.176324	0.186412	0.106633	0.027727	0.336704	0.054979	0.0565209	0.186996	0.137036	0.357997	0.134454	0.0960575	0.183143	0.170168	0.350149	0.0664539	0.072021	0.321306	0.148478	0.077597	0.289373	0.169758	0.250123	0.140942	0.088423	0.146726
AC012313.4	0.264675	0.229738	0.408606	0.340689	0.0614143	0.226253	0.330031	0.868011	0.251751	0.13994	0.386855	1.17351	0.598287	0.61072	0.331155	0.17042	0.268166	0.223414	0.32001	0.417591	0.403908	0.184256	0.253144	0.44081	0.310687	0.426531	0.402041	0.304637	0.329874	0.310865	0.285995	0.356295	0.238665	0.380953	0.256153	0.382935	0.145859	0.430953	0.398723	0.244871	0.883591	0.475131	0.465582	0.385831	0.697895	1.17766	0.761089	0.277901	0.34236
AC012313.5	0.238208	0.39682	1.5019	0.318709	0.147394	0.708927	0.735069	0.728509	1.84618	0.384836	1.20699	2.23222	0.783962	0.803579	0.623351	0.265098	0.709852	0.604532	1.14827	1.65366	0.926612	0.245675	0.624423	0.352648	0.724936	1.06633	0.360451	0.577206	0.233661	0.339125	0.857984	0.383702	0.536995	0.605043	0.464278	0.582727	0.121549	0.565626	0.398723	0.893061	1.84751	0.831479	0.636295	0.771663	0.980825	1.24019	1.45171	1.4653	0.42795
AC012313.6	0.0794026	0.208853	0.485909	0.1099	0.0245657	0.165919	0.0600056	0.124002	0.0209793	0.332358	0.201164	0.102044	0.0206306	0.0803579	0.253236	0.0946778	0.173519	0.0919941	0.0941206	0.167036	0.285111	0.14331	0.151887	0.132243	0.186412	0.186607	0.055454	0.32067	0.054979	0.127172	0.142997	0.137036	0.954658	0.156863	0	0.183143	0.243098	0.134673	0.110757	0.0288084	0.27311	0.178174	0.077597	0.192916	0.0565861	0.156327	0.56377	0.0631593	0.0855899
AC012313.8	0.449948	1.00249	1.03808	1.16494	0.135112	0.362006	0.150014	1.27102	0.335668	0.0874627	0.263061	2.61489	1.89801	1.17323	0.66231	0.530196	0.220843	0.381118	0.86591	0.283962	0.879093	0.307094	0.641299	0.374689	0.310687	0.213266	0.623857	0.481005	0.247405	0.296735	0.329994	0.986662	0.676216	0.44818	0.448268	0.482831	0.534815	0.538691	0.730993	0.230467	1.83144	1.41054	0.853567	0.501581	0.471551	2.63671	1.80406	0.378956	1.1738
AC012317.2	0.0794026	0.0208853	0.0220868	0.0439599	0	0	0	0.0930012	0	0.0174925	0.108319	0.0255111	0	0.0482148	0.0973985	0.0568067	0	0	0	0.0167036	0	0.0409458	0.0506289	0	0	0	0	0.240503	0.0274895	0.0282604	0.0439992	0.0274073	0	0	0.0160096	0.0832467	0.097239	0.0538691	0.110757	0	0.417698	0.0296957	0.0310388	0.115749	0	0.0833743	0.056377	0.164214	0.0366814
AC012354.1	0	0	0.0220868	0.01099	0	0	0	0.077501	0	0.0349851	0	0	0.0206306	0.0964295	0	0	0.0157745	0	0	0	0.0475186	0	0	0.088162	0.0207125	0	0	0.240503	0	0.0141302	0.0109998	0	0.258553	0.044818	0	0.0166493	0.0729293	0.0269346	0	0	0.0321306	0	0	0	0	0.0416872	0	0.0252637	1.24717
AC012355.1	0	0	0.0110434	0	0	0	0	0	0	0	0.0154742	0.0255111	0	0.0160716	0	0	0	0.026284	0	0	0	0	0.151887	0	0	0	0	1.05821	0	0	0	0	0.0397774	0.179272	0	0	0.0243098	0.0269346	0	0	0	0.178174	0.0155194	0	0	0.0208436	0	1.20003	0
AC012358.2	0.397013	0.167082	0.949732	0.252769	0.159677	0.84468	1.29012	0.527007	1.95107	1.62681	0.448751	2.1812	0.206306	0.61072	0.331155	0.113613	0.252392	0.302266	9.05441	4.57679	0.380148	0.388985	0.776309	1.10203	0.352112	0.45319	0.568403	1.18648	0.054979	0.169563	0.351993	0.548146	1.90932	1.63586	2.75365	0.399584	8.55703	0.484822	4.20875	6.19381	3.71108	2.15294	0.155194	2.99019	1.69758	0.656573	7.85049	0.808439	1.24717
AC012363.1	0	2.19295	0	0.516529	0.233374	0	0.300028	0.573507	0.587419	0.104955	0	0	0	0.0321432	0.779188	0	0.662528	0.604532	0.244714	0.300665	0	0	0	0.727337	0	0	0.568403	0.352737	0	0.254344	0.52799	0	0.258553	0.022409	0	0	0.0243098	0.107738	0	0	0.0160653	0	0.744931	0	0.301792	1.24019	0.0422827	1.06108	1.19826
AC012368.1	2.69969	0.334164	2.62833	0.483559	1.74417	1.3726	0.165015	1.48802	0.230772	1.15451	0.773709	0.255111	0.226936	0.691078	2.16225	1.28762	0.189294	6.24245	1.69417	0.267258	0.736538	1.16696	3.40901	1.16815	0.1657	0.586481	0.124771	10.3416	0.728471	0.169563	0.769985	1.1237	0.517107	1.45658	0.75245	36.512	0.316027	1.50834	1.10757	0.734614	0.465894	3.26652	0.481101	8.81624	0.245206	1.34441	0.155037	28.2448	2.59215
AC012368.3	0.0529351	0.0835411	0.132521	0.02198	0.17196	0.0905014	0.0150014	0.0310004	0	0.0524776	0.0154742	0.0127555	0	0.128573	0.136358	0.189356	0	0.0919941	0.0188241	0	0.0950371	0.327567	0.13501	0.154284	0.0207125	0.0799746	0.0415905	1.50715	0.137447	0.0565209	0.0109998	0.0822218	0	0.0896359	0.0320192	0.799168	0.0243098	0	0.0221513	0.0144042	0.0160653	0.0742392	0.0155194	0.270082	0.113172	0.0729525	0	0.732648	0.0122271
AC012417.1	0.0264675	0.0835411	0.0331302	0	0	0.0905014	0.0450042	0	0	0	0	0.0127555	0	0	0	0.0189356	0	0	0.0188241	0	0	0	0.0506289	0.0220405	0.0414249	0.0799746	0.0138635	0	0.0274895	0	0	0	0.0198887	0	0.0160096	0	0.0486195	3.09747	0.0221513	0.0432126	0.0160653	0	0.0465582	0.0385831	0	0	0	0.0126319	0.0366814
AC012435.2	0.185273	0.417706	0.916602	0.0879198	0.208809	0.135752	0.135013	0.666508	0.146855	0.122448	0.263061	0.2296	0.0412611	0.192859	0.214277	0.0568067	0.299715	0.118278	0.357658	0.100222	0.285111	0.225202	0.253144	0.242446	0.1657	0.0799746	0.055454	0.994078	0.0137447	0.169563	0.186996	0.164444	0.298331	0.22409	0.144086	0.782519	0.194478	0.29628	0.50948	0.072021	0.0481959	0.54937	0.155194	0.405123	0.132034	0.187592	0.295979	0.353692	0.317906
AC012447.1	0.10587	0.271509	0.773038	0.15386	0.331637	0.256421	0.0450042	0.170502	0.104896	0.192418	0.0309484	0.127555	0.288828	0.192859	0.0779188	0.246162	0.741401	0.538822	0.169417	0.0668145	0.0475186	0.163783	0.438784	0.0661215	0.0828499	0.45319	0.221816	0.705474	0.054979	0.0847813	0.263995	0.30148	0.0994436	0.179272	0.0480287	0.532779	0	0.700299	0.243664	0.0432126	0.0803265	0.089087	0.124155	0.0964578	0.150896	0.145905	0.281885	0.189478	0.110044
AC012462.1	0	0	0.0110434	2.15404	0	0	0	0.0155002	0	0	0	0	0.0618917	0	0.0194797	0	0.0157745	0.026284	0	0	0	0.0409458	0.0675052	0	0.0414249	0	0	0	0	0	0.0219996	0	0	0	0	0.0332987	0	0.0269346	0	0	0	0	0.0155194	0	0.037724	0	0	0	0.0122271
AC012467.2	1.11164	0.939838	3.20258	2.28592	1.52308	1.96086	1.86017	1.19351	2.26576	8.18651	2.11996	3.12511	1.40288	2.13752	2.62976	1.68527	2.30307	3.48263	6.75786	2.47214	1.78195	2.10871	1.75513	2.02773	2.02982	3.2523	1.8993	1.29871	1.40196	1.45541	4.72991	1.86369	8.15437	2.33053	1.71303	2.48075	2.81993	1.61607	1.6392	2.65037	2.50619	4.63253	1.10188	2.33428	2.15027	4.65854	3.57994	3.27165	2.66552
AC012501.2	0	0	0.209824	0.01099	0.0122829	0.0754178	0.0450042	0.0310004	0.0209793	0	0.0309484	0	0	0.353575	0.214277	0.189356	0	0.06571	0	0	0	0.0204729	0.236268	0.396729	0	0.186607	0.055454	0.497039	0	0.0141302	0	0.0274073	0.0994436	0	0.0160096	0.216441	0	0	0	0.216063	0.0321306	0.0296957	0	0.25079	0	0.135483	0	0.0631593	0
AC012513.3	0.21174	0.250623	3.83206	0.890188	0.847518	0.603343	4.68044	0.465006	1.15386	2.04663	1.36173	3.08684	0.639548	1.35001	1.36358	0.587003	2.00336	1.76103	2.03301	0.300665	1.21172	0.266148	1.14759	0.88162	0.994198	1.83942	1.98248	1.02614	0.879663	0.508688	2.61795	1.06888	2.44631	0.560225	0.928556	1.06556	1.16687	0.29628	0.376572	0.749019	0.337371	2.24202	1.62954	1.09962	0.886515	1.52158	1.05707	0.985285	0.880354
AC012531.1	0.158805	0.167082	1.4246	0.505539	0.0368486	0	0.135013	0.945512	0	1.83672	0.0309484	0.0892888	0.0825223	0.289289	0.253236	0.0568067	0.110421	0.157704	0	0.0334073	0.237593	0.286621	0.253144	0.110203	0.103562	0.159949	0.0415905	0.0801676	0.0137447	0.0141302	0.725986	0.0274073	0	0.044818	0	0.316337	0	0.0808037	0.310118	0.0288084	0	0.133631	0	0.578747	0.132034	0.906696	0	0.20211	0.782537
AC012615.1	1.03223	0.877182	3.73267	1.14296	0.859801	2.08153	0.675063	1.53452	1.06994	1.11952	0.789184	0.701555	0.557025	1.97681	1.46098	1.93143	1.02534	1.13021	6.38138	5.71264	1.23548	0.9827	1.83952	1.56488	0.994198	2.7458	0.512949	1.53922	0.151192	0.395646	0.659987	2.32962	6.04617	1.85995	0.864517	2.564	4.05973	1.4814	0.68669	1.39721	2.89175	1.67781	1.05532	2.68153	0.886515	2.13647	2.70609	2.43795	2.44543
AC012615.6	1.03223	1.06515	3.4345	0.604449	0.700123	0.407256	0.330031	2.61953	0.482523	0.612239	1.60932	0.471955	0.185675	0.626792	1.11034	0.265098	0.536333	0.749095	0.734141	0.450998	1.02165	1.41263	0.928196	0.484891	0.455674	0.45319	0.138635	1.34681	0.164937	0.0847813	0.725986	0.959255	0.755771	0.941177	0.848508	1.61499	0.316027	0.781102	1.17402	0.201659	0.417698	2.61322	0.465582	1.58191	0.169758	0.635729	0.873843	1.16213	2.2987
AC012618.1	0.10587	0.0626558	0.0662604	0.0989098	0.0491315	0.0754178	0.0900084	0.155002	0.0629378	0.0524776	0.0773709	0.165822	0.0206306	0.192859	0.116878	0.132549	0.0946469	0.039426	0.0941206	0.233851	0.0475186	0.122837	0.151887	0.462851	0.24855	0.159949	0.194089	0.59324	0.0412342	0.127172	0.0769985	0.0822218	0.0994436	0.492998	0.224134	0.183143	0.364646	0.188542	0.0443026	0.0576168	0.321306	0.0296957	0.139675	0.0385831	0.018862	0.250123	0.126848	0.0252637	0.195634
AC012618.3	0.0529351	0.167082	0.507996	0.0549499	0.0491315	0.181003	0.0300028	0.201503	0.27273	0	0.201164	0.408177	0.144414	0.257145	0.214277	0.378711	0.299715	0.223414	0.22589	0.651441	0.308871	0.184256	0.337526	0.088162	0.331399	0.106633	0.083181	0.481005	0.0137447	0.0565209	0.351993	0.164444	0.0198887	0.156863	0.160096	0.183143	0.0243098	0.0538691	0.0443026	1.33959	0.240979	0.400892	0.372465	0.405123	0.037724	0.145905	0.225508	0.214742	0.0733628
AC012640.2	0.555818	1.58728	3.20258	2.20899	1.68275	1.91561	0.615057	2.48003	1.02798	0.682209	1.87238	0.280622	0.72207	1.71966	1.49994	1.09826	0.757175	0.52568	1.0165	0.885292	0.66526	1.57641	2.21079	0.88162	1.34631	2.9324	1.34476	0.705474	0.714726	0.791292	0.747986	2.57628	3.61975	0.358544	0.912546	1.33195	2.77131	1.23899	1.48414	2.16063	1.31735	1.14328	0.51214	0.713788	2.13141	2.11562	1.01479	1.1495	2.28647
AC012640.4	0.10587	0.0626558	0.242955	0.14287	0.110546	0.105585	0.075007	0.077501	0.104896	0.122448	0.0773709	0.0510222	0.0618917	0.0642863	0.0194797	0.0757423	0.14197	0.0788521	1.07298	0.501109	0.0712778	0.0614187	0.168763	0	0.0207125	0.0533164	0.110908	0.032067	0.0137447	0.0989115	0.054999	0.137036	0.497218	0.112045	0.0960575	0.149844	0.316027	0.215477	0.0886052	0.100829	0.144588	0.20787	0.0620776	0.0385831	0.037724	0.198014	0.183225	0.151582	0.122271
AC012645.1	0.158805	0.501247	1.18164	0.560489	0.565012	0.67876	0.345032	0.279003	0.209793	0.752179	0.634442	0.408177	0.165045	1.1893	1.12982	1.07933	0.362813	0.827947	1.46828	1.20266	0.736538	1.06459	0.776309	1.12407	0.559237	2.26595	0.540676	0.59324	0.646003	0.310865	0.219996	0.822218	1.43199	0.380953	0.624374	0.865766	1.92047	0.619495	0.996809	2.7512	0.851461	0.786936	0.434543	0.848829	2.11255	0.541933	1.25439	0.68212	1.8463
AC012645.3	0.132338	0.0417706	0.154608	0.12089	0.159677	0.0452507	0.0450042	0.294504	0.0629378	0.227403	0.340432	0.1148	0	0.241074	0.253236	0.17042	0.110421	0.13142	0.357658	0.0835181	0.285111	0.450404	0.168763	0	0.103562	0.0533164	0.0415905	0.0962011	0	0.197823	0.131997	0.219258	0.15911	0.134454	0.192115	0.166493	0.145859	0.484822	0.0664539	0.0432126	0.128522	0.653305	0.077597	0.578747	0.018862	0.239701	0.0845655	0.088423	0.0611357
AC012651.1	3.52018	0.167082	3.5891	0.417619	0.994912	2.32287	0.405038	2.48003	0.419585	0.857134	1.73311	0.82911	0.0825223	0.658935	1.0519	0.0378711	0.473235	0.788521	3.01186	0.918699	0.498945	1.35121	0.573794	1.16815	1.22204	0.319899	0.235679	0.881843	0.151192	0.155432	1.37497	1.47999	1.29277	1.61345	0.896537	0.449532	0.291717	2.1817	2.87967	0.0864252	0.465894	2.53898	1.50538	2.75869	0.509275	0.729525	3.01617	0.74528	1.47948
AC012668.3	0	0	0.0110434	0.19782	0	0	0.10501	0	0	4.37313	0	0	0	0	0	0	0.205068	0	0	0	0.0237593	0.0204729	0.0337526	0	0	0.106633	0.0138635	0.032067	0	0.0706511	0	0	0.536995	0	0	0.166493	0.0243098	0.0538691	0	0	0	0.0148478	0.0155194	0	0.018862	0	0	0.0126319	0.0122271
AC012676.1	0.899896	0.375935	0.596343	0.780288	1.01948	0.271504	0.300028	0.682008	0.797212	0.787164	0.541597	0.867377	0.330089	0.755365	1.11034	1.91249	1.43548	0.801663	2.35302	1.25277	0.427667	0.307094	0.523165	0.484891	0.932061	0.45319	1.5943	0.59324	0.54979	0.226083	0.824984	0.959255	0.735883	0.627451	0.496297	0.832467	0.9967	0.808037	0.465177	0.965082	0.337371	1.57387	0.527659	1.04174	0.301792	0.87543	1.90272	1.27582	0.965944
AC012676.5	0.661689	0.960723	1.91051	0.978108	0.626426	1.02568	1.20011	2.91404	0.692316	1.34693	1.65574	1.35209	0.144414	0.819651	2.24017	0.492325	1.46703	0.880515	0.771789	0.18374	0.546463	0.327567	0.523165	0.176324	0.310687	0.399873	0.346587	0.753575	0.123703	0.0706511	0.879983	0.822218	0.497218	0.627451	0.512307	0.949012	0.097239	0.834972	1.26262	0.374509	0.144588	2.10839	0.279349	1.27324	0.037724	0.708682	1.62084	2.19794	1.95634
AC013287.1	0.0529351	0	0	0.01099	0	0	0.0150014	0	0	0	0.0154742	0.0382666	0	0	0.0194797	0.0189356	0.031549	0.026284	0.0188241	0.0167036	0.0712778	0	0.0168763	0.0220405	0.0207125	0	0.027727	0.064134	0	0	0	0.0274073	0.119332	0.022409	0.0160096	0.133195	0.0243098	0.0538691	0.0221513	0	0	0.0445435	0	0.0192916	0	0	0.0422827	0	0.0122271
AC013356.1	0.0794026	0.0626558	0.143564	0.02198	0.0491315	0.0452507	0.0300028	0.0155002	0.0209793	0	0.0464226	0.0382666	0	0.0160716	0	0.0189356	0.0157745	0.06571	0.0941206	0.0501109	0.0475186	0.102365	0	0.220405	0.124275	0.0799746	0.027727	0.032067	0.0274895	0.0565209	0.0879983	0.0548146	0.15911	0.112045	0.0640383	0.0665974	0.145859	0.0538691	0.0443026	0.0432126	0.0803265	0	0.0155194	0.0385831	0.037724	0.0208436	0.112754	0.0757911	0.0122271
AC013391.3	0	0	0.695734	0.241779	0	0	0	0.077501	0.0629378	0.507284	0	0	0	0.0482148	0.175317	0	0.0157745	0.013142	0.508251	0.300665	0.0712778	0.0614187	0	0.088162	0	0	0	0.0801676	0.0412342	0.0282604	0.142997	0	0	0.022409	0.0480287	0	0.097239	0.0269346	0	0	0.0321306	0.0742392	0.0155194	0.0964578	0	0.0104218	0.775183	0.176846	0
AC013394.1	0.688156	0.125312	0.408606	0.318709	0.147394	0.181003	0.075007	2.01503	0.188813	1.80173	0.588019	0.306133	0.165045	0.273217	0.214277	0.227227	0.473235	0.341692	0.489427	0.55122	0.475186	0.573241	0.894443	0.374689	0.144987	0.186607	0.124771	1.37888	0.247405	0.197823	0.219996	0.493331	0.596661	0.246499	0.320192	1.46514	0.777912	0.781102	1.21832	0.201659	0.465894	0.905718	0.170713	0.289373	0.113172	0.239701	0.507393	1.13687	2.65329
AC013451.2	0.0529351	0.167082	0.0331302	0.16485	0.0245657	0.135752	0.0450042	0.170502	0.104896	0.0524776	0	0.204089	0.0412611	0.0160716	0.0973985	0	0.615205	0.118278	0	0.334073	0.0237593	0.0204729	0.0337526	0.176324	0.124275	0.0266582	0.0693175	0	0.0137447	0.0565209	0.153997	0.0274073	0.0397774	0.022409	0.160096	0.0166493	0	0	0.0886052	0.115234	0.160653	0.103935	0	0.0578747	0.132034	0	0.056377	0	0.0122271
AC013457.1	0.0264675	0.125312	0	0.01099	0	0.0452507	0	0.077501	0	0	0	0.3444	0.0206306	0	0.0194797	0.0568067	0.0630979	1.83988	0	0.0167036	0	0.0818916	0.32065	0	0	0.373215	0	0.0481005	0.137447	0.0282604	0.0989981	0.0274073	0	0	0.0160096	0.0332987	0.0243098	0.0269346	0	0	0	0.0296957	0	0.0192916	0.018862	0.0104218	0	0.0126319	0
AC013470.2	0.21174	0.730985	0.132521	0.0879198	0.0122829	0.0301671	0.0150014	0.0155002	0	0.262388	0.464226	0	0	0.241074	0.0779188	0.113613	0.0157745	0.06571	0	0	0	0.102365	0.0168763	0.0220405	0	0.106633	0	0.112235	0	0.0282604	0.0219996	0.0274073	0	0.044818	0.0160096	0.0166493	0.0729293	0	0.0443026	0.0144042	0	0.0296957	0	0.154333	0.660171	0.229279	0.0140942	0.113687	0.0366814
AC013643.3	0.0264675	0	1.22582	0	0.0122829	0.150836	0.0450042	0.0620008	0	0.104955	0.108319	0	0	0.241074	0.0973985	0.0757423	0.0473235	0	0.22589	0	0	0.102365	0.0506289	0.044081	0	0.0266582	0	0.176369	0.0274895	0	0.0769985	0.0274073	0.218776	0.044818	0.0320192	0.049948	0.510505	0.0269346	0	0.100829	0.0321306	0.163326	0	0.192916	0	0.0312654	0.36645	0.088423	0.110044
AC013652.1	0.449948	0.668329	9.23228	3.30798	2.87419	4.88707	0.495046	1.42602	0.167834	3.7434	1.09867	0.841866	1.07279	2.44288	1.75317	0.814229	0.978018	1.01193	0.188241	0.36748	1.75819	1.37168	2.39643	1.89548	1.22204	1.57283	0.83181	4.52145	2.15792	0.819553	0.857984	1.31555	1.73032	1.27731	0.416249	3.19667	1.11825	0.430953	1.12972	0.460935	0.192784	1.30661	1.07084	1.48545	3.62151	1.56327	2.33964	3.08217	1.52839
AC013701.1	0	0	0.0110434	0	0	0	0	0	0	0	0	0	0	0	0	0	0	0.013142	0.0188241	0.0167036	0	0	0.0506289	0.0220405	0	0	0	0.0160335	0	0	0	0	0.0198887	0	0	0	0	0	0	0.0144042	0.0803265	0.0148478	0	0.0385831	0	0	0.0281885	0.0126319	0
AC015522.1	0	0	0	0	0	0	0	0.0155002	0	0	0	0.0127555	0	0	0.0194797	0.0189356	0	0	0	0	0.0237593	0	0	0	0	0	0	0.689441	0	0	0.0219996	0	0.0198887	0	0.0160096	0.0332987	0.0243098	0	0	0	0	0	0	0	0	0.0937961	0	0.0252637	0
AC015574.1	0	0	0	0	0	0	0	0.170502	0	0	0	0.0127555	0	0.0321432	0	0	0	0.013142	0.0564724	0.0167036	0	0	0.0168763	0	0	0	0.0138635	0.064134	0	0	0	0	0.0198887	0.022409	0	0	0	0	0.0221513	0	0.0160653	0	0	0	0	0	0	0	0.0122271
AC015656.1	0.0264675	0.0208853	0.629473	0.0769298	0.0122829	0.362006	0.0300028	0.635508	0.209793	0.332358	0.0773709	0	0	0.337503	0.0194797	0.321905	0.536333	0.06571	0.169417	0.0334073	0.190074	0.429931	0.202515	0.352648	0.331399	0.0799746	0.235679	0.144302	0.0137447	0.0565209	0.0769985	0.191851	0.0397774	0.0896359	0.144086	0.099896	0.437576	0.0808037	0.0443026	0.302488	0.433763	0.41574	0.108636	0.212207	0.565861	0.0521089	1.18392	0.214742	0.25677
AC015660.1	0.132338	1.67082	0.154608	0.582469	0.417617	0.21117	0.690065	0.465006	0.104896	0.192418	0.170216	0.242355	0.123783	0.417861	2.10381	0.624874	0.0630979	0.289124	0.0941206	1.30288	0.0950371	0	0.0675052	0.771418	1.22204	0.159949	0.512949	0.176369	1.07209	0.395646	0.120998	0.246665	0.139221	0.112045	0.112067	0.049948	0.316027	0.0808037	0.930355	0.360105	0.449828	0.519674	0.651814	1.46616	0.169758	0.0208436	1.16982	1.25055	0.183407
AC015660.2	0.0529351	0.0208853	0.0331302	0.01099	0.0122829	0	0.0150014	0.0310004	0.251751	0.0174925	0.0154742	0.0637777	0	0	0.0389594	0.0568067	0.110421	0.473112	0.602372	0.417591	0.0237593	0	0.337526	0.044081	0.0621374	0.639797	0.0415905	0.032067	0.0137447	0.0141302	0.0109998	0.0274073	0.417663	0	0.0160096	0.0332987	0.534815	0.29628	0.0221513	0.0576168	0.530155	1.32146	0.0155194	0.733079	0	0.0104218	0.591958	0.0378956	0.0366814
AC015712.1	0.502883	1.00249	0.331302	0.978108	0.233374	0.452507	0.0150014	1.20902	0.0209793	1.94167	0.603493	0	0.618917	0.900009	0.350635	0.0189356	1.34083	0.0919941	0.112945	0.350776	0.475186	0.49135	0.219392	0.308567	0.1657	0.0533164	0.263406	0.705474	0.989621	0.296735	0.318994	0.246665	1.49165	0.313726	0.112067	0.116545	0.461885	0.781102	0.199362	0.0576168	0.883591	0.103935	0.201752	0.192916	0.773343	0.312654	0.0281885	0.54317	2.05416
AC015712.2	3.94366	0.814526	3.50076	3.75857	1.78102	3.19772	2.41523	3.41004	0.587419	4.4606	9.67137	1.07147	0.330089	5.48041	2.66872	0.814229	2.39772	1.48505	0.677669	2.17147	1.94826	2.55911	1.9239	1.21223	1.44987	1.35957	1.88544	5.05056	1.20954	1.54019	2.72795	4.02887	6.46383	2.4874	1.28077	1.08221	2.64976	3.52843	1.48414	0.619381	1.92784	3.4447	1.42778	2.48861	2.64068	1.59453	3.57994	6.77068	6.43147
AC015712.4	0.0264675	0	0.0110434	0.527519	0	0	0	0.0465006	0	0.13994	0.0773709	0	0	0.0482148	0.0194797	0	0.0157745	0.013142	0.0376483	0.0167036	0	0	0	0	0.0414249	0.0533164	0	0.192402	0	0.0423906	0.0989981	0	0.198887	0	0	0	0.145859	0	0.110757	0	0.0160653	0	0.0155194	0.135041	0.018862	0.0104218	0	0.0126319	0.268997
AC015712.6	0.132338	1.71259	0.971819	4.06629	1.25285	0.21117	0.0300028	1.72052	0	2.97373	0.402329	0.0127555	0.330089	0.691078	0.428553	0.0189356	0.836048	0.13142	0.0752965	0.434294	0.308871	0.532296	0.168763	0.308567	0.393537	1.09299	0.332724	1.81179	2.46031	0.63586	1.73797	0.246665	2.08832	0.22409	0.0640383	0.099896	0.559124	0.619495	0.0443026	0.158446	0.610481	0.0296957	0.946683	0.270082	0.339516	0.17717	0.0140942	0.164214	3.83932
AC015722.2	0	0	0.0331302	0.0439599	0	0.0150836	0	0	0	8.46639	0.0154742	0	0	0.0321432	0	0	0.0630979	0	0	0	0	0.0818916	0	0.0220405	0	0	0	0.0801676	0	0	0	0	0.0795549	0	1.52091	0.049948	0.340337	0	0	0	0	0	0	0	0.132034	0	0	0	0
AC015726.1	0.449948	0.187968	1.64547	0.461579	0.479032	0.663677	0.240022	0.279003	0.230772	0.279881	0.402329	0.522977	0.165045	0.30536	0.64283	0.530196	0.489009	0.709669	2.01418	0.601331	0.166315	0.204729	1.01258	0.528972	0.434962	0.479848	0.415905	0.497039	0.151192	0.324995	0.428992	0.274073	0.855215	0.717087	0.352211	0.299688	0.340337	0.59256	0.354421	0.100829	0.240979	0.519674	0.24831	0.790954	0.528137	0.573198	0.239602	0.353692	0.330133
AC015802.1	0.264675	0.35505	1.81112	0.516529	0.0859801	0.558092	0.150014	0.620008	0.209793	0.489791	0.324958	0.0510222	0.0618917	0.176787	0.409074	0.265098	0.252392	0.223414	0.207065	0.18374	0.380148	0.225202	0.185639	0.462851	0.1657	0.133291	0.0970445	0.160335	0.0962132	0.0847813	0.296994	0.191851	0.0596661	0.201681	0.208125	0.715922	0.0486195	0.188542	0.398723	0.0576168	0.27311	0.222718	0.077597	0.636622	0.18862	0.354341	0.479204	0.846334	0.68472
AC015802.3	0.0264675	0.0626558	0.872428	0.0989098	0.0122829	0.0905014	0.0600056	0.139502	0	0.559761	0.170216	0.0382666	0.0412611	0.128573	0.136358	0	0.0630979	0.105136	0.357658	0.283962	0.0950371	0.0818916	0.270021	0.308567	0.0414249	0.0266582	0.0415905	0.0962011	0.0137447	0.0141302	0.109998	0.0548146	0.119332	0.0672269	0.0320192	0.166493	0.243098	0.0538691	0.0443026	0.0576168	0.128522	0.103935	0.0465582	0.0771663	0.0565861	0.145905	0.239602	0.0378956	0.207861
AC015802.4	0.10587	0.125312	1.20373	0.13188	0.0614143	0.135752	0.0300028	0.139502	0.0839171	0.227403	0.263061	0.153066	0.123783	0.176787	0.233756	0.0757423	0.0788724	0.157704	0.5459	0.36748	0.166315	0.327567	0.202515	0.396729	0.124275	0.0533164	0.124771	0.27257	0.0687237	0	0.219996	0.0548146	0.338108	0.112045	0.112067	0.349636	0.194478	0.161607	0.0221513	0.072021	0.112457	0.222718	0.0465582	0.25079	0.0943101	0.427293	0.535581	0.265269	0.293451
AC015813.1	9.1313	5.45106	13.495	2.27493	0.565012	4.01223	2.73026	9.61012	7.09099	1.18949	3.17221	2.07915	1.73297	3.50361	6.25298	1.83675	2.2242	4.13973	10.3909	4.6102	3.56389	7.77971	4.16844	5.44401	1.22204	2.82577	3.0777	2.42106	0.398597	0.423906	2.26596	4.08368	9.80514	5.28852	5.3472	2.51405	1.65306	2.53185	5.20556	0.633785	1.02818	7.55755	1.95544	3.95477	1.11286	5.70072	6.34241	2.74111	5.97907
AC015813.5	0.582286	0.772755	2.02094	0.285739	0.282506	1.99103	1.0801	2.03053	0.839171	0.927104	1.25341	1.04595	0.309459	1.4143	1.4415	0.908907	1.95604	0.6571	0.86591	0.768367	1.04541	0.552769	0.658175	0.462851	0.579949	0.74643	1.23385	0.753575	0.494811	0.409776	0.890983	0.822218	2.02865	0.694678	0.896537	1.79813	0.559124	0.808037	1.52844	1.16674	0.610481	1.29176	0.791489	1.15749	0.396103	1.96972	2.67791	1.61688	1.10044
AC015813.6	3.41431	4.42768	19.8229	6.48409	2.59168	4.78149	5.3255	4.21605	7.53156	12.2623	4.98269	5.33182	1.56792	4.61255	3.99334	14.5615	4.47995	5.92705	12.8569	3.29061	7.12778	2.90715	5.34978	2.29221	5.75806	10.1568	11.6453	8.81843	1.22328	2.95322	3.39894	3.69998	6.8815	6.18488	7.62056	6.95942	2.2365	4.04018	3.3227	1.48363	3.00421	10.2302	3.46082	9.08633	16.0327	14.5176	9.92235	8.47598	3.58255
AC015818.2	0	0.125312	0.220868	0.0659399	0.0368486	0.120669	0	0.077501	0	0.192418	0.0309484	0	0.0412611	0.0482148	0.175317	0	0.031549	0.026284	0	0	0.0475186	0	0.219392	0.110203	0	0.0533164	0	0.0160335	0	0.0282604	0	0	0.0198887	0.022409	0	0.283039	0	0	0.17721	0	0	0	0.0310388	0.115749	0.018862	0.0625307	0	0.0252637	0.0733628
AC015818.3	0.0264675	0.125312	0.220868	0.02198	0.761538	0	0.21002	0.186002	0.356648	0	0	1.10973	0.0412611	0.40179	0.370114	0	0	0.118278	0.0376483	2.03784	0.118796	0	0.354402	0.0220405	0.0207125	0.159949	0.027727	0.352737	0	0	0.0109998	0.0274073	0.0198887	0.156863	0.208125	3.66286	0.704983	0.323215	0.0221513	0.489743	0.883591	0.252413	0.0155194	0.0385831	0	0.594042	0.690618	1.1495	0.0244543
AC015819.1	0.264675	0.271509	0.364432	0.0879198	0.196526	0.135752	0.345032	0.139502	0.482523	0.20991	0.278535	0.2296	0.0825223	0.337503	0.701269	0.189356	0.252392	0.223414	0.207065	0.567923	0.285111	0.0409458	0.270021	0.0220405	0.289974	0.346557	0.0693175	0.721508	0.0137447	0.423906	0.571989	0.164444	0.258553	0.22409	0.38423	0.216441	0.413266	0.457888	0.0221513	0.331297	0.498024	0.460283	0.341427	0.810246	0.150896	0.229279	0.183225	0.126319	0.244543
AC015849.3	0.397013	0.459476	1.49086	0.274749	0.110546	0.452507	0.54005	1.45702	0.335668	1.01457	0.773709	0.267866	0.165045	0.691078	1.03242	0.151485	0.567881	0.538822	0.357658	0.267258	0.498945	0.614187	0.843815	0.484891	0.186412	0.213266	0.263406	0.464972	0.0962132	0.0282604	0.263995	0.438516	0.198887	0.380953	0.208125	0.466182	0.121549	0.269346	0.465177	0.0576168	0.192784	0.950262	0.201752	0.540164	0.245206	0.646151	0.662429	0.783175	1.73625
AC015849.5	0.0264675	0.167082	0.530083	0.0879198	0.0982629	0.0754178	0.0150014	0.279003	0.0419585	3.11367	0.139268	0.408177	0.288828	0.353575	0.623351	0.0568067	0.0788724	0.367976	0.489427	0.0334073	0.902853	0.348039	0.337526	0.088162	0.0621374	0.0799746	0.166362	0.224469	0.577279	0.141302	0.109998	0.0822218	0.0994436	0.0672269	0.112067	0.266389	0	0.0808037	0.0221513	0	0.0963918	0.103935	0	1.11891	0.339516	0.917117	0.958409	0.252637	0.207861
AC015871.3	1.11164	1.06515	4.47257	1.61553	1.06861	1.79494	0.930087	2.07703	1.34267	2.23904	1.53194	0.854621	0.330089	1.78395	1.94797	0.889972	1.62477	1.60333	2.05183	1.70377	1.37804	1.14648	1.2826	1.16815	0.766361	3.99873	0.388178	2.05229	0.329874	0.423906	1.27598	1.8911	2.6452	1.36695	0.656393	2.86369	1.77461	1.93929	2.43664	0.979486	1.49407	4.60283	1.41226	2.21853	1.52782	1.0526	2.60744	2.51374	1.14935
AC015878.1	0	0	0	0	0	0	0	0	0	0	0	0	0.72207	0	0	0	0.268166	0.157704	0	0	0	0	0.151887	0.396729	0.745649	0	0.790219	0.064134	0	0	0.0109998	0.191851	0	0	0	0.0166493	0	0	0	0	0	0	0.26383	0.115749	0	0	0	0	0
AC015883.1	0.0529351	0.0417706	0.154608	0.670389	0.0982629	0	0.0150014	0.077501	0.0629378	0.0174925	0	0.0127555	0.103153	0.0321432	0.175317	0	0.0157745	0.013142	0.0941206	0.0334073	0.142556	0.0204729	0.0337526	0.0220405	0.0414249	0.159949	0	0.144302	0.0137447	0.0282604	0	0	0.0198887	0.044818	0.624374	0.0332987	0.0486195	0.0269346	0.598085	0	0.160653	0.0296957	0	0.0385831	0.018862	0.0625307	0.0281885	0.0252637	0.0244543
AC015909.5	0.21174	0.229738	0.960775	0.0769298	0.0859801	0.181003	0.135013	0.418505	0.188813	0.20991	0.123794	0.191333	0.0825223	0.273217	0.389594	0.227227	0.31549	0.381118	0.169417	0.334073	0.190074	0.122837	0.202515	0.286527	0.352112	0.0799746	0.31886	0.27257	0.274895	0.0141302	0.307994	0.30148	0.278442	0.0896359	0.0960575	0.183143	0.267407	0.107738	0.155059	0.072021	0.0803265	0.386044	0.108636	0.385831	0.0754481	0.281388	0.521487	0.593697	0.244543
AC015911.3	0.0794026	0.0208853	0.276085	0.02198	0.0491315	0.0754178	0.135013	0.558007	0	0.384836	0.324958	0.1148	0.206306	0.273217	0.428553	0.17042	0.173519	0.289124	0.0188241	0.0501109	0.33263	0.532296	0.303773	0.0661215	0.310687	0.106633	0.0138635	0.192402	0	0.240214	0.285995	0.164444	0.0795549	0.022409	0.0960575	0.099896	0.0729293	0.457888	0	0.158446	0.0963918	0.697849	0.077597	0.98387	0.207482	0.656573	0.0422827	0.189478	0.0611357
AC015911.7	0.10587	0.0835411	0.242955	0.0549499	0.34392	0.346922	0.120011	0.77501	0	0.454806	0.649916	0.242355	0.0618917	0.0964295	0.233756	0.0757423	0.173519	0.289124	0.0564724	0.250554	0.118796	0.593714	0.270021	0.0220405	0.289974	0.0533164	0.055454	0.368771	0.109958	0.169563	0.164997	0.191851	0.0198887	0.515407	0.208125	0.0665974	0.145859	0.269346	0.17721	0.144042	0.144588	0.608761	0.186233	0.925995	0.226344	0.614886	0	0.164214	0.0733628
AC015912.3	0.926364	0.626558	0.430692	0.384649	0.565012	1.34244	0.330031	0.511506	0.251751	0.0874627	0.4797	0.1148	0.206306	0.417861	0.68179	0.265098	0.252392	0.223414	1.33651	0.73496	0.522704	0.737025	1.13071	0.705296	0.103562	0.533164	0.166362	1.17045	0.274895	0.197823	0.340994	1.97332	0.974547	0.515407	0.688412	0.699272	7.04983	0.404018	0.310118	0.158446	1.68686	0.519674	0.26383	0.36654	0.320654	0.489824	1.08526	0.606329	0.758082
AC015921.1	0.0529351	0.0626558	0	0.263759	0.0122829	0.0754178	0.0300028	0.0155002	0	0	0.18569	0.0255111	0	0.241074	0.0584391	0.0189356	0.0157745	0.052568	0.0752965	0	0.0950371	0.0409458	0	0.0661215	0	0	0	0.144302	0.0687237	0.0141302	0.0879983	0.0274073	0.15911	0.201681	0	0.0832467	0.145859	0.0808037	0.0221513	0.0144042	0.176718	0.089087	0.0620776	0.135041	0	0.198014	1.00069	0.0126319	0.709174
AC015922.2	0.794026	1.58728	1.08225	0.714348	0.577295	0.799429	0.825077	1.73602	0.629378	2.65887	1.74858	0.395422	0.453873	1.62323	0.486993	0.568067	3.0918	1.53762	0.0941206	0.200444	0.879093	0.573241	0.826938	0.815499	0.517812	1.25294	0.623857	3.03033	2.76269	1.24346	0.945982	0.90444	0.15911	0.291317	0.352211	0.699272	0.0243098	0.700299	0.0886052	0.345701	0.27311	0.54937	0.900125	1.81341	0.867653	4.42926	0.169131	2.8169	1.33276
AC015922.3	1.8792	1.52463	1.35834	1.02207	1.54764	1.35752	0.85508	1.87552	0.755254	3.11367	1.22246	0.497466	0.72207	1.59109	0.486993	0.757423	3.28109	2.08958	0.470603	0.384183	1.283	0.63466	0.961949	1.14611	1.09776	2.85243	0.776356	4.45732	3.23001	1.97823	0.846984	1.04148	0.676216	0.627451	0.928556	1.63164	0.413266	1.96622	0.221513	0.460935	0.481959	0.742392	1.13292	1.94845	1.8862	4.33546	0.267791	2.91796	1.49171
AC015961.2	0.0264675	0.187968	0.187738	0.02198	0.0245657	0.0452507	0	0.077501	0	0.507284	0	0.0255111	0	0.0321432	0	0.0189356	0.0630979	0	0.244714	0.0334073	0.0237593	0.0204729	0.0168763	0.0220405	0.0207125	0.0799746	0.0138635	0.224469	0.0137447	0	0.0439992	0.0548146	0.178998	0.0896359	0.192115	0.0332987	0	0.0808037	0.0221513	0	0.0481959	0.0742392	0.0620776	0.0771663	0.0754481	0.0625307	0.0281885	0.0505274	0.0366814
AC016026.1	0.132338	0.146197	0.673647	0.241779	0.122829	0.226253	0.0300028	0.387505	0.125876	0.332358	0.386855	0.0382666	0.0825223	0.144644	0.233756	0	0.0946469	0.105136	0.131769	0.100222	0.142556	0.0818916	0.0843815	0.044081	0.144987	0.0266582	0.0415905	0.112235	0	0.0141302	0.318994	0.0822218	0.0795549	0.112045	0.0960575	0.366286	0.0243098	0.0808037	0.199362	0.0864252	0.0160653	0.252413	0.0310388	0.0771663	0.0565861	0.0312654	0.0704712	0.240005	0.220088
AC016027.1	0.397013	0.647444	1.06017	0.439599	0.552729	0.814512	0.360034	0.930012	0.356648	0.20991	0.4797	0.446444	0.165045	0.61072	1.0519	0.492325	1.11999	0.6571	0.847086	0.584627	0.285111	0.552769	0.843815	0.330608	0.434962	1.33291	0.388178	0.513072	0.852174	0.847813	0.263995	0.794811	1.11377	0.64986	0.36822	0.815818	0.826532	0.700299	0.753144	2.13182	0.690808	0.950262	0.372465	0.443706	1.37693	0.58362	1.14163	0.467379	1.03931
AC016044.1	0	0	0	0	0	0	0	0	0	0.0349851	0	0.586755	0	0	0	0	0.0157745	0.013142	0.0564724	0.0167036	0	0	0.0337526	0	0	0	0	0.224469	0.0137447	0	0	0	2.16787	0	0	0	0.0486195	0	0	0.360105	0.0160653	0	0.0155194	0.192916	0	0	0.0704712	0.0126319	0
AC016065.1	2.59382	2.2765	3.69954	2.70353	2.5057	4.70607	2.74526	4.77406	1.84618	4.77546	2.01164	3.22715	2.82639	6.49292	2.57132	3.59776	15.1908	2.4707	9.39324	3.2405	2.82735	5.05681	3.18962	2.62282	2.83761	7.22438	3.14701	4.24888	1.85554	4.8184	1.60597	4.96072	20.366	2.53221	4.93095	3.31322	5.27522	3.44762	2.74676	5.8337	6.12088	4.098	6.68886	2.95161	3.24427	3.80395	10.768	3.67587	2.95897
AC016355.1	0.238208	0.35505	0.784081	0.571479	0.270223	0.603343	0.765072	1.24002	0.524482	0.682209	0.557071	0.191333	0.0825223	0.385718	0.272716	0.284034	0.394362	0.26284	0.451779	0.133629	0.0475186	0.307094	0.607546	0.617134	0.476387	1.54618	0.415905	0.448938	0.206171	0.551078	0.428992	0.274073	0.894992	0.739496	0.112067	0.266389	0.534815	0.538691	0.642388	0.763423	0.353437	0.445435	0.356946	0.578747	0.301792	0.87543	2.25508	0.707384	0.42795
AC016394.1	0.397013	0.647444	0.872428	1.14296	0.565012	0.558092	0.435041	2.97604	0.188813	0.629731	0.680864	0.48471	0.639548	0.450004	0.603871	0.151485	0.567881	0.210272	0.997679	0.384183	0.641501	0.307094	0.624423	0.374689	0.1657	1.43954	0.415905	1.02614	0.192426	0.805422	0.703987	0.657775	3.8783	0.87395	0.208125	1.23205	0.94808	1.37366	0.753144	0.115234	0.240979	0.920566	0.636295	0.270082	0.641309	0.69826	0.902032	1.1116	1.13712
AC016405.3	0.238208	0	0.220868	0.274749	0.0491315	0.196086	0.0150014	0.124002	0.0209793	1.25946	0.154742	0.0510222	0.103153	0.112501	0.448033	0.189356	0.283941	0.157704	0.414131	0.18374	0.285111	0.184256	0.438784	0.352648	0.414249	0.0533164	0.291133	0.160335	0.0687237	0.183693	0.0439992	0.493331	0.119332	0.22409	0.128077	0.216441	0.316027	0.161607	0.354421	0.144042	0.27311	0.193022	0.232791	0.0964578	0.245206	0.0416872	0.253696	0.189478	0.0244543
AC016582.2	0.185273	1.79613	0.110434	0.02198	0.208809	1.07093	0.075007	0	0.482523	0.0699701	0.417803	0.102044	0.0206306	0.0482148	1.11034	0.435518	0.0473235	0.06571	0.395307	0.78507	0.142556	0.0204729	0.32065	0.044081	0.1657	0.106633	0.0138635	0.0160335	0	0	0.142997	0.328887	0.914881	0.0896359	0.0800479	0.116545	0.0486195	0.188542	0.199362	1.94457	0.54622	0.0742392	0.0620776	0.0771663	0.0943101	0.0625307	0	1.49056	0.0244543
AC016590.3	0.0794026	0.229738	0.276085	0.14287	0.0859801	0.241337	0.0900084	0.0465006	0.440565	0.192418	0.247587	0.0765332	0.103153	0.128573	0.486993	0.0189356	0.0946469	0.275982	0.752965	0.283962	0.142556	0.0818916	0.236268	0.154284	0.1657	0.159949	0.207952	0.0481005	0.0137447	0.155432	0.0989981	0.137036	0.894992	0.044818	0.0960575	0.116545	0.170168	0.161607	0.110757	0.316892	0.0963918	0.163326	0.124155	0.115749	0.320654	0.333497	0.183225	0.240005	0.0489085
AC016596.2	0.688156	1.02338	1.0933	0.560489	0.60186	0.543008	0.75007	0.604508	1.17484	1.01457	0.4797	0.459199	0.536395	0.787508	0.740229	0.605938	0.410137	0.643958	0.809438	0.768367	0.546463	0.552769	1.50199	1.82936	0.766361	0.74643	0.471359	0.497039	0.604768	0.522818	0.417992	0.493331	1.86954	0.896359	0.512307	0.283039	0.777912	0.29628	0.287967	0.403318	0.835395	0.54937	0.279349	0.347248	0.452689	0.885852	0.577864	0.707384	0.586902
AC016642.1	0	0	0	0	0	0	0	0.0465006	0	0.227403	0	1.27555	0	0.0160716	0	0	0.0788724	0	16.5276	0.0167036	0	0	0.0506289	0.044081	0.0207125	0	0	0.032067	0	0	0	0	9.62614	0	0	0	0.0486195	0.161607	0	0.0144042	1.87964	0.0296957	0.0155194	0.0578747	0	0	0	0.290533	0
AC016687.3	0	0	0	0	0	0	0	0	0	0	0	0.0510222	0	0	0	0	0.552107	0	0	0	0	0.0204729	0	0	0	0	0	0.0160335	0	0.0282604	0.186996	0	1.0541	0.044818	0	0	0	0	0.0221513	0	0.0481959	0	0	0	0.245206	0	0	0	0.0122271
AC016705.2	0.0264675	0.0417706	10.8336	0.0769298	0.0122829	0.120669	0.150014	1.08501	0	24.3321	0.139268	0.153066	0	1.88038	0.0584391	0.17042	0.347039	1.23535	0.0188241	0.0334073	7.67425	12.3452	0.270021	0.0661215	0.124275	1.59949	0.0138635	2.34089	0.893408	0.0282604	0.241995	0.0548146	2.76453	0.044818	0.0960575	1.1488	1.33704	0.107738	0.0443026	0.230467	0.192784	0.0445435	0.0620776	0.36654	0.0943101	0.58362	0.112754	4.01693	0.745855
AC016710.1	0	0	0	0	0	0	0	0	0	0	0	0.0510222	0	0	0	0	0.252392	0	0	0	0	0	0	0	0	0	0	0	0	0.310865	0	0	1.49165	0	0	0	0	0	0	0	0	0	0	0	0.207482	0	0	0	0
AC016717.2	0.158805	0.0208853	9.46419	0.14287	0.0122829	0.497758	0	0.139502	0	0.104955	0.495174	0	0	0.0642863	0	0.0189356	0.189294	0.183988	0	0.0835181	0	0.0409458	0.489412	0.154284	0.0621374	1.1463	0.83181	0.32067	0.426087	0.0565209	0.51699	0.0822218	1.27288	0.268908	2.59355	1.09886	0.145859	0.29628	0.0886052	0.158446	0.160653	0.727544	0.124155	1.11891	0.0754481	0.0416872	0	0	0.0978171
AC016734.1	0	0	0	0	0	0	0	0.0155002	0	0	0	0	0.0206306	0.30536	0.0389594	0	0	0	0.0376483	0	0.190074	0.102365	0.0337526	0.0661215	0.0207125	0	0	1.92402	0	0.0141302	0.054999	0	0	0.022409	0	0.0332987	0	0	0	0	0.465894	0.0296957	0.0155194	0.0964578	0	0.0729525	0.169131	0.113687	0.0978171
AC016735.1	0.0264675	0.0626558	0.0110434	0.318709	0	0.0150836	0	0.0310004	0	0.0699701	0.0154742	0.0255111	0.0825223	0	0.0194797	0	0	0.039426	0.0188241	0.0167036	0.0237593	0.0409458	0	0.044081	0.0207125	0	0	0.0481005	0	0.0423906	0.0769985	0.0274073	0	0	0	0.0332987	0.0729293	0.0538691	0.0664539	0	0.0642612	0.0296957	0.0155194	0	0.0754481	0	0.056377	0.0126319	0.0489085
AC016737.1	0.238208	0.167082	0.68469	0.20881	0.122829	0.21117	0.0600056	0.201503	0.125876	0.20991	0.29401	0.0127555	0	0.0482148	0.0779188	0.0378711	0.0788724	0.026284	0.150593	0.350776	0.190074	0.122837	0.219392	0.0661215	0.103562	0.0799746	0.0415905	0.160335	0	0.0423906	0.120998	0.109629	0.875104	0.313726	0.224134	0.216441	0.097239	0.350149	0.199362	0.0144042	0.0160653	0.296957	0.0310388	0.173624	0.0754481	0.0208436	0.225508	0.20211	0.0855899
AC016738.1	1.11164	0.187968	1.98781	0.241779	0.0491315	0.150836	0.465043	0.108501	0.0419585	0.559761	0.386855	0.0510222	0.0206306	0.128573	0.155838	0.189356	0.157745	0.275982	0.0564724	0.217147	0.0237593	0.225202	0.371278	0.088162	0.103562	0.0533164	0.0970445	0.128268	0.0962132	0.0847813	0.351993	0.109629	0.0795549	0.380953	0.288172	0.149844	0	0.430953	0.287967	0.072021	0	0.371196	0.0155194	0.25079	0.0754481	0.0416872	0.197319	0.13895	0.317906
AC016739.1	1.90566	1.19046	7.46533	1.65949	2.97245	1.46311	1.42513	1.19351	1.09092	1.01457	0.820132	2.72969	0.7427	0.900009	0.993465	1.13613	1.89294	2.39185	5.91078	3.39084	1.25924	1.61736	3.2065	5.62033	2.40265	3.09235	2.17657	2.40503	1.11332	1.34237	1.29798	0.931847	4.0573	6.58824	1.63298	2.36421	6.12606	2.07396	2.99043	0.777827	4.70713	1.06904	1.39675	1.1382	1.16945	1.50074	2.17051	3.94114	1.8463
AC016747.1	1.1381	0.501247	8.7795	8.38535	7.67679	4.32898	4.68044	5.59557	2.74828	6.59469	5.92661	0.956665	1.17594	1.94466	1.85057	2.57524	14.7334	4.73112	5.3084	3.72491	1.42556	3.31661	4.47222	6.1493	7.8086	6.34465	9.69058	2.26073	0.687237	5.34122	20.7676	4.8785	1.65076	5.91597	4.6748	5.0947	3.9868	5.764	6.734	1.20995	3.77534	1.35115	4.26783	2.35357	12.3735	11.1722	4.82023	1.1116	4.67077
AC016747.2	0	0	0.287128	0.0659399	0.0736972	0.0754178	0.0150014	0.0465006	0.188813	0.0699701	0.154742	0.0255111	0	0.0482148	0.0194797	0.0189356	0.0473235	0.0788521	0.790613	0.73496	0	0.0409458	0.0675052	0.044081	0.0207125	0.0533164	0.0138635	0.0481005	0.0412342	0	0.120998	0.0548146	2.88386	0.022409	0.0640383	0.0332987	0	0.215477	0.0443026	0.187255	1.01211	0.103935	0.0465582	0.0578747	0.018862	0.17717	0.112754	0.0126319	0.0366814
AC016831.1	4.8965	0.522132	0.662604	0.560489	0.60186	1.32735	0.255024	2.54203	1.46855	0.559761	2.58419	0.982176	0.949006	0.417861	0.331155	0.132549	0.930695	1.74789	0.734141	0.818478	0.261352	1.39216	0.45566	0.793458	0.911348	0.479848	0.221816	0.561173	0.439832	0.494558	2.90394	1.72666	4.51474	0.627451	0.816489	1.73153	2.52821	0.834972	0.310118	0.201659	1.59046	1.30661	1.07084	0.86812	0.433827	0.166749	0.648335	0.176846	0.476858
AC016866.1	0.10587	0.0417706	0.507996	0.16485	0.0736972	0.150836	0.0600056	0.124002	0.125876	0.384836	0.139268	0.127555	0.0412611	0.208931	0.233756	0.208291	0.0946469	0.315408	0	0.150333	0.118796	0.368512	0.59067	0.242446	0.331399	0.159949	0.263406	0.881843	0.0824684	0.0706511	0.0879983	0.0274073	0.576773	0.112045	0.320192	0.133195	0.218788	0.0808037	0.0221513	0.0864252	0.128522	0.193022	0.155194	0.192916	0.207482	0.156327	0.197319	0.34106	0.415723
AC016876.1	4.49948	2.00499	2.90441	1.17593	1.67047	15.4757	1.50014	3.73555	2.8322	2.25654	2.73893	3.15062	2.16621	4.22683	5.5712	3.63563	5.01629	5.07282	3.06833	1.48662	7.67425	2.23155	7.35806	11.1966	2.92046	2.37258	2.02407	5.08262	2.35035	2.91082	3.86093	3.28887	9.26814	2.68908	4.81888	3.56296	3.08734	3.85164	3.81002	1.7141	3.4701	2.28657	2.04856	3.24098	3.62151	3.83522	3.439	5.1538	17.1791
AC016876.2	3.41431	1.48285	3.48971	1.13197	1.53536	2.69996	0.870081	2.20103	0.923088	0.629731	1.40815	1.17351	0.7427	0.932152	1.01294	1.02252	1.84561	1.28792	5.21428	1.35299	1.14045	1.04412	1.9239	1.36651	1.18061	1.27959	0.582267	1.73162	0.989621	0.593469	1.57297	1.72666	3.02308	2.10644	1.45687	2.24766	3.40337	1.53527	1.39553	1.7285	1.8957	1.48478	1.0398	0.443706	0.264068	0.666994	1.05707	1.60425	2.80001
AC016877.3	0.0794026	0	0.496953	0.01099	0.0614143	0.482674	0.180017	0.0465006	0.356648	0.332358	0.0773709	0.102044	0.0412611	0.0321432	0.0779188	0.0189356	0.110421	0.210272	0.301186	0.467702	0.0475186	0.0204729	0.0843815	0.242446	0.124275	0.399873	0.0415905	0.064134	0.0962132	0.0989115	0.0989981	0.274073	1.0541	0	0.864517	0.233091	0.291717	0.161607	0	0.460935	0.353437	0.178174	0.356946	0.115749	0.320654	0	1.07116	0.0505274	0.146726
AC016885.3	0.0264675	0	0.0220868	0	0	0	0	0.139502	0	0.0174925	0	0.0510222	0	0.0160716	0	0	0.615205	0	0	0	0	0.0409458	0	0	0	0	0	0.064134	0	0.183693	0.0109998	0	0.119332	0	0	0	0	0.107738	0	0	0	0	0	0.0192916	0.697895	0.0208436	0.0140942	0.214742	0.0122271
AC016888.1	1.19104	0.730985	0.883471	0.373659	1.89156	3.43905	1.81517	1.36402	1.19582	0.419821	1.40815	1.08422	0.206306	3.11789	6.21403	4.5256	1.90871	2.29985	2.24007	2.45543	5.63095	0.614187	2.48081	2.24813	0.724936	0.186607	1.35862	2.74173	3.83478	1.37063	0.670987	2.08295	1.17343	4.86275	3.31398	5.59418	7.29293	1.5622	3.16764	2.88084	2.85962	3.26652	1.35019	4.16698	1.41465	8.44165	7.75183	3.4106	2.99565
AC016924.1	0	0.104426	0.496953	0.17584	0.0736972	0.497758	0.0450042	0.0620008	0	0.314866	0.0309484	0	0.0206306	0	0.0584391	0.0378711	0.189294	0.039426	0	0	0.0475186	0.0409458	0.0337526	0.110203	0.352112	0.0266582	0.31886	0.064134	0.109958	0	0.0329994	0.109629	0	0.179272	0.112067	0.0832467	0	0.0538691	0.199362	0	0.0160653	0	0.139675	0.0385831	0.264068	0.0104218	0	0.0757911	0.0244543
AC016949.1	0.158805	0.125312	1.51294	0.17584	0.282506	0.0150836	0.0900084	0.573507	0.209793	0.612239	0.417803	0.165822	0.165045	0.466076	0.253236	0.132549	0.110421	0.407402	0.395307	0.217147	0.66526	0.286621	0.540041	0.176324	0.24855	0.399873	0.0693175	0.160335	0.673492	0.127172	0.340994	0.219258	0.198887	0.336135	0.144086	0.549428	0.218788	0.134673	0.199362	0.144042	0.353437	0.608761	0.217271	0.424414	0.37724	0.687838	0.36645	0.303165	1.01485
AC016957.2	0.264675	0.229738	0.253998	0.318709	0.270223	0.286588	0.120011	0.186002	0.650357	0.20991	0.355906	0.369911	0.165045	0.208931	0.350635	0.17042	0.110421	0.354834	0.357658	0.450998	0.118796	0.614187	0.13501	0.110203	0.269262	0.319899	0.0970445	0.256536	0.0687237	0.254344	0.659987	0.383702	0.397774	0.492998	0.272163	0.382935	0.097239	0.404018	0.199362	0.144042	0.369502	0.608761	0.0465582	0.192916	0.18862	0.333497	0.267791	0.151582	0.110044
AC017033.1	0.10587	0	0.165651	0	0.0736972	0.0905014	0.0150014	0.0310004	0	0.0349851	0.0309484	0	0	0.0321432	0.0973985	0	0.0157745	0.06571	0.0941206	0.0167036	0.0237593	0.0204729	0.303773	0.044081	0.0207125	0	0.0138635	0.0160335	0	0.0141302	0	0	0.0198887	0.0896359	0.0960575	0.0665974	0.145859	0	0.0221513	0	0.0160653	0.0445435	0.0155194	0	0.018862	0.0208436	0	0.0126319	0.0244543
AC017074.1	0.397013	0.501247	0.231911	0.263759	0.577295	0.256421	0.555052	0.232503	0.587419	0.122448	0.355906	1.44138	0.123783	1.02858	0.837627	0.113613	0.331264	0.39426	0.112945	0.116925	0.0475186	0.184256	0.489412	0.088162	0.434962	0.479848	0.346587	0.208436	0.426087	0.438037	0.351993	0.60296	1.43199	0.515407	0.0800479	0.332987	0.097239	0.269346	0.775296	0.331297	0.690808	0.193022	0.170713	0.636622	0.320654	0.500246	1.01479	0.151582	0.220088
AC017076.1	0.0529351	0.0208853	0.0773038	0.0439599	0.0245657	0.0452507	0.0150014	0.124002	0.146855	0.157433	0.0154742	0.0255111	0.0618917	0	0.0584391	0.0378711	0.45746	0.236556	0.0376483	0.317369	0.213834	0.102365	0.236268	0.0220405	0.828499	0.186607	0.0138635	0.208436	0.054979	0.141302	0.0989981	0.0274073	0.0795549	0.112045	0.160096	0.616026	0.0486195	0.29628	0.0664539	0.0144042	0.160653	0.0296957	0.124155	0.135041	0.28293	0.0312654	0.267791	0.101055	0.134498
AC017083.1	0.10587	0.0835411	0.596343	0.307719	0.135112	0.196086	0.0300028	0.341004	0.0419585	0.367343	0.154742	0.0892888	0.0825223	0.273217	0.194797	0.0378711	0.189294	0.06571	1.22357	0.384183	0.308871	0.245675	0.118134	0.220405	0.144987	0.346557	0.083181	0.0962011	0	0.0423906	0.153997	0.164444	0.77566	0.291317	0.192115	0.299688	0.753602	0.161607	0.0664539	0.27368	0.27311	0.133631	0.077597	0.25079	0.037724	0.218858	0.394639	0.240005	0.220088
AC017100.1	0.132338	1.90056	1.68964	0.23079	0.17196	0.603343	0.150014	0.325504	0.0839171	0.822149	0.572545	0.318888	0.123783	1.12501	0.798668	0.700616	0.520558	0.486254	0.150593	0.317369	0.593982	2.29297	1.72138	0.396729	0.414249	1.38623	0.304997	1.57128	0.151192	0.254344	0.857984	0.30148	0.218776	0.156863	0.160096	0.432883	0.437576	0.404018	0.33227	1.61327	1.30129	0.371196	0.108636	0.578747	0.603585	0.865008	0.690618	1.45266	1.4428
AC017104.1	0.529351	0.229738	1.23686	0.362669	0.110546	0.135752	0.120011	1.06951	0.0839171	0.734686	0.309484	0.0765332	0.0412611	0.225002	0.272716	0.0946778	0.220843	0.972509	0.451779	0.133629	0.237593	0.348039	0.236268	0.617134	0.269262	0.186607	0.166362	0.256536	0.109958	0.141302	0.307994	0.219258	0.377886	0.22409	0.448268	0.24974	0.534815	0.969644	0.33227	0.0576168	0.176718	0.267261	0.24831	0.462998	0.414965	0.573198	0.140942	0.378956	0.843672
AC018413.1	0.635221	0.292394	0.452779	0.14287	0.442183	0.814512	1.44013	0.480506	0.944067	0.664716	1.00582	0.637777	0.330089	0.932152	0.525952	0.871036	0.662528	0.551964	1.31769	0.384183	0.570223	0.429931	0.658175	0.484891	0.455674	0.559822	0.55454	1.26665	0.646003	0.423906	0.604988	0.383702	1.43199	1.2549	0.448268	0.416234	0.802222	0.457888	0.354421	1.41161	1.44588	0.519674	0.589737	0.829537	0.301792	1.04218	0.944314	0.429483	1.27162
AC018470.1	0.0529351	0.0417706	0.298172	0.01099	0	0.573175	0	0.0620008	0.188813	0.332358	0	0	0	0.0803579	0.136358	0.246162	0.0946469	0.039426	0.131769	0.150333	0	0.122837	0	0	0.144987	0.159949	0.027727	0.032067	0.0824684	0.0141302	0.0219996	0	0.0596661	0.0896359	0.0800479	0.0166493	0.388956	0.0808037	0.0886052	0.187255	0	0.237565	0	0.0192916	0.0754481	0.0521089	0.239602	0.0505274	0.440177
AC018475.1	0.0794026	0.0835411	0.165651	0.17584	0.25794	0.105585	0.255024	0.0620008	0.0419585	0.0349851	0.108319	0.191333	0.144414	0.0642863	0.0973985	0.189356	0.205068	0.13142	0.244714	0.283962	0.0712778	0.14331	0.32065	0.352648	0.24855	0.0799746	0.124771	0.128268	0.0687237	0.226083	0.230996	0.0274073	0.755771	0.380953	0.160096	0.0832467	0.194478	0.107738	0.132908	0.072021	0.176718	0.163326	3.02628	0.0578747	0.0943101	0.156327	0.211414	0.151582	0.110044
AC018521.5	1.0587	1.06515	4.31797	1.51662	1.89156	4.34407	2.76026	1.45702	1.27974	2.76382	3.12579	1.35209	1.87738	1.36608	1.2467	1.26868	3.56503	1.48505	2.33419	2.93984	0.807816	1.2079	2.02515	3.68076	2.07125	1.54618	3.57678	1.15441	2.19916	1.17281	1.06698	2.52147	4.77329	4.36975	1.74504	2.03122	2.94148	1.69688	1.94931	2.11742	3.24519	1.72235	1.75369	1.54333	1.92393	2.08436	3.48128	1.35161	1.1738
AC018529.2	0.238208	0	0.176694	0.0879198	1.27742	0.271504	0.150014	0.868011	0.146855	0.489791	0.711813	0.153066	0.144414	0.337503	0.194797	0.151485	0.45746	0.381118	0.22589	0.167036	0.308871	0.49135	0.59067	0.110203	0.434962	0.533164	0.055454	0.32067	0.0274895	0.169563	0.351993	0.411109	0.119332	0.0672269	0.272163	0.74922	0.218788	0.188542	0.221513	0.100829	0.353437	0.475131	0.124155	0.482289	0.0754481	0.396028	0.352356	0.277901	0.745855
AC018553.1	0.741091	1.29489	3.65536	2.00018	2.2969	2.60946	3.84036	0.961012	2.01401	2.22155	3.66738	0.803599	0.330089	1.49466	2.4934	1.95036	3.40729	1.49819	1.84476	1.68707	0.308871	2.10871	0.877567	0.484891	0.642086	0.853063	2.34293	0.929944	3.16129	2.65648	1.11098	4.1385	1.19332	1.23249	1.55293	3.31322	2.5039	1.88542	1.37338	1.52685	2.45799	2.09355	1.16395	1.46616	2.47093	0.375184	2.72019	1.9832	0.611357
AC018629.1	19.5595	14.9747	13.4509	16.9905	7.18548	11.6747	7.74072	8.0136	14.3079	16.9503	24.1397	25.1029	20.4036	8.03579	9.3113	15.6976	12.0517	13.3129	15.4734	22.5499	2.0433	6.85842	4.59035	8.77212	30.323	2.71914	17.2601	7.34335	30.5271	26.5224	25.0025	19.3769	0.974547	50.0617	6.93215	2.69719	2.01771	19.3121	11.1864	7.34614	3.19699	3.59318	38.7054	6.32763	5.24364	7.3682	18.8722	7.81912	31.1914
AC018630.2	0.0794026	0	0.132521	0.0989098	0.0982629	0.0754178	0.0300028	0.0930012	0.188813	0.0699701	0.201164	0.0127555	0.103153	0.450004	0.155838	0.0189356	0.0788724	0.039426	0.112945	0.0501109	0.142556	0.14331	0.118134	0.220405	0.144987	0.0266582	0.152498	0.352737	0	0.0423906	0.0439992	0.0274073	0	0.134454	0.0960575	0.0166493	0.0243098	0.134673	0.132908	0.0432126	0	0	0.077597	0.192916	0.0943101	0.0729525	0.126848	0.13895	0.0366814
AC018638.1	0.873429	0.584788	0.993905	0.461579	0.810669	0.603343	0.240022	0.961012	0.503502	0.332358	1.11414	0.625021	0.763331	0.819651	1.87005	0.284034	0.694077	0.722811	0.282362	0.417591	1.61563	0.757498	0.708804	0.925701	0.269262	0.266582	0.194089	0.59324	0.371108	0.226083	0.417992	1.39777	0.377886	0.64986	0.288172	1.1488	1.16687	1.02351	0.952506	0.44653	0.7872	1.94507	0.574218	1.75553	0.528137	0.896274	0.535581	1.31371	0.635811
AC018638.2	4.23481	2.71509	7.57577	2.43977	3.77084	2.82063	2.08519	6.35508	2.62241	2.90376	5.24575	2.97204	2.99143	3.66432	7.88928	1.76101	3.75433	3.66662	1.75064	2.42203	5.79726	4.29931	1.73826	3.96729	2.6512	2.18597	0.887264	3.36704	1.34698	1.56845	2.44195	4.60442	1.84965	4.07843	2.28937	4.32883	2.55252	4.20179	3.58851	2.14623	4.80352	8.50781	2.80901	7.90954	1.92393	3.65805	2.42421	5.97487	2.99565
AC018638.4	5.34644	3.21633	13.749	2.71452	3.42692	3.58989	3.00028	10.8036	3.3357	3.60346	6.80864	5.8803	4.02296	4.40361	8.96066	1.98823	4.38531	5.5065	1.713	2.23829	9.64627	5.52769	2.49769	4.5183	3.21043	4.42526	1.13681	3.94424	1.74558	1.65324	4.94991	6.08442	2.24742	3.76471	1.8411	5.42769	1.09394	3.87858	2.81322	3.0969	5.12483	11.225	4.43855	11.4978	2.77272	4.6377	4.36922	7.11174	3.99827
AC018638.5	6.96096	3.84289	9.90592	3.07719	6.41166	3.06196	2.89527	7.7656	3.67137	4.2157	7.02528	3.20164	4.20864	3.93754	11.2787	1.60952	4.55883	4.74427	4.40485	4.34294	8.29199	5.93714	2.85209	6.87664	3.16901	2.58585	1.03976	3.94424	2.00673	2.03475	2.81595	6.27627	3.10264	5.7367	2.92975	6.69304	8.24101	6.27575	4.85114	2.93846	6.50645	9.79957	3.46082	10.321	2.48979	4.81487	3.90411	7.01068	2.87338
AC018638.6	0.21174	0.0417706	0.386519	0.0329699	0.0736972	0.21117	0.135013	0.294504	0.0629378	0.0699701	0.0618968	0.0127555	0.309459	0.160716	0.0973985	0.0757423	0.173519	0.0919941	0.941206	0.167036	0.0475186	0.184256	0.0168763	0.044081	0.103562	0.133291	0.0693175	0.112235	0.054979	0.0282604	0.109998	0.191851	0.61655	0.246499	0.208125	0.0832467	0.0243098	0.161607	0.0886052	0	0.0963918	0.103935	0.0931164	0.0964578	0.0754481	0.104218	0.0281885	0.126319	0.0489085
AC018638.7	0.185273	0.0417706	0.883471	0.0989098	0.331637	0.0603343	0.135013	0.294504	0.398606	0.0524776	0.201164	0.204089	0.123783	0.128573	0.136358	0.17042	0.031549	0.446828	0.5459	0.18374	0.0712778	0.0409458	0.101258	0.044081	0.124275	0.186607	0.027727	0.128268	0.0412342	0.0141302	0.395992	0.137036	0.676216	0.358544	0.224134	0.24974	0.097239	0.161607	0.110757	0.0144042	0.128522	0.282109	0.077597	0.829537	0.018862	0.11464	0.0986597	0.164214	0.122271
AC018641.1	0.185273	0.438591	1.35834	0.318709	0.700123	0.377089	0.240022	0.201503	0.0209793	0.787164	0.123794	0.0637777	0.226936	0.128573	0.525952	0.227227	0.031549	0.183988	0.470603	0.467702	0.451426	0.245675	0.185639	0.771418	0.352112	0.0799746	0.263406	0.288603	0.137447	0.0847813	0.219996	0.575553	0.536995	0.44818	0.38423	1.09886	0.364646	0.107738	0.0886052	0.374509	0.192784	0.267261	0.558698	0.0578747	1.35807	0.166749	0.493299	0.113687	0.183407
AC018645.3	1.37631	0.918952	1.92155	0.835238	2.43201	1.46311	0.435041	1.17801	2.01401	2.08161	0.928451	0.803599	0.536395	1.20537	1.20774	0.738487	0.978018	1.35363	1.37416	3.39084	1.04541	1.41263	1.90702	1.89548	0.869923	2.69248	1.81612	1.18648	0.591024	0.67825	1.23198	0.986662	4.65396	1.18768	1.18471	2.14777	3.91387	0.915775	0.886052	1.58446	3.13273	1.20268	0.807008	1.00316	1.84848	2.09478	1.57856	1.1495	2.67774
AC018647.2	4.57888	13.5337	15.527	11.5615	7.84875	16.7126	34.9533	14.1362	6.2728	10.5655	19.5284	7.64057	8.80925	15.1234	10.1879	5.68067	13.6292	9.72509	4.2166	7.28278	5.84478	12.3656	11.9315	15.0096	16.2179	23.8858	11.174	4.74592	5.36045	8.57704	19.2826	10.0311	17.7407	9.34455	8.56513	8.30802	2.64976	10.72	11.12	10.9472	4.14485	8.9087	10.0876	6.98355	42.6848	14.9761	10.1619	6.87173	13.5354
AC018653.3	1.53512	1.94233	3.48971	1.49464	1.38796	1.52344	0.630059	2.79003	1.15386	2.23904	2.3985	0.816354	0.825223	1.14108	1.16878	0.454454	1.84561	0.630816	0.978855	0.751663	2.23337	5.01586	1.08008	2.18201	0.289974	0.693114	0.665448	1.57128	0.274895	0.339125	1.95796	2.52147	1.13366	1.16527	0.432259	0.582727	0.437576	1.61607	1.59489	0.403318	0.690808	2.27172	0.884605	2.70082	0.735619	0.99007	2.25508	1.21266	3.27687
AC018665.1	1.72039	0.75187	4.24066	0.956128	0.663275	2.97146	0.75007	1.61202	0.713295	1.03206	2.41397	0.956665	0.144414	1.15715	2.27913	0.34084	0.820273	0.735953	1.69417	1.3697	2.44721	0.757498	1.13071	1.01386	0.289974	0.45319	0.180225	1.04218	0.0687237	0.0706511	0.846984	0.849626	2.4662	1.12045	0.800479	1.19875	0.194478	0.888841	1.19617	0.417722	1.06031	2.46474	0.403504	2.35357	0.414965	3.16822	6.89209	1.47793	2.0297
AC018695.6	0.661689	0.438591	0.574256	1.26385	0.650992	1.02568	0.150014	0.930012	1.007	0.244895	0.603493	0.0382666	0.206306	0.353575	0.818148	0.0757423	0.630979	0.827947	1.80712	1.8374	0.0237593	0.14331	0.607546	0.793458	0.434962	0.133291	0.207952	0.529106	1.14081	0.197823	1.31997	0.411109	0.497218	1.38936	0.144086	0.116545	0.94808	0.430953	0.775296	0.072021	0.337371	1.49963	0.481101	0.0964578	0	0.0312654	1.2121	0.290533	0.806991
AC018697.1	0	0.0835411	0.507996	0.0329699	0	0	0.0150014	0.0620008	0	0.979582	0	0.0127555	0	0	0	0	0.031549	0	0	0.0167036	0.0475186	0.184256	0.0337526	0.0220405	0.0207125	0.0266582	0	0.032067	0.0687237	0.0141302	0.0109998	0.0274073	0	0	0	0.233091	0	0.0269346	0	0	0	0.0445435	0.0310388	0.0385831	0.113172	0	0	0.0252637	0.0122271
AC018716.1	0	0	0.386519	0.02198	0.466749	0.0150836	0.375035	0.403005	0	0	0.324958	0.140311	0.0618917	0.498219	0	0.0378711	0.694077	0	0	0.18374	0.0237593	0.0204729	0	0	0.414249	0.0266582	0	0.192402	0	0.0989115	0.0219996	0	0.0198887	0.134454	0.0160096	0.0332987	0.145859	0.107738	0.0886052	0.331297	0	0	0	0.0192916	0.716757	0.0104218	0	0.126319	0.0733628
AC018755.3	0.0529351	0	0.242955	0.0549499	0.110546	0.0754178	0.0150014	0.0155002	0.0209793	0.0524776	0.0773709	0.0637777	0.0412611	0.0964295	0.0779188	0.227227	0	0	0.112945	0.100222	0.166315	0.0409458	0.101258	0.154284	0	0.0799746	0	0.0801676	0	0	0.0879983	0	0.0596661	0.201681	0.272163	0.116545	0.340337	0.161607	0	0.072021	0.0803265	0.163326	0.0155194	0.25079	0.0565861	0.104218	0.112754	0.0757911	0.0244543
AC018755.4	0.0794026	0.0208853	0.0883471	0.0989098	0.319354	0.0452507	0	0.108501	0.0629378	0.419821	0.18569	0.0892888	0.0618917	0.0964295	0.0584391	0.113613	0.110421	0.289124	0	0.0668145	0.0475186	0.184256	0.168763	0.0220405	0.0828499	0	0.110908	0.144302	0	0.211953	0.472991	0.109629	0.139221	0.179272	0	0.133195	0.194478	0.269346	0	0.0864252	0.0803265	0.564218	0.0310388	0.0964578	0.18862	0.281388	0.0140942	0.088423	0.0122271
AC018804.1	0.0529351	0	0.0331302	0.12089	0.135112	0.0905014	0	0.0465006	0	0.104955	0.0154742	0.0382666	0.0206306	0.0321432	0.0194797	0.151485	0.0946469	0.0919941	1.03533	0.0501109	0	0.614187	0.0506289	0.462851	0.0414249	0.346557	0.374314	0.128268	0.178682	0.0847813	0.0109998	0.0274073	1.13366	0.246499	0.336201	0.0332987	0.097239	0.0269346	0.0886052	0.0432126	0.433763	0.0296957	0.217271	0.173624	0.169758	0.156327	0.140942	0.0126319	0.158953
AC018809.2	0.688156	0.626558	2.81607	1.37375	1.22829	1.26702	0.720067	1.03851	1.7203	1.03206	1.19151	1.3776	0.577656	1.89645	1.61682	1.21188	1.56167	1.70846	2.1083	0.835181	1.21172	1.28979	1.41761	1.8514	1.38774	1.75944	1.69135	2.21262	4.43955	1.11629	2.02396	1.15111	2.08832	1.5014	1.04062	0.865766	1.45859	1.05045	0.952506	1.45482	1.51014	1.79659	1.10188	1.52403	1.3392	1.81339	3.50947	1.3895	1.54062
AC018816.1	1.0587	0.710099	0.276085	0.714348	0.393052	0.950265	0.495046	0.279003	0.0839171	0.419821	0.201164	0.102044	0.330089	0.144644	0.136358	0.0946778	0.899146	0.223414	0.658845	0.384183	0.118796	0.286621	0.185639	1.19019	0.642086	0.159949	1.35862	0.192402	2.24039	0.395646	0.230996	0.493331	3.18219	0.22409	0.640383	0.233091	3.08734	0.700299	0.886052	0.230467	0.224914	0.430587	0.24831	0.385831	0.546999	0.0521089	1.07116	0.189478	0.158953
AC018866.1	0	0	0	0	0	0	0.0150014	0.0310004	0	0	0.0154742	0	0	0	0	0	0	0.039426	0	0.100222	0.0237593	0	0.540041	0.110203	0	0	0.0138635	0.0160335	0.0687237	0	0.0109998	0	0.0198887	0	0.0480287	0	0	0	0.0221513	0.0144042	0	0.0296957	0.0155194	0.192916	0	0	0.0281885	0	0
AC018868.1	0.158805	0.125312	0.287128	0.0549499	0.208809	0.135752	0.0900084	0.124002	0.0629378	0.104955	0.0154742	0.0765332	0.103153	0.0642863	0.0389594	0.0189356	0.0788724	0.13142	0.244714	0.18374	0.261352	0.0614187	0.219392	0.264486	0.227837	0.266582	0.110908	0.0481005	0.0687237	0.127172	0.263995	0.0548146	0.338108	0.313726	0.0640383	0.116545	0.218788	0.0538691	0.110757	0.100829	0.128522	0.0742392	0.0465582	0.0385831	0.0754481	0.0937961	0.0845655	0.227373	0.195634
AC018892.3	0.0529351	0.0208853	0.0662604	0.0439599	0	0	0	0.124002	0	0.0174925	0.0154742	0.0127555	0	0.0160716	0.0194797	0.0189356	0.0157745	0	0.0564724	0.0167036	0.0475186	0.163783	0.0337526	0.044081	0	0.0266582	0	0.160335	0	0	0.0219996	0	0.45744	0.044818	0.0160096	0.0166493	0.0243098	0.0269346	0	0.0144042	0.0803265	0.0593914	0	0.0385831	0.037724	0.0208436	0.140942	0.113687	0.0244543
AC018904.1	0.873429	0.271509	0.960775	0.549499	1.22829	0.512841	0.495046	0.248003	0.440565	0.437313	0.603493	0.510222	0.701439	0.466076	0.506472	0.549131	0.189294	1.22221	3.35069	0.584627	0.33263	0.880335	0.810062	0.374689	0.517812	0.559822	0.540676	1.28268	0.604768	0.536948	0.53899	0.822218	2.76453	0.851541	0.40024	0.982311	0.340337	0.565626	1.43983	0.288084	0.369502	0.653305	0.450062	0.925995	0.980825	0.708682	0.634241	0.985285	0.317906
AC018926.2	0.264675	0.0835411	0.165651	0.0769298	0.25794	0.196086	0.0300028	0.310004	0.0629378	0.507284	0.154742	0.0510222	0.226936	0.192859	0.0779188	0.0189356	0.14197	0.0919941	0.207065	0.133629	0.308871	0.245675	0.236268	0.0661215	0.103562	0.159949	0.027727	0.705474	0.0412342	0.183693	0.0659987	0.109629	0.238665	0.0896359	0.160096	0.24974	0.486195	0.188542	0.155059	0.144042	0.353437	0.326652	0.108636	0.192916	0.113172	0.125061	0.253696	0.101055	0.0978171
AC019080.1	1.03223	3.19545	11.3305	1.19791	3.75856	11.3881	8.67081	2.86754	1.74128	2.48394	2.38302	1.19902	1.60918	9.91617	12.993	31.2058	0.962244	8.93657	7.11552	2.98995	1.75819	1.71972	11.189	8.94845	1.76056	7.06443	4.04814	18.182	15.5316	1.20107	2.21096	2.6311	1.80987	4.16807	3.20192	31.9001	5.46969	3.93245	5.73719	4.86862	16.7882	7.11212	5.09036	18.6356	2.2823	11.3181	18.5057	45.5126	9.8673
AC019080.3	0.0264675	0.0208853	0.408606	0.0659399	0.0736972	0.0452507	0	0.124002	0.0419585	0.0349851	0.0154742	0.0255111	0.0412611	0.0482148	0.331155	0.0946778	0.0157745	0.433686	0.470603	0.133629	0	0	0.540041	0.352648	0	0.106633	0.0415905	0.384804	0.054979	0	0.0219996	0.0548146	0.0994436	0.044818	0.0320192	0.299688	0.0729293	0.0538691	0.0221513	0.0432126	0.176718	0.148478	0.0310388	0.25079	0.0943101	0.229279	0.324168	0.416851	0.183407
AC019080.4	0.264675	0	1.15956	0.318709	0.233374	0.0905014	0.10501	0.418505	0.0419585	0	0.0309484	0	1.15531	0.289289	1.26618	0.0757423	0	6.2556	0.0188241	0.501109	0.0237593	0.0409458	4.59035	4.25382	0.144987	0.159949	0.998172	6.09273	0.439832	0.0282604	0.0219996	0.712589	1.0541	0.201681	0	0.599376	0.121549	0.350149	0.0443026	0.0144042	0.739004	0.20787	0.0620776	0.154333	0.490413	3.50172	0.972503	1.07371	0.110044
AC019080.5	0.10587	0.459476	0.0993905	0.17584	0.147394	0.150836	0.0900084	0.108501	0.125876	0.20991	0.0464226	0.216844	0.165045	0.0642863	0.0779188	0.0946778	0.0946469	0.19713	0.112945	0.100222	0.118796	0.204729	0.202515	0.396729	0.310687	0.159949	0.207952	0.128268	0.0962132	0.113042	0.285995	0.109629	0.318219	0.112045	0.0800479	0.133195	0.340337	0.484822	0.221513	0.0432126	0.0160653	0.133631	0.0620776	0.289373	0.264068	0.0625307	0.338262	0.151582	0.207861
AC019131.2	0.370546	0.271509	1.4246	0.450589	0.786103	0.362006	0.450042	0.155002	0.902108	0.314866	0.154742	0.471955	0.226936	0.241074	0.194797	0.284034	0.268166	0.32855	1.84476	0.901996	0.308871	0.225202	0.438784	0.396729	0.207125	0.906379	0.55454	0.208436	0.164937	0.367386	0.681987	0.438516	0.875104	0.492998	0.36822	1.48179	1.96909	0.377084	0.376572	0.403318	0.722938	0.638457	0.387985	0.578747	0.660171	0.343919	0.352356	0.606329	0.379041
AC019171.1	0	0.125312	0.0662604	0	0.0245657	0.0301671	0.0450042	0.155002	0.125876	0.104955	0.0309484	0.127555	0.0825223	0.0803579	0.175317	0.0946778	0.0946469	0.144562	0.112945	0.0668145	0.0950371	0	0.0337526	0.044081	0.1657	0.186607	0.138635	0.0160335	0.0137447	0.141302	0.0989981	0.137036	0.517107	0.0672269	0.112067	0.166493	0.097239	0.242411	0	0.0288084	0.0481959	0.089087	0.124155	0.115749	0.132034	0.198014	0.0422827	0.164214	0.0366814
AC019197.1	0.10587	0	0.430692	0.15386	0.221092	0.0754178	0.0600056	0.217003	4.93013	0.244895	0.0618968	0.102044	0.0206306	4.48397	0.0389594	0.359776	1.71942	0.183988	0.0376483	0.78507	0.118796	0.0614187	0.202515	0.132243	0.144987	0.29324	0.055454	0.304637	0.0137447	0.0282604	0.714986	0.520738	1.31266	0.0672269	0.0480287	0.416234	3.11165	0.188542	0.0886052	0.691402	0.337371	0.712696	0.0465582	0.810246	0.0943101	1.82381	0.606052	0.189478	0.330133
AC019205.1	1.66746	1.52463	17.9897	5.40707	2.5057	6.35018	4.53042	4.49506	6.3777	3.97081	4.53394	3.87768	4.12611	2.23395	4.75305	4.73389	7.30359	1.55076	3.14363	11.4921	2.51848	1.94493	1.637	3.3722	6.06875	2.31926	11.2572	2.87	1.88303	3.91407	7.28186	7.97552	2.2872	3.71989	5.66739	6.3434	2.33374	2.12783	2.08222	2.33348	5.28548	3.26652	2.93317	7.50442	5.94154	2.85557	8.25923	2.46321	10.5398
AC020551.1	0	0	0	0	0	0.0150836	0	0.0155002	0	0	0	0	0	0	0.0194797	0	0	0.013142	0	0	0	0	0	0	0	0	0	0.112235	0	0	0.0109998	0	0.0596661	0	0	0.0166493	0	0	0	0	0	0	0	0.675205	0.018862	0.166749	0.0140942	0.0252637	0
AC020558.2	0.820494	0.375935	1.10434	0.16485	0.135112	0.362006	0.0900084	1.55002	0.188813	0.454806	0.355906	0.178578	0.0825223	0.192859	0.759708	0.0946778	0.189294	0.39426	1.18592	0.267258	0.403908	0.225202	0.860691	0.330608	0.186412	0.0533164	0.207952	0.32067	0.0824684	0.0706511	0.241995	0.328887	0.735883	0.313726	0.176105	0.51613	0.218788	0.269346	0.753144	0.0432126	0.257045	0.831479	0.139675	0.154333	0.018862	0.354341	0.225508	0.593697	1.28385
AC020604.1	0.10587	0.0208853	1.14851	0.01099	0.0614143	0.0754178	0.0600056	0.279003	0.104896	0.157433	0.108319	0.0255111	0.0206306	0.0803579	0.0779188	0.0189356	0.0473235	0.157704	0.32001	0	0	0.266148	0.0675052	0.088162	0.0828499	0	0.027727	0.0962011	0.0137447	0.0282604	0.0879983	0.191851	0.0596661	0.156863	0.0160096	0.349636	0.097239	0.29628	0.132908	0.0288084	0	0.089087	0.0155194	0.0964578	0.0565861	0.270967	0.0986597	0.391588	0.0611357
AC020637.1	0.0264675	0	0.132521	0	0	0.0150836	0.0300028	0.0155002	0	0.0174925	0	0	0.0206306	0	0.0389594	0	0.126196	0.341692	0	0	0	0	0.0675052	0.330608	0.0414249	0.0266582	1.19226	0.0481005	0.0137447	0.0565209	0	0.630367	0.0198887	0.044818	0	0.0332987	0	0	0	0	0	0	0	0.405123	0.0565861	0	0.0140942	0	0.0244543
AC020656.2	0.10587	0	0	0.01099	0.0245657	0.392173	0.0150014	0.0930012	0	0.0349851	0.201164	0.0127555	0	1.10894	0.0194797	0	0	0.013142	2.99304	0.0334073	0.0237593	0.204729	0.13501	0.0220405	0	0.0533164	0	0.384804	0	0.0141302	0.0659987	0	0	0	0.0160096	0.049948	0.0243098	0.0269346	0.0443026	0.0144042	0.0160653	0.103935	0.0310388	0.173624	0	0.0729525	0.0140942	0.0757911	0.0366814
AC020658.5	0	0.0626558	0.055217	0.0329699	0.0245657	0.0150836	0	0.108501	0.0629378	0.122448	0.0773709	0.0892888	0	0.0642863	0.0584391	0.0378711	0.0473235	0.19713	0.734141	0.133629	0.0475186	0.14331	0.101258	0	0.103562	0.239924	0.083181	0.064134	0.0137447	0.0706511	0.109998	0	0.15911	0	0.0320192	0.0332987	0.291717	0.134673	0.0221513	0.115234	0	0.148478	0.0310388	0.0964578	0.0565861	0.0729525	0.0140942	0.0505274	0.0366814
AC020659.1	0.317611	0	0.165651	0.02198	0.0859801	0.241337	0.10501	0.418505	0.944067	0.227403	0.433277	0.459199	0.0618917	0.144644	0.136358	0.0189356	0.0473235	0.13142	5.51547	1.48662	0.213834	1.69925	0.270021	0.088162	0.0207125	0.0266582	0.0415905	0.336704	0	0.0706511	0.197996	0.30148	20.545	0.201681	0.36822	0.099896	12.3494	0.404018	0.0221513	0.100829	1.12457	0.861175	0.124155	2.60436	0	0.687838	1.60674	0.20211	0.0733628
AC020661.1	0.21174	0.626558	1.61234	0.351679	0.736972	0.362006	0.720067	0.604508	0.797212	0.437313	0.355906	0.382666	0.226936	0.498219	0.564911	0.852101	0.899146	0.933083	2.37184	0.417591	0.33263	0.9827	0.506289	0.639175	0.932061	0.133291	0.998172	0.657374	1.70435	0.861943	0.230996	0.60296	0.45744	1.18768	0.176105	1.1821	0.729293	0.457888	0.708842	0.302488	0.722938	1.57387	0.838047	0.520872	0.924239	1.39652	0.887937	2.94322	0.537994
AC020663.2	0	0	0.353389	0.0879198	0.0245657	0.105585	0.0150014	0.201503	0.104896	0.157433	0.0928451	0.0127555	0	0.0642863	0.0973985	0.0946778	0.110421	0.013142	0.150593	0.0334073	0.0475186	0.0204729	0.0506289	0.044081	0.144987	0.0266582	0.027727	0.0481005	0.0412342	0	0.0109998	0.0274073	0.477329	0.022409	0.0480287	0.299688	0.632054	0.0808037	0.0886052	0.0144042	0.0160653	0.296957	0.0620776	0.0192916	0.0943101	0.0521089	0.0704712	0.391588	0.232316
AC020763.4	0.21174	1.58728	1.11538	1.39573	0.245657	0.573175	0.270025	1.82902	0.27273	1.01457	0.912977	0.165822	0.123783	0.675007	0.68179	0.0757423	0.978018	0.420544	0.828262	0.434294	0.66526	0.675606	0.45566	0.198365	0.0621374	0.346557	0.152498	0.304637	0.357363	0.310865	0.175997	0.739996	0.755771	0.336135	0.656393	0.416234	0.316027	0.700299	0.575934	0.129638	0.369502	1.14328	0.232791	0.578747	0.132034	0.239701	1.08526	0.581065	1.11267
AC020765.2	0.21174	0.208853	0.408606	0.1099	0.0982629	0.21117	0.0300028	0.232503	0	0.20991	0.0928451	0.0765332	0.103153	0.128573	0.272716	0.17042	0.110421	0.118278	1.0918	0.36748	0.190074	0.327567	0.540041	0.330608	0.144987	0.506506	0.0693175	0.27257	0	0.0282604	0.054999	0.246665	0.45744	0.22409	0.192115	0.566078	1.09394	0.242411	0.0886052	0.129638	0.289175	0.178174	0.077597	0.36654	0.0754481	0.156327	0.451016	0.20211	0.244543
AC020891.2	0.502883	0.0835411	2.27494	0.263759	1.06861	0.120669	0.165015	0.341004	0.209793	0.454806	0.154742	0.0127555	0.412611	0.514291	0.0584391	0.0189356	0.110421	0.013142	0.564724	0.283962	0.190074	0.0409458	0.118134	0.176324	0.352112	0.186607	0.0693175	0.224469	0.26115	0.0847813	0.0989981	0.438516	0.735883	0.896359	0.288172	0.616026	0.340337	0.673364	0.753144	0.0144042	0.337371	0.3415	0.294868	0.173624	0.150896	0.218858	0.591958	0.795807	0.195634
AC020899.1	0.10587	0.0626558	0.397562	0.12089	0.0859801	0.120669	0.180017	0.108501	0.0419585	0.0349851	0	0.153066	0.0412611	0.112501	0.0584391	0.17042	0.0630979	0.06571	0.263538	0.0501109	0.118796	0.102365	0.202515	0.88162	0.269262	0.29324	0.055454	0.304637	0.0274895	0.0847813	0.153997	0.0548146	0.576773	0.268908	0.176105	0.166493	0.340337	0.0538691	0.110757	0.0432126	0.417698	0.0742392	0.0155194	0.0385831	0.037724	0.0833743	0.140942	0.189478	0.0855899
AC020904.2	0.317611	0.563903	0.353389	0.637419	0.17196	0.437423	0.450042	1.68952	0.482523	1.13701	0.371381	0.369911	0.433242	0.192859	1.32462	0.568067	0.45746	0.407402	0.150593	0.434294	0.380148	0.368512	0.793186	1.14611	0.621374	0.613139	0.526813	0.513072	0.206171	0.282604	0.835984	0.356295	0.238665	0.672269	0.416249	0.416234	0.267407	0.323215	0.221513	0.360105	0.514089	0.296957	0.434543	0.25079	0.546999	0.729525	0.676524	0.644225	1.96857
AC020907.1	0.317611	0.208853	1.8332	0.14287	0.0736972	0.663677	0	0.82151	1.78324	2.90376	0.324958	0.331644	0	5.73756	1.2467	0.17042	0.031549	0.210272	4.96957	0.384183	0.760297	2.31344	3.54402	12.4088	0.0828499	1.22628	1.40021	6.2691	0.316129	0.254344	0.054999	0.548146	0.576773	0.291317	1.47288	1.08221	1.2398	0.888841	0.132908	3.15452	9.79983	2.40535	0.0155194	1.09962	0.358378	3.72058	3.28396	0.366324	0.354587
AC020907.4	0.238208	0.35505	0.773038	0.329699	0.0614143	0.135752	0.0150014	0.573507	0	0.472298	0.247587	0.127555	0.0412611	0.144644	0.214277	0.0568067	0.110421	0.06571	0.22589	0.100222	0.142556	0.245675	0.219392	0.154284	0.103562	0.0799746	0.027727	0.032067	0	0.0141302	0.175997	0.219258	0.318219	0.0896359	0.160096	0.216441	0.0729293	0.350149	0.0221513	0.0288084	0.128522	0.371196	0.108636	0.405123	0.0754481	0.11464	0.0845655	0.101055	0.146726
AC020910.5	0.661689	0.313279	1.62338	0.505539	0.442183	0.814512	0.120011	0.666508	0.251751	0.524776	0.340432	0.204089	0.412611	0.450004	0.525952	0.662745	0.59943	0.302266	2.20242	1.18596	0.451426	0.49135	1.51887	0.947742	1.28417	0.826405	0.415905	0.657374	0.274895	0.508688	0.670987	0.931847	3.30153	1.03081	0.576345	0.599376	1.9934	1.02351	0.465177	0.374509	1.68686	0.386044	0.729411	0.694496	1.18831	0.823321	1.01479	0.517906	0.403495
AC020910.6	1.11164	0.710099	2.69459	0.934148	0.479032	1.26702	0.600056	0.83701	0.86015	0.979582	1.20699	0.778088	0.680809	1.0768	1.46098	1.89356	1.23041	0.59139	1.37416	1.11914	1.02165	1.16696	1.08008	1.14611	1.47058	0.666455	1.24771	0.929944	0.316129	0.579339	1.47397	1.1237	2.14798	0.829132	1.12067	1.84808	0.97239	1.29286	0.575934	0.532956	1.31735	1.06904	1.31915	1.73624	1.69758	0.792056	2.87523	1.59161	0.550221
AC020915.2	3.57312	1.71259	5.23457	1.32979	0.884366	5.27925	1.42513	2.92954	2.58045	2.93875	2.19733	1.78578	2.20747	2.04109	1.94797	1.57165	2.98138	2.24728	3.16245	5.09461	3.68269	1.92445	1.82264	1.80732	2.27837	1.83942	1.10908	1.84385	0.646003	1.59671	1.67197	3.15184	5.07162	2.7339	2.62557	3.42976	3.01441	3.79777	4.36381	1.06591	2.04029	2.00446	3.21251	2.12207	3.26313	2.89726	2.39602	1.57898	1.78516
AC020917.4	0.979299	0.814526	2.86024	0.725338	0.319354	0.377089	0.585055	1.93752	1.06994	0.787164	0.928451	0.165822	0.144414	0.70715	0.915546	0.51126	0.299715	0.433686	1.39299	0.400887	0.33263	0.368512	0.675052	0.484891	0.207125	0.159949	0.221816	0.86581	0.0412342	0.0423906	0.252995	0.465924	0.855215	0.717087	1.04062	0.915714	0.316027	0.969644	0.531631	0.0576168	0.27311	1.46994	0.217271	0.443706	0.113172	0.416872	0.648335	0.858966	1.40612
AC020922.1	0.21174	0.0417706	0.342345	0.18683	0.0491315	0.105585	0	0.496006	0.188813	0.857134	0.0464226	0.0510222	0.0412611	0	0.0389594	0.0189356	0.031549	0	2.40949	1.4031	0.0237593	0.0614187	0	0.110203	0.0207125	0	0.027727	0.112235	0	0.0282604	0.406992	0.137036	0.954658	0.0672269	0.240144	0.0166493	1.70168	0.377084	0.0221513	0	0.305241	0.0593914	0.077597	0.25079	0.018862	0	1.18392	0.0126319	0
AC020928.1	0.10587	0.0626558	0.386519	0.02198	0.0245657	0.256421	0.0450042	0.0930012	0.167834	0.0699701	0.0464226	0.0127555	0	0.0642863	0.506472	0	0.031549	0.0919941	0.451779	0.0501109	0.0950371	0.122837	0.0337526	0.044081	0	0.0266582	0.027727	0.0801676	0.0274895	0.0989115	0.0219996	0.0548146	1.21321	0.022409	0.0480287	0.0332987	0.0243098	0	0.0221513	0.662593	0	0.148478	0	0.0385831	0.0565861	0.0208436	0.0845655	0.0252637	0.0366814
AC020951.1	0	0.146197	1.86633	0.01099	0.0122829	0.0603343	0.0900084	0.108501	0.0629378	0.0174925	0.0928451	0.0892888	0.0412611	0.160716	0.136358	0.132549	0.220843	0.052568	0.0941206	0.0501109	0.213834	0	0.0337526	0.0220405	0	0.0533164	0	0	0	0	0.164997	0.0548146	0.0198887	0.022409	0.0800479	0	0.0486195	0.0269346	0.0221513	0.0432126	0.0481959	0.296957	0.0465582	0.212207	0.018862	0.0312654	0.0704712	0.164214	0.0122271
AC020978.4	0.0264675	0.918952	0.0773038	0.0989098	0.307072	0.301671	0.390036	0.108501	0.29371	0.0699701	0.402329	0.204089	0	0.546434	0.350635	0.51126	0.378588	0.19713	0.131769	0.133629	0.190074	0.245675	0.270021	0.352648	0.289974	0.186607	0.124771	0.208436	0.728471	0.310865	0.208996	0.109629	0.119332	0.44818	0.336201	0.216441	0.632054	0.0808037	0.199362	0.216063	0.899657	1.0245	0.24831	0.36654	1.26376	0.104218	1.7195	0.618961	0.0611357
AC020978.9	0.476416	0.584788	1.46877	0.329699	0.110546	0.708927	0.330031	1.02301	0.377627	1.18949	0.882029	0.255111	0.268197	0.466076	0.311675	0.208291	0.347039	0.59139	0.150593	0.300665	0.33263	0.716552	0.72568	0.352648	0.227837	0.426531	0.0970445	0.160335	0.109958	0.0847813	0.692987	0.849626	0.497218	0.156863	0.512307	0.416234	0.0243098	0.350149	0.575934	0.0864252	0.208849	1.30661	0.51214	0.675205	0.207482	0.312654	1.05707	0.593697	1.36944
AC021016.1	0.979299	0.689214	1.22582	1.52761	1.97754	2.00611	3.76535	0.434005	0.881129	2.01164	1.40815	2.00262	0.949006	1.20537	1.26618	0.397647	1.27773	1.43248	2.42831	1.52003	1.21172	0.9827	1.23197	1.0359	1.44987	1.27959	2.7727	0.561173	1.14081	1.14455	2.00196	1.09629	1.4121	2.10644	0.720431	2.14777	1.33704	0.619495	1.6392	1.09472	1.51014	1.35115	0.977722	0.925995	2.09368	0.594042	2.00138	1.61688	0.709174
AC021028.1	0.21174	0	0.574256	0.769298	0.147394	0.0603343	0.270025	0.0465006	0.0209793	1.11952	0.371381	0.535733	0.453873	0.835722	0.0973985	0	0.520558	0.039426	0.0564724	0.0334073	0.0950371	0.245675	0.0843815	0.506932	0.497099	0.29324	0.402041	0.384804	0.192426	0.240214	0.560989	0.0548146	0.497218	0.044818	0.256153	0.482831	0.704983	0.0538691	0.310118	0.0288084	0.803265	0.371196	0.232791	0.0578747	0.037724	0.844165	0.183225	0.517906	0.440177
AC021074.1	0.555818	0.271509	0.430692	0.714348	0.442183	0.241337	0.315029	0.170502	0.0209793	0.104955	0.170216	0.293377	0.123783	0.0321432	0.116878	0.151485	0.252392	0.341692	0.395307	0.334073	0.190074	0.0818916	0.405031	2.27017	1.1599	1.27959	0.332724	0.288603	0.109958	0.113042	0.208996	0.137036	0.397774	0.470589	0.592355	0.149844	0.923771	0.134673	0.17721	0.129638	0.401632	0.089087	0.186233	0.0771663	0.018862	0.11464	0.479204	0.505274	0.672492
AC021087.4	0.0529351	0	0.0662604	0.01099	0.0245657	0	0	0.0155002	0	0.0524776	0	0.0255111	0.288828	0.0482148	0	0	0.489009	0.0788521	0.338834	0.434294	0.0712778	0.163783	0.219392	0.573053	0.869923	0	0.402041	0.032067	0	0.0282604	0.0109998	0.493331	2.14798	0.022409	0.0160096	0.099896	0.0729293	0	0	0.100829	0.144588	0.0296957	0.108636	0.289373	0	0.0208436	0.056377	0	0.0611357
AC021092.1	0.238208	0.0835411	1.71173	0.241779	0.110546	0.256421	0.0900084	0.0620008	0.167834	0.0524776	0.0464226	0.255111	0.0412611	0.0482148	0.175317	0.321905	0.0946469	0.118278	0.715317	0.167036	0	0.0204729	0.0168763	0.0220405	0.144987	0.399873	0.083181	0.112235	0.0824684	0.0423906	0.109998	0.30148	0.835326	0.112045	0.192115	0.099896	0.121549	0.538691	0.155059	0.259276	0.0642612	0.0742392	0.139675	0.154333	0.339516	0.11464	0.295979	0.0631593	0.0122271
AC021106.1	0.661689	2.00499	1.04912	1.5386	1.09317	1.55361	3.97537	0.620008	3.39864	0.804657	1.60932	1.67098	0.309459	1.14108	2.90248	0.98465	1.07267	1.20906	0.282362	1.01892	1.35428	1.18743	0.776309	3.08567	1.18061	1.25294	1.91316	1.84385	1.40196	0.211953	5.2579	0.685182	0.974547	2.68908	0.656393	0.649324	0.218788	0.834972	1.30693	1.20995	1.5262	2.47959	2.0796	2.19924	2.18799	1.58411	4.10142	1.25055	1.21049
AC021106.2	0.238208	0.584788	0.353389	0.692369	0.565012	0.497758	1.59015	0.310004	1.06994	0.367343	0.928451	0.867377	0.103153	0.771436	0.857107	0.51126	0.441686	0.473112	0.169417	0.300665	0.356389	0.593714	0.303773	0.837539	0.538524	0.906379	0.651584	0.432905	0.646003	0.0847813	2.41995	0.219258	0.437552	0.761905	0.320192	0.199792	0.097239	0.350149	0.265816	0.460935	0.562285	1.11359	0.744931	0.86812	0.660171	0.865008	1.59265	0.631593	0.525767
AC021148.1	0.132338	0.0208853	0.353389	0.0439599	0.0491315	0.256421	0.0150014	0.0310004	0.104896	0.227403	0.0928451	0.0510222	0.0618917	0.0482148	0.0973985	0.0189356	0.0788724	0.0919941	0.564724	0.317369	0.190074	0.122837	0.101258	0.132243	0.414249	0.0799746	0.194089	0.032067	0.054979	0.0989115	0.274995	0.0822218	1.49165	0.156863	0.288172	0.0332987	0.121549	0.350149	0.0886052	0.072021	0.112457	0.386044	0.108636	0.135041	0.113172	0.0729525	0.295979	0.189478	0.0733628
AC021218.1	0.10587	0.0835411	0	0.0329699	0.0245657	0.105585	0	0.0155002	0.0419585	0.0524776	0.0154742	0.0510222	0	0.0642863	0.116878	0	1.13576	0.26284	0	0.0835181	0.0237593	0.122837	0.253144	0.0661215	0.0207125	0.0799746	0.055454	0.240503	0.0962132	0.0282604	0.109998	0.137036	0.61655	0.022409	0.0320192	0.0665974	0.145859	0	0.132908	0.0288084	1.65473	0.0148478	0.0620776	0.212207	0.207482	0.0833743	0.0281885	0.13895	0.17118
AC021242.3	0.0264675	0.104426	0.176694	0.0659399	0.0368486	0.120669	0.0300028	0.217003	0.0419585	0.104955	0.0154742	0	0.0412611	0.208931	0.194797	0.51126	0.0946469	0.170846	0.527076	0.0835181	0.0950371	0.102365	0.13501	0.088162	0.0207125	0.239924	0.0970445	0.625307	0.0687237	0.0282604	0.054999	0.137036	1.51154	0	0.144086	0.149844	0.121549	0.0538691	0.0221513	0.0864252	0.144588	0.0593914	0.0310388	0.0771663	0.037724	0.208436	0.126848	0.13895	0.0733628
AC021683.1	0	0.0417706	7.03464	0.02198	0.0245657	0	0.135013	0.124002	0.251751	1.11952	0	0.1148	0.0412611	0.0482148	0.0973985	0.227227	0.0157745	0	1.29886	0.0334073	0.0237593	0.0818916	0.13501	0.286527	0.0828499	0.0799746	0.0415905	0.0160335	0.26115	0.0282604	0.0439992	0	0.318219	0.0896359	0	0.199792	0.218788	0.107738	0	0.864252	1.36555	1.03935	0.0155194	0.675205	0.0565861	0.0208436	0.0845655	0.720016	0.0122271
AC021683.2	0.0264675	0	10.5906	0	0.0122829	0	0.150014	0.248003	0.27273	1.01457	0.0309484	0.0637777	0.0206306	0	0.0779188	0.0378711	0.0157745	0.026284	3.21893	0.200444	0.0237593	0.0204729	0.101258	0.551013	0.0621374	0.106633	0.0693175	0.0160335	0.164937	0.0706511	0.0329994	0.0822218	0.357997	0.022409	0.0160096	0.183143	0.486195	0.188542	0	1.22436	1.38162	0.96511	0.0620776	1.38899	0.037724	0.0312654	0.112754	0.821071	0.0244543
AC021683.3	0.0529351	0	5.27874	0.02198	0	0.0150836	0.0150014	0.0465006	0.188813	0.927104	0	0.127555	0	0.128573	0.136358	0.0189356	0.157745	0.013142	2.31537	0.283962	0.0475186	0.0204729	0.101258	0.176324	0	0	0.0138635	0.0962011	0.0137447	0	0.0109998	0	0.735883	0.044818	0	0.24974	0.0729293	0	0	0.216063	0.305241	0.103935	0	0.36654	0.018862	0.0208436	0.0422827	0.0252637	0.537994
AC021713.1	0	0.0208853	0	0.02198	0.122829	0	0.0300028	0	0	0	0	0	0	0	0	0	0	0	0	0.0501109	0	0	0	0	0.0207125	0	0.0138635	0	0	0.0141302	0	0	0	0	0.112067	0	0.0243098	0.0808037	0.265816	0	0	0	0	0	0.037724	0	0.0140942	0	0
AC021723.1	0.0264675	0	0.0331302	0.0549499	0.0122829	0.0301671	0.0450042	0.077501	0	0.0524776	0.0309484	0.216844	0.0618917	0	0.0194797	0.0568067	0.031549	0	0.0376483	0.0334073	0.0475186	0	0.0168763	0.176324	0.103562	0	0.0415905	0.032067	0.0412342	0	0.0219996	0	0.318219	0.0672269	0.0320192	0.0166493	0.0243098	0.0808037	0	0.0288084	0.0803265	0.0148478	0.0155194	0	0	0.0208436	0	0.0126319	0.0122271
AC021744.1	0	0	0	0	0	0	0.0150014	0.0155002	0.0209793	0.0349851	0.0464226	0.0127555	0	0	0	0	0	0.013142	11.5015	0.0167036	0	0	0.0168763	0	0	0	0	0	0	0	0	0	0.278442	0	0	0.0166493	0	0	0	0	0.0160653	0	0	0.462998	0	0	0.0140942	0	0
AC021851.1	0.291143	0.125312	0.65156	0.19782	0.135112	0.0754178	0.0450042	0.124002	0.188813	0.997074	0.263061	0.153066	0.144414	0.112501	0.214277	0.113613	0.394362	0.249698	0.978855	1.33629	0.190074	0.122837	0.405031	0.264486	0.1657	0.213266	0.221816	0.545139	0.0412342	0.0847813	0.307994	0.274073	0.676216	0.291317	0.160096	0.216441	0.194478	0.619495	0.17721	0.0288084	0.257045	0.163326	0.0931164	0.192916	0.169758	0.229279	0.591958	0.265269	0.489085
AC022001.3	0.0794026	0	0.0662604	0.0769298	0	0.0150836	0	0.077501	0	0.629731	0.0154742	0	0	0.0160716	0	0.0189356	0.0157745	0.013142	0	0	0	0	0.0337526	0.0220405	0.0207125	0.0266582	0	0.0160335	0	0.0141302	0.0109998	0.0274073	0.278442	0	0	0.0166493	0	0	0.0221513	0	0	0.0593914	0.0310388	0.0385831	0	0	0	0.0126319	0
AC022007.1	0.846961	0.647444	1.22582	0.769298	0.4299	1.20669	0.705066	1.28652	1.17484	0.787164	0.727287	0.510222	0.783962	0.851794	0.545432	0.549131	0.993793	0.6571	2.20242	0.400887	2.20961	1.24885	0.759433	0.617134	0.600661	0.399873	0.776356	1.76369	0.755961	0.593469	0.439992	0.657775	1.65076	1.23249	0.832498	1.16545	1.67737	0.996579	0.487329	1.15234	0.658677	0.846327	0.279349	0.810246	0.603585	0.948383	2.97389	0.960021	0.696947
AC022031.2	0.846961	0.584788	5.12413	0.252769	0.356203	0.0301671	1.47014	0.79051	0.29371	1.8717	0.433277	0.510222	0.907745	3.23039	1.03242	1.40123	0.962244	1.62961	2.29654	0.701552	1.85322	0.184256	1.78889	1.54284	0.476387	2.71914	0.762492	1.45905	0.742216	0.593469	1.33097	0.575553	3.61975	0.380953	1.3288	3.69615	0.826532	0.59256	0.620237	0.676998	1.79931	0.3415	0.698373	1.23466	0.829929	3.57467	0.775183	2.04636	2.45765
AC022034.1	4.12894	0.0835411	3.54493	2.05513	1.00719	6.30493	4.2604	5.87457	0.104896	2.76382	13.0447	0.408177	9.49006	3.85718	2.64924	0.738487	1.07267	0.867373	0.0752965	0.150333	33.358	1.69925	1.01258	2.51262	4.39104	0.479848	4.31155	1.47508	1.75933	1.80867	1.94696	3.23406	1.5911	0.87395	4.65879	0.699272	1.79892	1.75075	1.59489	1.42602	0.321306	2.65776	0.620776	3.6654	2.41434	1.00049	0.479204	0.581065	0.611357
AC022034.3	0.0794026	0	0.0220868	0.01099	0	0	0	0.325504	0	0.0174925	0.108319	0.0127555	0.0206306	0	0	0	0	0	0	0	0.0237593	0.0204729	0	0	0	0	0	0.0160335	0	0	0	0	1.35243	0	0.0480287	0	0.802222	0.0808037	0	0	0	0.0148478	0	0	0.018862	0	0	0	0
AC022079.1	1.0587	0.0835411	0.0331302	0.13188	0.0368486	0.120669	0.0150014	0	0.230772	0.0349851	0.0618968	0.0255111	0.0618917	0	0.0194797	0.0378711	0	0.0919941	0.244714	0.484405	0.0237593	0.0818916	0.0843815	0.176324	0.0828499	0.159949	0.027727	0.0160335	0.0274895	0.0141302	0.0769985	0.137036	0.15911	0.112045	0.0320192	0.116545	0.413266	0.0538691	0.0443026	0.0288084	0.240979	0.0296957	0	0.270082	0.037724	0.0312654	0.112754	0.0252637	0.0855899
AC022098.1	1.1381	0.730985	4.31797	1.54959	0.810669	1.47819	0.765072	2.58853	0.713295	2.37898	1.31531	1.18627	0.72207	1.4143	2.51288	1.4391	1.23041	2.03701	1.93889	1.10244	1.02165	1.31027	1.73826	1.43263	1.36702	1.38623	1.06749	1.63542	0.632258	1.18694	1.17698	1.78147	1.11377	0.941177	1.12067	2.23101	0.923771	1.07738	0.620237	0.54736	0.674742	2.13809	1.1174	1.54333	0.528137	1.28188	1.14163	2.04636	2.21311
AC022107.1	0.794026	1.48285	1.73381	1.63751	1.06861	1.90053	0.945088	3.39454	0.608399	4.54806	2.35208	1.13524	0.907745	1.8643	1.92849	1.36336	2.01913	1.5639	0.376483	0.885292	1.21172	1.28979	0.742557	1.01386	1.1599	1.1463	1.66362	0.833743	0.714726	1.18694	2.46395	1.42518	7.89582	1.27731	2.20932	1.73153	0.534815	1.15819	0.775296	2.56395	1.62259	0.935414	0.946683	1.02245	1.60327	3.06401	2.35374	0.947389	1.21049
AC022126.1	0.0529351	0.0208853	0.055217	0.01099	0.0245657	0	0.0150014	0.0620008	0.146855	0.279881	0.170216	0.0255111	0.206306	0.0482148	0.0584391	0	0.0157745	0.026284	0	0.0167036	0.190074	0.286621	0	0.044081	0.144987	0	0.0138635	0.112235	0	0.127172	0.175997	0.0274073	0.0397774	0	0.0160096	0.049948	0.0243098	0.0808037	0	0.072021	0	0.118783	0.0155194	0.36654	0.0943101	0.364763	0.0140942	0.0505274	0.0489085
AC022144.1	0.344078	0.125312	1.70068	0.714348	0.221092	6.77252	0.0600056	0.635508	1.69932	0.717194	0.464226	0.293377	0.0618917	0.964295	4.26606	0.265098	1.82984	0.223414	3.36952	1.25277	0.784056	1.00317	6.34549	0.771418	0.1657	1.73278	0.804083	0.86581	0.137447	0.282604	0.197996	0.60296	0.676216	0.627451	0.912546	1.79813	2.06633	0.619495	0.221513	0.604977	4.86778	3.20713	0.651814	0.385831	0.452689	0.396028	1.43761	0.618961	0.59913
AC022150.2	0.238208	0.208853	1.41355	0.0549499	0.196526	0.648593	0.0900084	0.155002	0.692316	0.20991	0.66539	0.165822	0.0825223	0.257145	0.623351	0.397647	0.331264	0.59139	1.67535	1.31959	0.166315	0.0818916	0.253144	0.176324	0.289974	0.826405	0.0693175	0.128268	0.0274895	0.127172	0.53899	0.274073	0.954658	0.44818	0.192115	0.199792	0.267407	0.242411	0.0664539	1.09472	0.224914	0.445435	0.26383	1.58191	0.037724	0.135483	0.549675	1.45266	0.0855899
[truncated: 23,165 more rows]
[truncated: 33 more columns]
