# Supplementary material for: Follicle-like tertiary lymphoid structures: A potential biomarker for prognosis and immunotherapy response in patients with laryngeal squamous cell carcinoma
Source: Front Immunol. 2023 Jan 27;14:1096220. doi: 10.3389/fimmu.2023.1096220 (PMC9912937; doi:10.3389/fimmu.2023.1096220)
Supplement: Supplementary file 11 [file Table_6.xlsx]

## Sheet: Supplementary Data 1
	age_at_initial_pathologic_diagnosis	ethnicity	gender	race	clinical_stage	clinical_T	clinical_N	clinical_M	gleason_grading	gleason_score	primary_pattern	secondary_pattern	tertiary_pattern	psa	psa_value	days_to_psa	days_to_death	days_to_last_followup	vital_status	number_of_lymphnodes_positive_by_he	pathologic_categories	pathologic_stage	pathologic_T	pathologic_M	pathologic_N	new_tumor_event	days_to_new_tumor_event_after_initial_treatment	new_neoplasm_event_type	new_tumor_event_after_initial_treatment_yes	new_tumor_event_after_initial_treatment_no	additional_pharmaceutical_therapy_yes	additional_pharmaceutical_therapy_no	additional_radiation_therapy_yes	additional_radiation_therapy_no
TCGA-CN-6023	73	NOT HISPANIC OR LATINO	MALE	WHITE	Stage IVA	T4a	N0	M0	NA	NA	NA	NA	NA	NA	NA	NA	NA	1584	Alive	4	T3N2cM0	Stage IVA	T3	M0	N2c	NA	NA	NA	0	4	0	0	0	0
TCGA-UF-A7JF	80	NA	MALE	WHITE	Stage IVA	T4a	N2b	M0	NA	NA	NA	NA	NA	NA	NA	NA	NA	1686	Alive	2	T4aN2aM0	Stage IVA	T4a	M0	N2a	NA	NA	NA	0	3	0	0	0	0
TCGA-KU-A66S	69	NOT HISPANIC OR LATINO	FEMALE	WHITE	Stage III	T2	N1	MX	NA	NA	NA	NA	NA	NA	NA	NA	406	224	Dead	1	T1N1MX	Stage III	T1	MX	N1	389Distant MetastasisBrain MetastasisDistant MetastasisConvincing ImagingNONONO	389	Distant Metastasis	1	1	0	1	0	1
TCGA-UF-A7J9	75	NA	MALE	WHITE	Stage IVA	T4a	N0	M0	NA	NA	NA	NA	NA	NA	NA	NA	NA	1358	Alive	0	T4aN0M0	Stage IVA	T4a	M0	N0	NA	NA	NA	0	2	0	0	0	0
TCGA-BA-6868	53	NOT HISPANIC OR LATINO	MALE	BLACK OR AFRICAN AMERICAN	Stage IVB	T3	N3	M0	NA	NA	NA	NA	NA	NA	NA	NA	472	190	Dead	NA	TXNX	NA	TX	NA	NX	NA	344	NA	1	0	1	0	0	1
TCGA-QK-A8Z8	60	NOT HISPANIC OR LATINO	FEMALE	BLACK OR AFRICAN AMERICAN	Stage IVC	T3	N1	M1	NA	NA	NA	NA	NA	NA	NA	NA	171	NA	Dead	NA	T3N1M1	Stage IVC	T3	M1	N1	NA	NA	NA	0	0	0	0	0	0
TCGA-BA-4076	39	NOT HISPANIC OR LATINO	MALE	WHITE	Stage IVA	T3	N2c	M0	NA	NA	NA	NA	NA	NA	NA	NA	415	NA	Dead	NA	TXNX	NA	TX	NA	NX	NA	286	NA	1	0	0	1	0	1
TCGA-CN-4739	71	NOT HISPANIC OR LATINO	MALE	WHITE	Stage IVA	T4a	N0	M0	NA	NA	NA	NA	NA	NA	NA	NA	1394	1330	Dead	0	T4aN0M0	Stage IVA	T4a	M0	N0	1302OropharynxOROPHARYNX, OVERLAPPINGLocoregional RecurrenceBiopsy with Histologic Confirmation	1302	Locoregional Recurrence,Locoregional Recurrence	2	2	1	0	0	1
TCGA-CN-A63U	50	NOT HISPANIC OR LATINO	MALE	WHITE	Stage III	T3	N0	M0	NA	NA	NA	NA	NA	NA	NA	NA	NA	964	Alive	0	T3N2bMX	Stage IVA	T3	MX	N2b	NA	NA	NA	0	4	0	0	0	0
TCGA-F7-A622	75	NOT HISPANIC OR LATINO	MALE	WHITE	NA	TX	NX	MX	NA	NA	NA	NA	NA	NA	NA	NA	359	13	Dead	NA	T3NXM0	Stage III	T3	M0	NX	OropharynxLocoregional RecurrenceNONONO	NA	Locoregional Recurrence	1	1	0	1	0	1
TCGA-CV-7422	60	NOT HISPANIC OR LATINO	FEMALE	WHITE	Stage IVA	T4a	N1	M0	NA	NA	NA	NA	NA	NA	NA	NA	1037	NA	Dead	1	T4aN1	Stage IVA	T4a	NA	N1	733LarynxtrachealLocoregional RecurrenceBiopsy with Histologic ConfirmationYES755NONO	733	Locoregional Recurrence	1	0	0	1	0	1
TCGA-UF-A7JJ	68	NA	MALE	NA	Stage IVA	T4a	N0	M0	NA	NA	NA	NA	NA	NA	NA	NA	NA	549	Alive	0	T4aN0M0	Stage IVA	T4a	M0	N0	NA	NA	NA	0	3	0	0	0	0
TCGA-UF-A718	62	NA	MALE	WHITE	Stage IVA	T4a	N0	M0	NA	NA	NA	NA	NA	NA	NA	NA	NA	1971	Alive	0	T4aN0M0	Stage IVA	T4a	M0	N0	NA	NA	NA	0	1	0	0	0	0
TCGA-CN-A63T	60	NOT HISPANIC OR LATINO	MALE	WHITE	Stage IVA	T3	N2b	M0	NA	NA	NA	NA	NA	NA	NA	NA	NA	225	Alive	0	T3N2bMX	Stage IVA	T3	MX	N2b	NA	NA	NA	0	2	0	0	0	0
TCGA-CV-5440	52	NOT HISPANIC OR LATINO	MALE	WHITE	Stage IVA	T4a	N2b	M0	NA	NA	NA	NA	NA	NA	NA	NA	NA	3270	Alive	42	T4aN2b	Stage IVA	T4a	NA	N2b	NA	NA	NA	0	1	0	1	0	1
TCGA-CN-6022	49	NOT HISPANIC OR LATINO	MALE	WHITE	Stage IVA	T4a	N1	M0	NA	NA	NA	NA	NA	NA	NA	NA	281	202	Dead	1	T4aN1M0	Stage IVA	T4a	M0	N1	NA	101	NA	1	1	0	1	1	0
TCGA-CN-5355	64	NOT HISPANIC OR LATINO	MALE	BLACK OR AFRICAN AMERICAN	Stage IVA	T4a	N0	M0	NA	NA	NA	NA	NA	NA	NA	NA	NA	1278	Alive	0	T4aN0	Stage IVA	T4a	NA	N0	NA	NA	NA	0	3	0	0	0	0
TCGA-CV-7247	55	NOT HISPANIC OR LATINO	MALE	WHITE	Stage II	T2	N0	M0	NA	NA	NA	NA	NA	NA	NA	NA	577	NA	Dead	NA	T3N0	Stage III	T3	NA	N0	NA	NA	NA	0	0	0	0	0	0
TCGA-F7-8298	58	NOT HISPANIC OR LATINO	MALE	WHITE	Stage I	T1	N0	M0	NA	NA	NA	NA	NA	NA	NA	NA	NA	995	Alive	0	T1N0M0	Stage I	T1	M0	N0	NA	NA	NA	0	2	0	0	0	0
TCGA-F7-7848	47	NOT HISPANIC OR LATINO	MALE	WHITE	Stage IVA	T4a	N1	M0	NA	NA	NA	NA	NA	NA	NA	NA	NA	1131	Alive	1	T4aN1M0	Stage IVA	T4a	M0	N1	NA	NA	NA	0	2	0	0	0	0
TCGA-CN-6989	64	NOT HISPANIC OR LATINO	MALE	WHITE	Stage IVA	T3	N2b	M0	NA	NA	NA	NA	NA	NA	NA	NA	980	611	Dead	18	T3N2c	Stage IVA	T3	NA	N2c	576Distant MetastasislungDistant MetastasisBiopsy with Histologic ConfirmationYES576NOYES	436	Distant Metastasis,Distant Metastasis,Distant Metastasis	4	1	3	1	0	4
TCGA-D6-8568	62	NOT HISPANIC OR LATINO	MALE	WHITE	Stage II	T2	N0	M0	NA	NA	NA	NA	NA	NA	NA	NA	NA	759	Alive	0	T2N0M0	Stage II	T2	M0	N0	NA	NA	NA	0	2	0	0	0	0
TCGA-CN-4727	56	NOT HISPANIC OR LATINO	MALE	WHITE	Stage IVA	T4a	N0	M0	NA	NA	NA	NA	NA	NA	NA	NA	NA	1560	Alive	0	T4aN0	Stage IVA	T4a	NA	N0	NA	NA	NA	0	4	0	0	0	0
TCGA-QK-AA3J	69	NOT HISPANIC OR LATINO	MALE	BLACK OR AFRICAN AMERICAN	Stage I	T1	N0	M0	NA	NA	NA	NA	NA	NA	NA	NA	NA	466	Alive	NA	T1N0M0	Stage I	T1	M0	N0	NA	NA	NA	0	3	0	0	0	0
TCGA-CV-5443	63	NOT HISPANIC OR LATINO	MALE	BLACK OR AFRICAN AMERICAN	Stage III	T3	N1	M0	NA	NA	NA	NA	NA	NA	NA	NA	NA	2784	Alive	0	T3N0	Stage III	T3	NA	N0	NA	NA	NA	0	1	0	1	0	1
TCGA-CN-5361	80	NOT HISPANIC OR LATINO	MALE	WHITE	NA	TX	NX	NA	NA	NA	NA	NA	NA	NA	NA	NA	2120	1681	Dead	1	T4aN2aM0	Stage IVA	T4a	M0	N2a	NA	2062	New Primary Tumor	1	2	0	1	0	1
TCGA-CV-A461	65	NOT HISPANIC OR LATINO	MALE	WHITE	Stage III	T3	N0	M0	NA	NA	NA	NA	NA	NA	NA	NA	2064	NA	Dead	0	NA	NA	NA	NA	NA	NA	NA	NA	0	2	0	0	0	0
TCGA-F7-A623	70	NOT HISPANIC OR LATINO	MALE	WHITE	NA	TX	NX	MX	NA	NA	NA	NA	NA	NA	NA	NA	NA	616	Alive	2	T1N2bM0	Stage IVA	T1	M0	N2b	NA	NA	NA	0	2	0	0	0	0
TCGA-CV-7248	63	NOT HISPANIC OR LATINO	FEMALE	BLACK OR AFRICAN AMERICAN	Stage IVA	T4a	N2b	M0	NA	NA	NA	NA	NA	NA	NA	NA	521	NA	Dead	4	T4aN2c	Stage IVA	T4a	NA	N2c	NA	NA	NA	0	0	0	0	0	0
TCGA-CN-4723	67	NOT HISPANIC OR LATINO	MALE	WHITE	Stage IVA	T4a	N0	M0	NA	NA	NA	NA	NA	NA	NA	NA	NA	1699	Alive	0	T4aN0	Stage IVA	T4a	NA	N0	NA	NA	NA	0	2	0	0	0	0
TCGA-D6-6826	64	NOT HISPANIC OR LATINO	FEMALE	WHITE	Stage IVA	T4a	N2	M0	NA	NA	NA	NA	NA	NA	NA	NA	348	154	Dead	0	T4aN2b	Stage IVA	T4a	NA	N2b	NA	NA	NA	0	2	0	0	0	0
TCGA-CN-6010	53	NOT HISPANIC OR LATINO	MALE	WHITE	Stage IVA	T4a	N0	M0	NA	NA	NA	NA	NA	NA	NA	NA	NA	1523	Alive	3	T4aN2c	Stage IVA	T4a	NA	N2c	540nasal cavityNew Primary TumorYES540NONO	540	New Primary Tumor	1	3	0	1	0	1
TCGA-CV-7418	62	NOT HISPANIC OR LATINO	MALE	BLACK OR AFRICAN AMERICAN	Stage IVA	T4a	N0	M0	NA	NA	NA	NA	NA	NA	NA	NA	789	NA	Dead	2	T4aN2b	Stage IVA	T4a	NA	N2b	494HypopharynxnasopharynxLocoregional RecurrenceConvincing ImagingNOYESNO	494	Locoregional Recurrence	1	0	0	1	1	0
TCGA-CN-A63W	48	NOT HISPANIC OR LATINO	FEMALE	WHITE	Stage IVA	T4a	N2c	M0	NA	NA	NA	NA	NA	NA	NA	NA	377	348	Dead	0	T4aN2cMX	Stage IVA	T4a	MX	N2c	NA	NA	NA	0	3	0	0	0	0
TCGA-CN-A641	47	NOT HISPANIC OR LATINO	MALE	WHITE	Stage IVA	T4	N2c	M0	NA	NA	NA	NA	NA	NA	NA	NA	NA	367	Alive	0	T4aN2bMX	Stage IVA	T4a	MX	N2b	NA	NA	NA	0	3	0	0	0	0
TCGA-BA-6869	62	NOT HISPANIC OR LATINO	MALE	WHITE	Stage III	T3	N0	M0	NA	NA	NA	NA	NA	NA	NA	NA	NA	644	Alive	0	T3N0	Stage III	T3	NA	N0	NA	NA	NA	0	1	0	0	0	0
TCGA-D6-A6EQ	57	NOT HISPANIC OR LATINO	MALE	WHITE	Stage IVA	T4a	N1	M0	NA	NA	NA	NA	NA	NA	NA	NA	NA	368	Alive	0	T4aN1M0	Stage IVA	T4a	M0	N1	NA	NA	NA	0	1	0	0	0	0
TCGA-CV-5435	57	NOT HISPANIC OR LATINO	MALE	WHITE	Stage IVA	T4a	N0	M0	NA	NA	NA	NA	NA	NA	NA	NA	2319	1438	Dead	5	T4aN2b	Stage IVA	T4a	NA	N2b	NA	284	NA	1	0	1	0	0	1
TCGA-CV-5430	61	HISPANIC OR LATINO	MALE	WHITE	Stage IVA	T4a	N2b	M0	NA	NA	NA	NA	NA	NA	NA	NA	NA	4241	Alive	2	T4aN2a	Stage IVA	T4a	NA	N2a	NA	783	NA	1	0	1	0	0	1
TCGA-CV-5444	64	NOT HISPANIC OR LATINO	MALE	BLACK OR AFRICAN AMERICAN	Stage IVA	T4a	N0	M0	NA	NA	NA	NA	NA	NA	NA	NA	NA	2437	Alive	3	T4aN1	Stage IVA	T4a	NA	N1	NA	NA	NA	0	1	0	1	0	1
TCGA-CN-6997	66	NOT HISPANIC OR LATINO	MALE	WHITE	Stage IVA	T4a	N2	M0	NA	NA	NA	NA	NA	NA	NA	NA	988	429	Dead	2	T3N2c	Stage IVA	T3	NA	N2c	NA	279	NA	1	3	1	0	0	1
TCGA-CN-5356	56	NOT HISPANIC OR LATINO	MALE	WHITE	Stage III	T3	N0	M0	NA	NA	NA	NA	NA	NA	NA	NA	NA	1409	Alive	0	T3N0	Stage III	T3	NA	N0	NA	NA	NA	0	3	0	0	0	0
TCGA-QK-A8ZB	68	NOT HISPANIC OR LATINO	MALE	BLACK OR AFRICAN AMERICAN	Stage IVA	T4a	N0	M0	NA	NA	NA	NA	NA	NA	NA	NA	NA	542	Alive	0	T4aN0M0	Stage IVA	T4a	M0	N0	NA	NA	NA	0	5	0	0	0	0
TCGA-CV-5441	58	NOT HISPANIC OR LATINO	MALE	WHITE	Stage IVA	T4a	N1	M0	NA	NA	NA	NA	NA	NA	NA	NA	NA	2886	Alive	5	T4aN2b	Stage IVA	T4a	NA	N2b	NA	NA	NA	0	1	0	1	0	1
TCGA-BA-5555	54	NOT HISPANIC OR LATINO	MALE	BLACK OR AFRICAN AMERICAN	Stage IVA	T2	N2c	M0	NA	NA	NA	NA	NA	NA	NA	NA	NA	520	Alive	1	T3N2c	Stage IVA	T3	NA	N2c	NA	248	NA	1	1	0	1	0	1
TCGA-CV-A45W	75	NOT HISPANIC OR LATINO	MALE	WHITE	Stage III	T3	N0	M0	NA	NA	NA	NA	NA	NA	NA	NA	1398	NA	Dead	0	T2N0M0	Stage II	T2	M0	N0	NA	NA	NA	0	2	0	0	0	0
TCGA-UF-A7JK	59	NA	MALE	NA	Stage IVA	T4a	N0	M0	NA	NA	NA	NA	NA	NA	NA	NA	424	NA	Dead	3	T4aN2bM0	Stage IVA	T4a	M0	N2b	341LarynxConvincing ImagingNONONO	341	NA	1	0	0	1	0	1
TCGA-F7-A50I	72	NA	MALE	WHITE	NA	NA	NA	NA	NA	NA	NA	NA	NA	NA	NA	NA	NA	92	Alive	NA	T4aN0M0	Stage IVA	T4a	M0	N0	NA	NA	NA	0	0	0	0	0	0
TCGA-CN-6992	61	NOT HISPANIC OR LATINO	MALE	WHITE	Stage IVA	T4a	N1	M0	NA	NA	NA	NA	NA	NA	NA	NA	NA	1066	Alive	3	T3N2b	Stage IVA	T3	NA	N2b	NA	NA	NA	0	2	0	0	0	0
TCGA-CN-5360	68	NOT HISPANIC OR LATINO	MALE	WHITE	Stage IVA	T4a	N0	M0	NA	NA	NA	NA	NA	NA	NA	NA	NA	2169	Alive	0	T4aN0M0	Stage IVA	T4a	M0	N0	NA	NA	NA	0	4	0	0	0	0
TCGA-CN-4738	53	NOT HISPANIC OR LATINO	MALE	WHITE	Stage IVA	T4a	N0	M0	NA	NA	NA	NA	NA	NA	NA	NA	436	NA	Dead	0	T4aN0M0	Stage IVA	T4a	M0	N0	NA	NA	NA	0	1	0	0	0	0
TCGA-D6-A6EK	67	NOT HISPANIC OR LATINO	MALE	WHITE	Stage IVA	T4	N1	M0	NA	NA	NA	NA	NA	NA	NA	NA	NA	875	Alive	1	T2N1M0	Stage III	T2	M0	N1	NA	NA	NA	0	3	0	0	0	0
TCGA-DQ-5629	64	NOT HISPANIC OR LATINO	MALE	WHITE	Stage IVA	T4a	N2c	M0	NA	NA	NA	NA	NA	NA	NA	NA	941	516	Dead	2	TXNX	NA	TX	NA	NX	NA	NA	NA	0	2	0	0	0	0
TCGA-CV-5432	68	NOT HISPANIC OR LATINO	MALE	WHITE	Stage III	T3	N0	M0	NA	NA	NA	NA	NA	NA	NA	NA	NA	3930	Alive	0	T3N0	Stage III	T3	NA	N0	NA	NA	NA	0	1	0	0	0	0
TCGA-CV-5434	60	NOT HISPANIC OR LATINO	MALE	BLACK OR AFRICAN AMERICAN	Stage IVA	T4a	N1	M0	NA	NA	NA	NA	NA	NA	NA	NA	3314	NA	Dead	7	T4aN2b	Stage IVA	T4a	NA	N2b	NA	1859	NA	1	0	1	0	1	0
TCGA-BA-4078	83	NOT HISPANIC OR LATINO	MALE	WHITE	Stage IVA	T2	N2a	M0	NA	NA	NA	NA	NA	NA	NA	NA	276	NA	Dead	4	NA	NA	NA	NA	NA	NA	NA	NA	1	0	0	0	0	0
TCGA-CV-A460	72	NOT HISPANIC OR LATINO	MALE	WHITE	Stage IVA	T3	N2b	M0	NA	NA	NA	NA	NA	NA	NA	NA	1838	NA	Dead	4	T1N2M0	NA	T1	M0	N2	1425mediastinumNew Primary TumorNO	1425	New Primary Tumor	1	1	0	0	0	0
TCGA-D6-A6ES	50	NOT HISPANIC OR LATINO	MALE	WHITE	Stage IVA	T4a	N1	M0	NA	NA	NA	NA	NA	NA	NA	NA	NA	389	Alive	0	T4aN0M0	Stage IVA	T4a	M0	N0	NA	NA	NA	0	2	0	0	0	0
TCGA-CV-5978	53	NOT HISPANIC OR LATINO	FEMALE	BLACK OR AFRICAN AMERICAN	Stage IVB	T4a	N3	M0	NA	NA	NA	NA	NA	NA	NA	NA	215	215	Dead	5	T4aN3	Stage IVB	T4a	NA	N3	NA	NA	NA	0	0	0	0	0	0
TCGA-UF-A71D	54	NA	FEMALE	WHITE	Stage IVA	T4a	N1	M0	NA	NA	NA	NA	NA	NA	NA	NA	NA	1461	Alive	0	T4aN0M0	Stage IVA	T4a	M0	N0	NA	NA	NA	0	3	0	0	0	0
TCGA-CV-7430	56	NOT HISPANIC OR LATINO	MALE	WHITE	Stage III	T3	N0	M0	NA	NA	NA	NA	NA	NA	NA	NA	495	NA	Dead	0	T4aN0	Stage IVA	T4a	NA	N0	NA	NA	NA	0	0	0	0	0	0
TCGA-CV-7089	74	NOT HISPANIC OR LATINO	MALE	WHITE	Stage IVA	T4a	N2	M0	NA	NA	NA	NA	NA	NA	NA	NA	1972	NA	Dead	8	T4aN2c	Stage IVA	T4a	NA	N2c	NA	NA	NA	0	0	0	0	0	0
TCGA-CV-5431	73	HISPANIC OR LATINO	MALE	WHITE	Stage IVA	T3	N2	M0	NA	NA	NA	NA	NA	NA	NA	NA	522	522	Dead	9	T3N2c	Stage IVA	T3	NA	N2c	NA	NA	NA	0	1	0	1	0	1
TCGA-D6-A74Q	67	NOT HISPANIC OR LATINO	MALE	WHITE	Stage IVA	T4a	N0	M0	NA	NA	NA	NA	NA	NA	NA	NA	NA	710	Alive	0	T4aN0M0	Stage IVA	T4a	M0	N0	NA	NA	New Primary Tumor	1	2	1	0	0	1
TCGA-BA-6870	60	NOT HISPANIC OR LATINO	FEMALE	BLACK OR AFRICAN AMERICAN	Stage IVC	T3	N2c	M1	NA	NA	NA	NA	NA	NA	NA	NA	451	NA	Dead	NA	TXNX	NA	TX	NA	NX	NA	NA	NA	0	0	0	0	0	0
TCGA-TN-A7HJ	51	NOT HISPANIC OR LATINO	MALE	WHITE	Stage III	T3	NX	M0	NA	NA	NA	NA	NA	NA	NA	NA	NA	403	Alive	4	T4aN2bM0	Stage IVA	T4a	M0	N2b	NA	NA	NA	0	2	0	0	0	0
TCGA-CV-A45Z	75	NOT HISPANIC OR LATINO	MALE	WHITE	Stage II	T2	N0	M0	NA	NA	NA	NA	NA	NA	NA	NA	1466	NA	Dead	0	T1N0M0	NA	T1	M0	N0	NA	NA	NA	1	1	0	0	0	0
TCGA-D6-6517	59	NOT HISPANIC OR LATINO	MALE	WHITE	Stage III	T3	N0	M0	NA	NA	NA	NA	NA	NA	NA	NA	NA	292	Alive	0	T3N0	Stage III	T3	NA	N0	NA	161	NA	1	1	1	0	1	0
TCGA-CN-4722	61	NOT HISPANIC OR LATINO	FEMALE	WHITE	Stage II	T2	N0	M0	NA	NA	NA	NA	NA	NA	NA	NA	NA	1483	Alive	0	T2N0	Stage II	T2	NA	N0	NA	NA	NA	0	3	0	0	0	0
TCGA-CN-5363	48	NOT HISPANIC OR LATINO	MALE	BLACK OR AFRICAN AMERICAN	Stage IVB	T4a	N3	M0	NA	NA	NA	NA	NA	NA	NA	NA	253	NA	Dead	6	T4aN3M0	Stage IVB	T4a	M0	N3	NA	53	NA	1	0	0	0	0	0
TCGA-CN-6012	66	NOT HISPANIC OR LATINO	MALE	WHITE	Stage III	T3	N1	M0	NA	NA	NA	NA	NA	NA	NA	NA	NA	1460	Alive	4	T3N2c	Stage IVA	T3	NA	N2c	NA	NA	NA	0	4	0	0	0	0
TCGA-CN-6021	63	NOT HISPANIC OR LATINO	FEMALE	WHITE	Stage III	T3	N0	M0	NA	NA	NA	NA	NA	NA	NA	NA	276	NA	Dead	NA	TXNX	NA	TX	NA	NX	NA	NA	NA	0	1	0	0	0	0
TCGA-BA-A6DI	62	NOT HISPANIC OR LATINO	MALE	BLACK OR AFRICAN AMERICAN	Stage III	T3	N0	M0	NA	NA	NA	NA	NA	NA	NA	NA	336	NA	Dead	NA	TXNXM0	NA	TX	M0	NX	266LarynxBiopsy with Histologic ConfirmationNONONO	266	NA	1	0	0	1	0	1
TCGA-CN-6988	47	NOT HISPANIC OR LATINO	MALE	WHITE	Stage IVA	T4a	N2b	M0	NA	NA	NA	NA	NA	NA	NA	NA	NA	318	Alive	2	T4aN2b	Stage IVA	T4a	NA	N2b	NA	NA	NA	0	2	0	0	0	0
TCGA-CV-7415	60	NOT HISPANIC OR LATINO	MALE	WHITE	Stage III	T3	N0	M0	NA	NA	NA	NA	NA	NA	NA	NA	695	NA	Dead	16	T4aN2c	Stage IVA	T4a	NA	N2c	NA	NA	NA	0	0	0	0	0	0
TCGA-CV-7410	61	NOT HISPANIC OR LATINO	MALE	WHITE	Stage II	T2	N0	M0	NA	NA	NA	NA	NA	NA	NA	NA	6417	NA	Dead	1	T2N1	Stage III	T2	NA	N1	NA	NA	NA	0	0	0	0	0	0
TCGA-T3-A92M	52	NOT HISPANIC OR LATINO	MALE	BLACK OR AFRICAN AMERICAN	Stage IVA	T4a	N2c	M0	NA	NA	NA	NA	NA	NA	NA	NA	NA	417	Alive	4	T4aN2cMX	Stage IVA	T4a	MX	N2c	417Distant Metastasis(Rt) LungDistant MetastasisBiopsy with Histologic ConfirmationNOYESYES	417	Distant Metastasis	1	0	1	0	1	0
TCGA-UF-A7JH	59	NA	MALE	BLACK OR AFRICAN AMERICAN	Stage IVA	T4a	N0	M0	NA	NA	NA	NA	NA	NA	NA	NA	NA	896	Alive	0	T4aN0M0	Stage IVA	T4a	M0	N0	NA	NA	NA	0	3	0	0	0	0
TCGA-CV-7433	49	NOT HISPANIC OR LATINO	MALE	WHITE	Stage IVA	T4a	N1	M0	NA	NA	NA	NA	NA	NA	NA	NA	601	NA	Dead	4	T4aN2b	Stage IVA	T4a	NA	N2b	445Distant MetastasisLt. DeltoidDistant MetastasisBiopsy with Histologic ConfirmationYES538NONO	445	Distant Metastasis,Distant Metastasis	1	0	0	2	0	2
TCGA-CV-A45Y	61	HISPANIC OR LATINO	MALE	AMERICAN INDIAN OR ALASKA NATIVE	Stage IVA	T4a	N0	M0	NA	NA	NA	NA	NA	NA	NA	NA	2703	NA	Dead	0	T4aN0M0	Stage IVA	T4a	M0	N0	2318R. LungBiopsy with Histologic ConfirmationNONONO	2318	NA	1	1	0	1	0	1
TCGA-CN-4735	52	NOT HISPANIC OR LATINO	MALE	WHITE	Stage IVA	T3	N2b	M0	NA	NA	NA	NA	NA	NA	NA	NA	NA	1737	Alive	5	T3N2b	Stage IVA	T3	NA	N2b	NA	NA	NA	0	3	0	0	0	0
TCGA-HD-7229	60	NOT HISPANIC OR LATINO	MALE	WHITE	Stage IVA	T4a	NX	M0	NA	NA	NA	NA	NA	NA	NA	NA	NA	1027	Alive	NA	T4aN0	Stage IVA	T4a	NA	N0	162LarynxLocoregional RecurrenceNO	162	Locoregional Recurrence,Locoregional Recurrence	2	0	1	0	0	1
