# Supplementary material for: Follicle-like tertiary lymphoid structures: A potential biomarker for prognosis and immunotherapy response in patients with laryngeal squamous cell carcinoma
Source: Front Immunol. 2023 Jan 27;14:1096220. doi: 10.3389/fimmu.2023.1096220 (PMC9912937; doi:10.3389/fimmu.2023.1096220)
Supplement: Supplementary file 12 [file Table_7.xlsx]

## Sheet: CIBERSORT
ID	B cells naive	B cells memory	Plasma cells	T cells CD8	T cells CD4 naive	T cells CD4 memory resting	T cells CD4 memory activated	T cells follicular helper	T cells regulatory (Tregs)	T cells gamma delta	NK cells resting	NK cells activated	Monocytes	Macrophages M0	Macrophages M1	Macrophages M2	Dendritic cells resting	Dendritic cells activated	Mast cells resting	Mast cells activated	Eosinophils	Neutrophils
TCGA-BA-4076	0	0.00363475	0	0	0	0.0592275	0	0.0373151	0.00741552	0	0.0882153	0	0	0.42979	0	0	0	0.119989	0	0.248149	0.00626339	0
TCGA-CN-4727	0	0.00880671	0.00961734	0	0.0322701	0.205778	0.0665683	0	0	0	0.158622	0	0.0179161	0.103956	0	0.0152221	0	0.126426	0	0.109083	0	0.145735
TCGA-CN-A63U	0.00534039	0.0438792	0.135932	0	0	0.0748269	0	0.0858698	0.0007852	0	0.0869898	0	0	0.172291	0.11085	0.067333	0.00441916	0.0319076	0.1089	0.0619064	0	0.00876926
TCGA-CV-7430	0.00834359	0.0015602	0.00249295	0.0536363	0	0.29363	0.0192563	0	0	0	0.0630155	0	0.0254146	0.196433	0	0.13184	0.036064	0.103762	0	0.0619509	0.00260093	0
TCGA-CV-7433	0.0258173	0	0.0101334	0.0685753	0	0.272372	0	0	0.0103633	0	0.0689552	0	0.0167793	0.142198	0.217286	0.103235	0.0105532	0.0537325	0	0	0	0
TCGA-BA-4078	0.0266302	0	0.000211662	0.068141	0	0.342272	0.00939395	0	0	0	0.0507798	0	0.0533596	0	0.0610218	0.215098	0.154485	0.0079962	0.00429916	0.00631167	0	0
TCGA-BA-6868	0.0306365	0	0.00893328	0.0121434	0.0669343	0.123407	0	0	2.86217e-05	0	0.0706492	0	0.0117282	0.468686	0.0450127	0	0	0.114245	0	0.0471663	0.000429163	0
TCGA-BA-6870	0.0186897	0.126199	0.177073	0.00400223	0	0.124734	0.0176328	0.0161933	0.0426215	0	0.0662397	0	0.0198559	0.157027	0	0.0715446	0	0.110998	0.0169533	0.0212971	0	0.00893912
TCGA-BA-A6DI	0.0120839	0	0.0356455	0.0782815	0	0.265256	0	0.0572151	0	0	0.0166304	0	0.0238367	0.226473	0.144484	0	0.0215725	0.0780216	0	0.0366755	0.00382457	0
TCGA-CN-4722	0.204956	0	0.156914	0.00920605	0	0.228495	0	0	0.0723154	0	0.0649224	0	0.0412104	0.02653	0	0.118353	0.0185677	0.0429994	0	0.00735199	0	0.00817739
TCGA-CN-4723	0.0750693	0	0.0195254	0.0747566	0	0.266381	0	0.0327617	0.00179515	0	0.0790124	0	0.0457855	0.229828	0.0998343	0.0516973	0.00490404	0.0176945	0	0.000954548	0	0
TCGA-CN-4735	0.00994242	0.0123381	0	0.0279662	0	0.258898	0.0106098	0.00733564	0.0178377	0	0.0528113	0.00482081	0.0253372	0.447641	0.0552943	0.0300153	0.00360119	0.0078663	0.0276845	0	0	0
TCGA-CN-4738	0.0814544	0	0.0334821	0.0584304	0	0.235079	0.040784	0.0296162	0	0	0.0981006	0	0.0252279	0.0881213	0.117826	0.0799556	0.0200547	0.0448272	0.0384099	0	0	0.00863026
TCGA-CN-5356	0.250808	0	0.141455	0.0934199	0	0.138802	0.000296243	0.0173753	0.0165202	0	0	0	0.0577633	0.083527	0.00778281	0.0831348	0	0.0362401	0	0.0728751	0	0
TCGA-CN-5363	0.0417885	0	0.00685981	0.0854718	0	0.176712	0.0531214	0.00147519	0	0	0.087367	0	0.00616705	0.0727353	0.182876	0.169492	0	0.0906282	0.0253067	0	0	0
TCGA-CN-6010	0.0717	0	0.0636722	0.142586	0	0.19665	0	0	0.000196337	0	0.0304534	0	0.0565486	0.184389	0.0739592	0.03636	0.0277871	0	0.115697	0	0	0
TCGA-CN-6012	0.0540616	0	0.0421239	0.0383771	0	0.201073	0.000299406	0.0471561	0.0627522	0	0.0946107	0	0.0132864	0.219014	0.10193	0.112714	0	0.012602	0	0	0	0
TCGA-CN-6021	0.244302	0	0.237236	0.0869577	0	0.136468	0.00935528	0	0.0226226	0	0.0113184	0	0.0403144	0.0442597	0	0.0333636	0.00649961	0.0253949	0	0.0407611	0	0.0611478
TCGA-CN-6022	0.000386741	0.0123605	0	0.0175814	0	0.141835	0	0.0301697	0.0229777	0	0.0370822	0	0	0.548748	0.0227716	0.11077	0.0109264	0	0	0.0443908	0	0
TCGA-CN-6989	0.00406614	0.00311986	0	0	0	0.185654	0	0	0.0106092	0	0.0545416	0	0	0.540382	0	0.0811314	0.004941	0.0819039	0	0.033651	0	0
TCGA-CN-A63W	0	0	0.00811605	0.0930986	0	0.10924	0	0.0486388	0	0	0.0842301	0.0172954	0	0.401096	0.143313	0.0729667	0	0.0025809	0.019425	0	0	0
TCGA-CV-5430	0.107303	0	0.0121634	0.0405757	0	0.168507	0.00445514	0.0280174	0.0544608	0	0.00417594	0.000690165	0.0305779	0.189422	0.17162	0.0918322	0	0.0510228	0.0451763	0	0	0
TCGA-CV-5431	0.00742492	0.00832295	0.0249223	0.0451325	0	0.409253	0	0.0431859	0.039303	0	0.0719765	0	0.0154522	0.194038	0.0815969	0	0.0293027	0.0166496	0	0.0134396	0	0
TCGA-CV-5434	0.025622	0	0.000486511	0.0380877	0	0.104962	0	0	0.0488787	0	0.00337208	0	0	0.512367	0.0310917	0.193798	0	0	0.0413341	0	0	0
TCGA-CV-5440	0	0.00344517	0	0.0540246	0	0.164652	0	0.0813494	0.00553397	0	0.0055536	0	0.0300947	0.322646	0.0806433	0.123114	0.00741715	0	0.10276	0	0.0187667	0
TCGA-CV-5444	0.0132823	0	0.00423232	0	0	0.229807	0	0.0220401	0.0312858	0	0.0540727	4.81378e-05	0	0.251338	0.136636	0.207303	0.0110295	0	0.0382063	0	0	0.000719351
TCGA-CV-5978	0.0161359	0	0.00215484	0	0.00585598	0.0499451	0	0	0.0049958	0	0.015655	0	0	0.621724	0	0.163638	0	0.0889252	0.03097	0	0	0
TCGA-CV-7247	0.00344192	0.00922364	0	0.0116021	0.104354	0.26788	0	0	0	0	0.00948982	0.0094018	0	0.508383	0.0216443	0.0487701	0	0	0	0.00581025	0	0
TCGA-CV-7418	0.0408291	0	0.00045319	0.0346392	0	0.102248	0.0130358	0.110747	0.00770803	0	0.132344	0	0.0178201	0.141083	0.0870787	0.114748	0	0.160676	0.0365892	0	0	0
TCGA-D6-6826	0.0953079	0	0.0102036	0	0	0.181163	0	0.000881665	0.0100723	0	0.0289988	0	0	0.30017	0.0137381	0.199021	0	0.0171664	0	0.112189	0	0.0310879
TCGA-D6-8568	0.015235	0	0.00539137	0	0	0.193486	0.00689844	0	0	0	0.0652039	0	0.0001396	0.142974	0.144877	0.14929	0	0.0796625	0	0.081404	0	0.115438
TCGA-F7-A50I	0.0429723	0	0.069271	0.0723357	0	0.115802	0.0294856	0.0359679	0.000649382	0	0.0506221	0.0111097	0.00158475	0.162507	0.162764	0.0813839	0.0147635	0.118553	0.0302276	0	0	0
TCGA-KU-A66S	0.0178458	0	0.00301921	0	0	0.0916778	0.0123557	0.0255905	0.0277796	0	0.103632	0	0	0.301995	0.0657838	0.270709	0	0.0338519	0.0303151	0.0154453	0	0
TCGA-TN-A7HJ	0.179688	0	0.161846	0.0547707	0	0.114201	0	0.0350544	0	0	0.0474016	0	0.0188587	0.0993182	0.0275318	0.121321	0.0181161	0.0866308	0	0.0256132	0	0.00964889
TCGA-UF-A718	0.118753	0	0.0859376	0.111738	0	0.248641	0.00270529	0.000944028	0.0215542	0	0	0.0173859	0.0381982	0.162553	0.0328925	0	0.0295229	0.0808026	0	0.0444646	0	0.00390688
TCGA-UF-A7J9	0.123224	0	0.0313141	0.0111371	0	0.155828	0	0.00704024	0.0140849	0	0.0392299	0	0	0.426836	0.0300501	0.15549	0	0.00415309	0	0	0	0.00161318
TCGA-UF-A7JF	0.115161	0	0.0477684	0.0466631	0	0.0226437	0.0112581	0.0429378	0.0558294	0	0.0475598	0	0.00503962	0.375904	0	0.120652	0.00104076	0.0111689	0	0.0852864	0.0110876	0
TCGA-UF-A7JJ	0.0779981	0	0.0401929	0.0736451	0	0.219285	0	2.80941e-05	0	0	0.0530537	0	0.014358	0.354845	0.0256489	0.0886497	0	0.0463859	0	0.00590995	0	0
TCGA-UF-A7JK	0	0.00470721	0	0.0252022	0.143318	0.253647	0	0	0.00309047	0	0.00968441	0.00314916	0	0.468696	0	0.0497951	0.00241976	0	0.0257698	0	0	0.0105215
TCGA-BA-5555	0.0921122	0	0.0578755	0.0741206	0	0.205182	0.0135079	0.0683079	0.00477035	0	0.0351077	0.0206541	0.009823	0.116924	0.0704833	0.102864	0.0154769	0.0424356	0.0675448	0	0	0.00281025
TCGA-BA-6869	0.103844	0	0.013603	0.212592	0	0.159794	0	0.00723843	0.0018359	0	0	0	0.0182137	0.0819325	0.0242411	0.00114299	0	0.0532612	0	0.261643	0.00448458	0.0561741
TCGA-CN-5355	0.14091	0	0.207906	0	0	0.175406	0	0	0	0	0.0750342	0	0.00562642	0.269086	0.0131885	0.0705194	0	0.0290833	0	0.0132396	0	0
TCGA-CN-5360	0.202263	0	0.0368915	0.022793	0	0.301151	0	0.0184431	0.0131733	0	0.0515078	0.00863615	0	0.161229	0.0421059	0.116276	0	0.0255305	0	0	0	0
TCGA-CN-5361	0.000197817	0	0.00037999	0	0	0.205692	0	0.0158082	0	0	0.0887248	0.0108254	0	0.253166	0.16861	0.163665	0.018856	0.015527	0.0585492	0	0	0
TCGA-CN-6992	0.236354	0	0.0287768	0.0300088	0	0.121463	0	0.00169074	0.0471445	0	0.086942	0	0	0.237994	0.0287051	0.1394	0	0	0	0.0415212	0	0
TCGA-CN-6997	0.0656413	0	0.0131966	0.0022303	0	0.226297	0	0.0150336	0.00481163	0	0.0659964	0	0	0.336531	0.0440783	0.155868	0	0.0267958	0.0435201	0	0	0
TCGA-CN-A641	0	0.0049664	0.120929	0	0.0993055	0.0977203	0	0.0278638	0	0	0.0406978	0	0.00279489	0.137151	0	0.184482	0.027557	0.153777	0.0472623	0.00430533	0	0.0511879
TCGA-CV-5432	0.209896	0	0.195646	0.0643202	0	0.14025	0.00454473	0.0499566	0	0	0.0144963	0.00705743	0.0215396	0.0534836	0.0544925	0.125963	0.0323664	0.0104981	0.01549	0	0	0
TCGA-CV-5441	0.0496876	0	0.0213985	0.117207	0	0.138063	0.0139271	0.05179	0.0233124	0	0.0946189	0	0	0.229343	0.0629216	0.137816	0.013185	0.0241229	0.0167156	0	0	0.00589136
TCGA-CV-7089	0.00206336	0.00119311	0.000321612	0.0131098	0	0.295776	0	0	0.00283975	0	0.0675108	0.00786399	0.0145822	0.227934	0.125496	0.108749	0.00709279	0.0592069	0.0652206	0	0	0.00104011
TCGA-CV-7410	0.248508	0.0557626	0	0.0257667	0	0.30771	0.0171679	0.0102532	0.046089	0	0.0648815	0	0.0279175	0.0764089	0.0812287	0.0209878	0.0148115	0	0	0.00250683	0	0
TCGA-CV-7415	0	0	0.0102314	0.0677251	0	0.206476	0.0201344	0	0	0	0.065752	0.00623015	0.00558382	0.25376	0.202576	0.024738	0	0.0987988	0.0379949	0	0	0
TCGA-CV-A45Y	0.153286	0	0.0680511	0.0562516	0	0.139431	0.00852584	0.0412192	0.0569773	0	0.00298502	0.0059695	0	0.305468	0.100579	0.0522594	0.000596468	0.00839967	0	0	0	0
TCGA-CV-A45Z	0.0722416	0	0.0197161	0.0142773	0	0.168688	0.00728453	0.0270471	0.0119971	0	0.00251846	0.0287202	0.004112	0.308401	0.155201	0.108451	0.0180109	0.0312359	0	0	0.0220988	0
TCGA-D6-6517	0.0865248	0	0.0560897	0.0169981	0	0.200748	0	0	0.051088	0	0.0422151	0	0.0287521	0.218824	0	0.121422	0.0193638	0.123056	0	0.0349199	0	0
TCGA-D6-A6EQ	0.0159416	0	0.0591012	0.0812569	0	0.12998	0.00257663	0.0352898	0.0593245	0	0.00950306	0.0365517	0.0104527	0.163127	0.0496264	0.229658	0.0273513	0.060101	0.0263748	0	0	0.00378313
TCGA-D6-A6ES	0	0.00542447	0.000787923	0.0289675	0	0.0138443	0.0270966	0.0246191	0.0212743	0	0.0145973	0.000663061	0.0181246	0.416039	0	0.137977	0.0216266	0.170481	0	0.0768065	0	0.0216704
TCGA-F7-7848	0.122758	0	0.059336	0.0994928	0	0.240809	0.00674078	0.0362567	0.0399693	0	0.055268	0	0.0478464	0.134103	0.0185758	0.0315449	0.0149641	0.003373	0	0.072073	0	0.0168894
TCGA-F7-A622	0	0	0.00288932	0.00772961	0	0.109378	0.0141038	0.016663	0	0	0.0927264	0	0.00556157	0.110739	0.195313	0.185821	0	0.212191	0.0202671	0	0	0.0266162
TCGA-HD-7229	0.114221	0	0.0434638	0.10442	0	0.185164	0.0208931	0	0.00138642	0	0.0938969	0	0.0136816	0.149316	0.160162	0.0235565	0	0.0660114	0.0238265	0	0	0
TCGA-QK-A8Z8	0.118921	0	0.170615	0.0316595	0	0.118502	0.0154724	0.12003	0	0	0.0749873	0.0108293	0.012198	0.104035	0.0143292	0.0293836	0.00801357	0.118275	0.0526501	0	0	9.83141e-05
TCGA-QK-AA3J	0.034306	0	0.115152	0.0614676	0	0.187391	0.129591	0.051861	0	0	0.0907356	0.0123577	0.0136982	0.0119246	0.0484363	0.0953209	0.00269276	0.0682559	0.0768099	0	0	0
TCGA-UF-A7JH	0.0124177	0	0.0347575	0.0481443	0	0.184224	0	0.0841365	0.00549582	0	0.0574923	0	0.00216263	0.177432	0.106318	0.286447	0	0.000972741	0	0	0	0
TCGA-CN-4739	0.265323	0	0.0860176	0.0562008	0	0.10275	0.00723805	0.00687904	0.0876453	0	0.0869983	0	0.04246	0.053454	0.00864992	0.0130991	0	0.0198157	0	0.109356	0	0.054114
TCGA-CN-6023	0.0602345	0	0	0.271655	0	0.0490279	0.0449634	0.0556435	0.0495951	0	0.0813087	0	0.0426012	0.099147	0.0724385	0.126791	0	0.0138366	0.0327582	0	0	0
TCGA-CN-6988	0.0289302	0	0.0206641	0.0858189	0	0.106411	0	0.0425459	0.00738722	0	0.00075002	0	0.014155	0.281428	0	0.163214	0	0.14552	0	0.0913954	3.38115e-05	0.0117469
TCGA-CN-A63T	0.0546057	0	0.0161919	0.0341612	0	0.259517	0.0983799	0	0	0	0.100925	0	0	0.108023	0.141828	0.15314	0	0.00594471	0	0.0229674	0	0.0043165
TCGA-CV-5435	0.00828048	0	0.00045476	0	0	0.25561	0	0	0	0	0.0729181	0	0	0.408904	0.0228873	0.130796	0.0103057	0.0363373	0.0535064	0	0	0
TCGA-CV-5443	0.0180702	0	0.0367021	0.146083	0	0.121065	0.0726626	0.0346181	0.0219338	0	0.0987571	0	0	0.263306	0.0635361	0.115293	0	0	0.00797313	0	0	0
TCGA-CV-7248	0.284576	0	0.136291	0.056412	0	0.0658742	0.0169166	0.0217694	0.0136653	0	0	0	0	0.291815	0.0107186	0.0935696	0	0.00839248	0	0	0	0
TCGA-CV-7422	0.0461623	0.0234291	0	0.0215991	0	0.230216	0.00915079	0.0428909	0	0	0.0747859	0	0	0.279867	0.107676	0.11708	0	0.0245947	0	0.0225491	0	0
TCGA-CV-A45W	0.0730855	0	0.110196	0.0778833	0	0.110404	0.0483112	0.00333369	0.0152542	0	0.0762142	0	0	0.275694	0.0937989	0.108914	0	0.00468074	0.0022306	0	0	0
TCGA-CV-A460	0.0319262	0	0.00222951	0.0768521	0	0.304854	0.0391949	0.0352769	0.0157652	0	0.100602	0	0.00904393	0.106445	0.0866087	0.115971	0.00233598	0.0539278	0.0189677	0	0	0
TCGA-CV-A461	0.0888444	0	0.0244998	0.146728	0	0.144725	0.0250136	0.046398	0.0513434	0	0.0142296	0.043413	0	0.129363	0.0865444	0.133905	0	0.0116017	0.0533911	0	0	0
TCGA-D6-A6EK	0.00884999	0	0.0650905	0.184074	0	0	0.00434014	0.100982	0.112026	0	0.00808126	0.05153	0.0214643	0.0437607	0.0355437	0.161018	0.0406419	0.129232	0.0333643	0	0	0
TCGA-D6-A74Q	0.0776839	0	0.251467	0.0185355	0	0.164579	0	0.0505549	0.0128191	0	0	0.101223	0	0.108203	0.0372402	0.000672487	0	0.0593329	0.0910842	0	0	0.0266056
TCGA-DQ-5629	0.25937	0	0.0267562	0.067387	0	0.217493	0	0	0.00180341	0	0.0542883	0.0001637	0.0486076	0.157344	0.0266471	0.0205807	0	0.0852384	0	0.0343211	0	0
TCGA-F7-8298	0.0269183	0	0.0102447	0.00804367	0	0.153098	0.0751505	0	0	0	0.0346663	0.0137969	0	0.393476	0.0172636	0.166289	0	0.066966	0	0.0340874	0	0
TCGA-F7-A623	0.0212013	0	0.0505513	0.0588371	0	0.201414	0.0485485	0.0347805	0	0	0.11038	0	0.0157935	0.0260507	0.130126	0.17122	0	0.0822869	0.023822	0	0	0.0249885
TCGA-QK-A8ZB	0.197101	0	0.234426	0.0245094	0	0.0091839	0	0.040991	0.00768972	0	0.0563557	0	0	0.292805	0	0.0238265	0	0.0137913	0	0.0880495	0	0.0112714
TCGA-T3-A92M	0.0193669	0	0.0269496	0.0786963	0	0.169388	0.0117635	0.0506543	0.0384608	0	0.0726163	0	0	0.112784	0.167923	0.151732	0.00383166	0.0773858	0.0184477	0	0	0
TCGA-UF-A71D	0.169378	0	0.256484	0.071313	0	0.0394132	0.00168405	0.0595463	0.031907	0	0.0588889	0	0.0203947	0.100486	0.0170609	0.0910773	0	0.0823099	2.0522e-05	3.71064e-05	0	0

## Sheet: MCPCounter
ID	T_cells	CD8_T_cells	Cytotoxic_lymphocytes	B_lineage	NK_cells	Monocytic_lineage	Myeloid_dendritic_cells	Neutrophils	Endothelial_cells	Fibroblasts
TCGA-BA-4076	1.49385	0.170325	0.459217	1.40221	0.146273	2.65561	1.8656	2.8163	2.91624	7.07057
TCGA-CN-4727	0.777055	0	0.853523	0.815336	0.169088	2.66321	1.28329	2.63439	3.40463	8.36178
TCGA-CN-A63U	1.1139	0.154382	2.1066	1.75583	0.116196	1.81164	1.54761	2.40657	2.49815	6.02902
TCGA-CV-7430	1.23707	0.237174	0.880582	1.15412	0.220006	2.05593	1.70545	2.82918	2.66467	6.17498
TCGA-CV-7433	2.72443	3.15132	3.18411	1.7032	0.344219	5.44861	2.34506	2.79855	3.60741	9.69701
TCGA-BA-4078	2.18204	1.49114	1.87296	1.54399	0.305591	3.84663	2.73712	2.70132	3.67637	9.50967
TCGA-BA-6868	1.24228	0.220144	0.879467	1.59414	0.168864	2.90155	0.542777	2.85197	2.91383	7.47014
TCGA-BA-6870	1.88554	0.552622	1.0766	4.04897	0.252438	3.40608	2.40031	2.92618	3.28445	6.98094
TCGA-BA-A6DI	1.45612	0.798336	1.0865	2.17655	0.324302	2.46837	2.07069	2.9485	3.16989	6.15459
TCGA-CN-4722	1.77059	1.08753	1.2601	2.54909	0.155835	3.16326	2.18292	3.22524	3.65144	8.48436
TCGA-CN-4723	2.20785	1.56219	2.63173	2.73378	0.434585	4.33834	1.66614	2.77769	3.47676	8.70847
TCGA-CN-4735	2.35712	2.34859	2.50681	3.18508	0.507629	4.58721	3.67915	2.41481	3.098	7.71402
TCGA-CN-4738	2.58389	1.50662	2.31357	2.48877	0.635506	4.19984	2.69331	3.40327	3.16658	7.05491
TCGA-CN-5356	1.52217	0.901013	2.61778	2.88179	0.268572	3.02689	1.8191	2.59521	4.05064	8.33192
TCGA-CN-5363	1.77323	2.0977	2.46839	2.05038	0.382312	4.02062	1.32905	2.08628	3.34491	8.67495
TCGA-CN-6010	1.5863	0.850863	3.66621	3.55449	0.413389	3.38421	2.06984	3.02982	3.52601	8.0065
TCGA-CN-6012	2.26431	1.82063	2.58762	3.14702	0.508833	4.08776	2.33263	3.29061	3.72829	7.53901
TCGA-CN-6021	1.62745	1.28635	1.28047	3.30126	0.158809	2.58295	2.38373	3.37073	3.70831	6.94633
TCGA-CN-6022	1.73786	0.604601	1.77285	1.56099	0.1491	4.56897	2.52394	2.66475	3.72366	9.06978
TCGA-CN-6989	2.16286	0.609453	2.80028	1.66584	0.262908	4.8815	2.81973	2.48301	4.11925	10.0459
TCGA-CN-A63W	1.5913	1.0016	3.20589	1.15751	0.371359	2.49266	1.8368	2.7132	2.90817	7.41196
TCGA-CV-5430	2.29257	1.82466	2.28086	2.86841	0.225905	4.59654	3.26257	2.8787	3.13246	7.52591
TCGA-CV-5431	3.04754	2.88109	2.99662	3.75923	0.387452	4.44818	2.98187	2.39024	2.93055	9.2349
TCGA-CV-5434	2.05079	1.03304	2.9543	1.68141	0.301981	4.67079	2.21138	2.70697	4.04461	8.87462
TCGA-CV-5440	0.875224	0.435787	2.07774	1.12622	0.197292	2.31825	1.63867	2.69968	3.1401	6.71895
TCGA-CV-5444	2.19399	1.36409	2.853	1.91476	0.571682	5.04786	2.90824	2.83169	3.74014	9.79881
TCGA-CV-5978	1.74236	0.591206	1.59154	2.40009	0.123675	5.46353	2.42514	2.8694	3.38136	9.23451
TCGA-CV-7247	0.755908	0.169632	1.03256	1.17704	0.119507	2.87319	1.17958	2.32549	3.59709	7.59668
TCGA-CV-7418	2.08244	1.36249	3.29018	2.64489	0.540186	3.82244	2.1968	3.00549	3.15781	6.65827
TCGA-D6-6826	2.27337	1.35725	1.94332	2.34843	0.419097	5.02046	2.38742	3.73414	3.84225	7.81521
TCGA-D6-8568	1.94049	0.799084	2.09975	2.19161	0.3025	3.71346	1.75444	3.81912	4.05054	8.54074
TCGA-F7-A50I	1.83555	1.74658	2.30131	1.91408	0.343128	3.36051	2.5828	2.72295	3.13088	7.59451
TCGA-KU-A66S	2.66887	3.77285	2.49928	2.23535	0.140723	3.06303	1.65352	2.99792	3.43257	6.89622
TCGA-TN-A7HJ	1.74415	0.291709	0.759122	3.10644	0.283534	2.72517	1.95828	2.76958	3.19311	6.19023
TCGA-UF-A718	2.1461	1.35215	2.09676	2.84684	0.30135	3.38962	2.72173	2.92534	3.45215	8.5187
TCGA-UF-A7J9	1.66268	0.518921	2.12126	1.20685	0.347284	3.6092	1.47825	2.69463	3.60249	10.07
TCGA-UF-A7JF	1.94865	0.749039	2.72299	1.97183	0.233564	3.18053	3.4755	3.03148	2.38047	6.48277
TCGA-UF-A7JJ	2.81819	2.34117	3.06268	3.66344	0.511255	4.85381	3.0515	2.95039	3.35956	9.39957
TCGA-UF-A7JK	0.611971	0.151543	0.31713	1.01152	0.0899869	1.74329	0.996502	2.80651	2.65984	6.99905
TCGA-BA-5555	2.09352	1.01628	3.29254	2.42626	0.386275	3.26399	2.35798	2.52863	3.69645	6.967
TCGA-BA-6869	2.02707	1.00871	2.08961	2.65983	0.332366	2.68583	1.79378	2.69477	2.96823	6.93617
TCGA-CN-5355	1.41755	0.227388	1.87252	2.85371	0.144783	3.20895	1.84897	3.11973	4.07178	9.12621
TCGA-CN-5360	3.06561	2.81522	4.1686	3.84274	0.600797	4.83146	3.39912	3.61233	3.73539	7.90108
TCGA-CN-5361	1.3528	0.421712	1.83374	1.4967	0.544199	3.91482	1.65803	2.50806	3.57443	9.43415
TCGA-CN-6992	1.81499	0.553241	2.66243	1.79738	0.182401	3.91237	1.93074	2.66679	3.7158	7.73905
TCGA-CN-6997	1.15416	0.315616	1.39385	1.91065	0.223115	2.87563	1.31643	2.51584	3.1558	8.11765
TCGA-CN-A641	1.35127	0.156762	1.11298	1.68148	0.0809495	2.94047	2.74134	3.04974	3.07261	5.82779
TCGA-CV-5432	1.44982	0.879784	1.45467	2.16798	0.171521	2.92789	1.98393	2.57675	3.02647	7.2322
TCGA-CV-5441	1.66597	0.831303	2.58565	1.58208	0.284377	3.14503	1.95722	2.40109	3.31718	8.0556
TCGA-CV-7089	2.06417	0.997748	1.69206	1.58725	0.352216	3.5141	2.93308	2.9569	3.24245	6.17388
TCGA-CV-7410	3.83918	2.77716	2.70102	6.88172	0.326667	4.84904	3.11187	2.95938	3.79893	8.1771
TCGA-CV-7415	1.95104	1.83049	2.35114	2.18025	0.210569	4.05875	1.43697	2.4378	3.10048	8.48147
TCGA-CV-A45Y	2.86251	1.81614	2.5295	4.3854	0.447239	4.61384	3.291	2.76158	3.39142	9.05206
TCGA-CV-A45Z	2.44473	1.61465	3.21921	1.91254	0.464434	4.08013	2.61708	2.64798	2.85133	7.59175
TCGA-D6-6517	1.728	0.331535	0.795168	3.15351	0.164541	3.77778	2.36411	2.52386	3.26597	7.06249
TCGA-D6-A6EQ	2.08696	1.51668	1.98186	2.36828	0.230835	3.74243	2.53119	2.32651	2.80028	8.135
TCGA-D6-A6ES	1.1925	0.656666	0.743367	1.02239	0.050549	2.40699	1.92204	2.74997	2.03115	5.02467
TCGA-F7-7848	2.59571	1.80083	2.68692	3.95198	0.463796	3.94118	2.77793	3.35953	3.57865	7.59339
TCGA-F7-A622	1.00042	0.163033	1.65519	0.814243	0.0619688	3.01524	1.65494	2.75988	2.75101	5.36241
TCGA-HD-7229	2.22198	1.89761	2.38429	2.25204	0.382917	3.54355	1.33567	2.58653	2.68684	6.19063
TCGA-QK-A8Z8	1.8014	0.562882	2.72176	2.1581	0.404342	2.87535	2.22514	3.40174	2.88309	6.82206
TCGA-QK-AA3J	2.24074	0.558683	2.1975	2.40372	0.602655	2.37369	2.08989	2.60348	2.96	5.63037
TCGA-UF-A7JH	2.0866	1.21442	2.57224	1.40653	0.206141	3.99336	2.5924	2.44024	3.44465	8.74248
TCGA-CN-4739	2.61787	2.31592	3.40499	4.17696	0.501909	3.38951	3.32474	3.87595	3.1021	7.02892
TCGA-CN-6023	2.56109	3.73537	3.3611	3.73603	1.21242	4.73782	1.56234	2.72092	2.79372	6.51267
TCGA-CN-6988	1.25178	0.172293	0.695567	1.24686	0.607173	2.11667	2.15387	2.65563	2.84887	6.67121
TCGA-CN-A63T	2.6201	1.89988	2.61797	2.43945	0.483726	3.91874	2.10578	2.87003	3.14969	7.62588
TCGA-CV-5435	0.808497	0.206971	1.41416	0.672457	0.200569	2.3224	1.04539	2.29721	2.9228	8.47283
TCGA-CV-5443	2.98449	2.98727	2.8115	3.48831	0.493094	4.44684	2.93718	2.15202	2.90764	7.63533
TCGA-CV-7248	2.59872	1.84304	2.02083	4.41105	0.227004	3.44253	2.19823	2.77929	4.15343	7.91451
TCGA-CV-7422	1.76597	1.17529	2.06179	3.50099	0.312962	4.28593	1.69779	2.59611	3.23988	7.55668
TCGA-CV-A45W	2.4093	2.82052	4.42473	4.7863	0.421903	4.58213	2.19697	2.79982	3.53673	7.54026
TCGA-CV-A460	3.04282	1.92355	2.69261	3.16226	0.47668	4.53169	3.3636	2.19531	3.31254	9.01178
TCGA-CV-A461	2.97135	3.94077	4.73256	2.96128	0.749389	4.39848	3.74571	2.42138	2.56562	7.5283
TCGA-D6-A6EK	2.8734	1.84399	2.19291	2.44476	0.189961	3.48975	3.42759	2.44962	2.29929	5.85212
TCGA-D6-A74Q	2.09585	1.1641	2.47748	3.14301	0.472041	2.57639	2.146	2.49669	2.79134	8.32637
TCGA-DQ-5629	0.956843	0.243865	1.41173	1.77032	0.180336	2.12932	0.968845	2.59397	3.00358	7.80556
TCGA-F7-8298	1.57831	0.47596	1.75964	1.87039	0.318809	3.53141	1.32857	2.45387	3.48506	8.12468
TCGA-F7-A623	1.79253	1.08685	2.05236	2.56929	0.287796	3.73501	1.79976	3.52407	2.89638	6.85518
TCGA-QK-A8ZB	1.44666	0.467352	1.17666	3.27212	0.240231	3.61403	1.99601	3.20258	3.15257	8.53989
TCGA-T3-A92M	2.49224	2.21361	2.79167	3.06267	0.384789	4.40146	2.22934	2.63068	2.99095	9.03861
TCGA-UF-A71D	1.59865	0.669823	1.75697	3.04357	0.273316	2.92559	2.23455	2.35598	2.90575	6.06128

## Sheet: xCELL
ID	aDC	Adipocytes	Astrocytes	B-cells	Basophils	CD4+_memory_T-cells	CD4+_naive_T-cells	CD4+_T-cells	CD4+_Tcm	CD4+_Tem	CD8+_naive_T-cells	CD8+_T-cells	CD8+_Tcm	CD8+_Tem	cDC	Chondrocytes	Class-switched_memory_B-cells	CLP	CMP	DC	Endothelial_cells	Eosinophils	Epithelial_cells	Erythrocytes	Fibroblasts	GMP	Hepatocytes	HSC	iDC	Keratinocytes	ly_Endothelial_cells	Macrophages	Macrophages_M1	Macrophages_M2	Mast_cells	Megakaryocytes	Melanocytes	Memory_B-cells	MEP	Mesangial_cells	Monocytes	MPP	MSC	mv_Endothelial_cells	Myocytes	naive_B-cells	Neurons	Neutrophils	NK_cells
TCGA-BA-4076	0.0317477	0	0	0.00248909	2.35577e-19	0.00856584	0	0	0.0654322	0	0.0205182	0.00760789	0.00348865	1.99382e-18	0.0195417	0	0.0145441	0.16784	0	0	0.0210061	0.000921333	0.449739	4.3896e-20	1.19018e-17	0	0	1.10502e-19	0.00192516	0.262055	0.00359288	0.00821981	1.15285e-19	0.00325472	0.0141908	0	0	0	0.0494686	0.00620598	0.00426651	0	0.107246	0.0138813	0.0160563	3.97425e-19	0.000481048	0	0
TCGA-CN-4727	0.00274876	0.00201772	0.00322149	0	0.0621898	0.00255324	6.5678e-19	2.59388e-18	1.6999e-20	0	0	5.9455e-19	3.29147e-19	0	0.00575154	7.42139e-18	0.0117813	0.0494788	3.42358e-18	0	0.0664304	0.00617798	0.408707	1.09411e-18	0.0216352	3.38584e-19	0.000633762	0.0472618	0.0014943	0.209215	0.0169891	0	0.000253816	0	0.00950744	0.00173745	0.00116451	2.12193e-18	0.0708581	0.0196681	2.89884e-20	7.03155e-20	0.123044	0.0337051	0.0166528	7.09954e-19	0.000334264	0.00221151	0
TCGA-CN-A63U	0	1.91296e-19	0.00288581	0.0208075	0.0624657	0	5.36887e-18	0	0.0117084	3.02745e-17	1.40266e-19	1.38627e-18	0	0	0	1.57214e-18	0.0060979	0.0883631	6.92551e-18	1.17783e-18	0.0105688	0.0179528	0.342452	4.19533e-18	0.0294762	1.65609e-18	0.00370969	0.0358637	0.0657595	0.14561	0.00380609	0	0	0.00014805	0.0131889	1.96915e-19	0	0.000963702	0.127763	0.0178473	0	4.81014e-18	7.39859e-18	0.00288073	0.0332635	0.00318845	0.00552902	1.50417e-18	0
TCGA-CV-7430	0.0096108	0	3.31136e-18	2.12757e-19	0.0653081	2.53959e-19	9.22174e-19	1.96068e-20	0.0726597	1.04819e-17	0.00445075	0	0	2.2459e-18	0.00180862	1.42081e-18	0.00363828	0.0468527	2.84157e-18	9.70938e-20	0.0135217	0.0094094	0.410518	0	4.97315e-20	1.59126e-18	0.00197801	0.0268729	0.0113615	0.215754	0.00356572	0.000117951	8.1529e-20	0.000230027	0.0139509	0.00494834	0.00350273	3.39331e-18	0.0650067	0.049801	1.83497e-18	0	0.026918	0.00694711	0.00619286	0	0.00121809	0	2.62183e-17
TCGA-CV-7433	0.344699	0	0.1666	0.0141505	1.82031e-18	0.00514406	0.0151062	0.00408824	0.0376689	0.00039135	0.00826254	0.0600354	0.0637588	0.0423968	0.0509554	0.0248707	0.0108366	0.0546415	7.25131e-19	0.0231713	0.0857562	0.00713515	0.40172	0	0.0339489	0	1.25187e-18	0.0860456	0.207432	0.229215	0.024912	0.0999531	0.0715628	0.0243479	0.00649524	0.00310907	0.00332776	2.10013e-18	0.0201816	0.0435002	0.0365017	0	0.451858	0.0438796	0.0110083	2.65768e-18	0.000451813	0	0
TCGA-BA-4078	0.117603	0.00760262	0.271797	9.22787e-20	0.0614511	1.36618e-19	0.00168155	1.22188e-18	0.0428067	3.77176e-18	0	3.84341e-19	2.37092e-21	0	0.0398726	0.00810249	0	0.0364862	5.0405e-19	0	0.0332237	1.37068e-19	0.133697	0	0.108428	0	0	0.175189	0.0238928	0.0941477	0.0147705	0.0100044	0.00829173	0.00697157	0.00672713	0	0.00992217	0	0.0549723	0.0341232	3.75129e-18	0	0.223145	0.0134376	0.0143491	1.18059e-18	0.00705965	0	4.94552e-18
TCGA-BA-6868	0	0	0.0902896	2.72903e-19	0.0141207	0	5.73885e-18	0	0.0493524	0	0.00485818	0	2.69124e-18	0	1.29639e-19	7.75235e-18	4.59221e-21	0.0470055	0	0	0.00727336	0.0112307	0.415246	1.12292e-18	0	7.68198e-19	3.36312e-19	2.71837e-18	5.86048e-18	0.248672	0.00345726	1.28219e-18	2.34475e-20	3.431e-19	0.0171256	0	0	0	0.0317443	0.0604575	1.70295e-18	0	0.239765	0.000302655	0.00417642	0	0.00121421	2.82522e-20	0
TCGA-BA-6870	0.139175	0	1.37757e-18	0.0852057	0.0656221	0	0	5.05514e-18	0.0893011	0	0.00113815	2.51429e-19	0	5.81965e-18	0.0296357	1.32168e-17	0.0283793	0.0383178	0	0.00752849	0.077432	0.00275576	0.431588	0	0.0492828	0	0.00113619	0.0557024	0	0.230497	0.0283204	0.00547719	0.00704022	0	0.0253114	0.00517737	0.00466047	0.0407119	0.0733596	0.00441024	0.00972145	1.13283e-20	0.273741	0.05074	0.00196803	1.83075e-18	0	0.0047635	2.96998e-17
TCGA-BA-A6DI	0.00416479	1.15177e-19	9.87644e-19	0	0.0256339	0	0	0	0.0669956	0	0.00772079	0.00406351	1.89888e-18	2.19385e-19	0.00284484	8.22416e-18	0	0.0423076	0	0.00251137	0.0219948	0.0253829	0.479815	3.99029e-19	0	1.87432e-18	0	0.0567339	0.102654	0.260938	0.00580055	0.0012096	0.000486888	0.00101922	0.0128754	0.00287583	0	0	0.0280118	0.023855	0	0	0.0621522	0.0107756	0.00961839	1.29501e-19	0.000683319	5.23422e-19	7.92222e-18
TCGA-CN-4722	0.0557999	0	0.0209539	0	2.892e-18	4.84058e-19	0.00681161	0	0.0674965	9.17326e-19	0.00431872	0.0260709	0.00119666	0	0.019453	0.12348	0.00200193	0.0229803	3.58557e-19	0.00423187	0.10781	0.00493723	0.390754	0	0.136618	0	3.09617e-20	0.270833	0.0983029	0.20016	0.0431756	0.00541242	0.00341509	0.00288857	0.00629686	0.00968637	0.00383402	0	0.0214994	1.23053e-19	0	5.80886e-19	0.173864	0.072947	0.0228177	0	0.000907718	0	0
TCGA-CN-4723	0.213007	0	0.0931432	0.021976	0.00336724	0	0	0.0054755	0.0758782	1.4381e-18	0.00895665	0.00354558	0.0071548	0.00232581	0.0447107	3.99427e-18	0.0163848	0.0775395	3.62524e-18	0.00486685	0.0365324	0.0144799	0.302682	0	0	6.78832e-19	0	0.0211247	0.0264776	0.178617	0.00651801	0.0150582	0.0143204	0.00364421	0.016472	0.00161495	0.00201512	1.03801e-18	0.0589596	0.0489721	0.00639062	0	0.279142	0.0165765	0	1.08602e-18	0.000411718	0	0.00452154
TCGA-CN-4735	0.244752	0.0015303	0.0995475	0.0985007	0.0237109	0.00130884	0.00248586	0	0.0208134	1.05206e-17	0.00103241	0	0.0220084	5.23346e-18	0.0552769	0.0208885	0.126077	0.0542809	3.33028e-18	0.0122303	1.06124e-21	0.00772503	0.213475	0	0.0971423	0	0.00123973	0.112858	7.6483e-18	0.0637065	0.00464947	0.0222472	0.0201104	0	0.0127717	8.29086e-20	0.0218423	0.000886422	0.0330683	0.0814937	0	0	0.00411159	0.00071742	0.00553186	0.00174523	0.0382406	0	0
TCGA-CN-4738	0.241969	4.29513e-20	2.50746e-18	0.0179107	0.119593	0	0	0	0.109639	0	1.28177e-22	0	0.013443	0	0.0375771	5.178e-18	0.0217323	0.0237416	0	0.0195373	0.019491	0.034355	0.437361	2.6286e-20	0.0102874	1.07168e-18	0.00173448	0.0720858	0.0997469	0.202558	0.00278583	0.0227957	0.0257417	0.00394856	0.0285399	0.00208309	0.00263279	1.45299e-17	0.0209416	0.0299226	2.93189e-19	0	0.148586	0.00512815	2.02667e-20	0	0	2.08975e-18	0
TCGA-CN-5356	0.0589816	3.24945e-19	0	0	0.0334147	3.67982e-19	0.00364576	0	0.0216187	1.51102e-17	0.000145271	0.00194182	0.0114299	4.10132e-19	0.0158161	0.0120722	0.00523929	0.0157519	1.38654e-18	0	0.112269	0.00642807	0.367949	7.36616e-20	0.0483246	0	0.00176273	0.232194	0.0317905	0.221745	0.0291808	0	0.00914386	0.0012405	0.0224571	0.00408997	0.000950382	2.52202e-18	0.0631012	0	6.14976e-19	8.21768e-18	0.234956	0.0513244	0.0107667	1.08842e-18	0	0	0
TCGA-CN-5363	0.246333	9.15904e-05	0.0777405	0.0109033	0.0877502	0.0109014	0	0	0.0308164	1.17744e-18	0.0194189	0.00740988	0.0134732	2.13245e-19	0.0268482	0	0.00783711	0.0856329	0	0.0019621	0.0545393	0	0.177486	0	0.0244263	0	3.8894e-22	0.0423068	0.0158998	0.140835	0.0126106	0.0378576	0.0451525	0	0.0285385	0.00108796	0.00103439	1.40706e-18	0.0520516	0.0369186	1.04358e-18	2.94016e-18	0.21924	0.0261161	0.126382	0	0	2.17497e-20	0
TCGA-CN-6010	0.113593	0.00068551	0.0696062	0.0134848	0.0488482	5.74709e-21	0	0	0.0201841	1.04962e-17	3.68744e-20	7.77381e-19	0.00694412	0	0.0117887	0	0.0102843	0.0171962	0.00197169	0.00368528	0.0368238	0.0173131	0.292458	0.000399899	0.00899243	4.2317e-20	0.00201075	0.0845066	0.0589021	0.124098	0.00693229	0.00128596	0.00636777	6.34647e-19	0.0111428	0.00429162	0.00791843	1.59088e-18	0.0458948	0.047178	0	0	0.150329	0.00868311	0.0138533	0	0.000888709	5.37349e-19	0
TCGA-CN-6012	0.208222	0.000466012	0.090285	0.0146935	0.0796574	0	0	0	0.0693356	2.62436e-18	0.00637577	0	0.00660917	8.28712e-21	0.0167229	0.00423525	0.00155841	0.0304984	2.46211e-18	0.0162918	0.0640347	0.0137693	0.336552	1.29646e-18	0.0509086	6.5061e-18	0.0032533	0.144479	0.211473	0.157879	0.0191612	0.0394526	0.0438737	1.45256e-19	0.0109116	0.00189452	0.00947408	1.66686e-18	0.0534885	0.0244811	0	1.67495e-17	0.0166942	0.0315238	0.00518051	0	0.00164101	0	6.28232e-18
TCGA-CN-6021	0.066366	0	7.37164e-19	0.0441779	0.0713757	3.39818e-21	0	2.21828e-18	0.0225613	3.09272e-18	0.000456511	1.03056e-18	0.0099611	2.10422e-19	0.016526	0	0.00299399	0.0808301	5.2127e-18	0.00128048	0.103007	0.0161484	0.399855	0	0.0185666	9.62598e-18	0.0028307	0.115648	0.0510907	0.168738	0.041025	0.00688971	0.00788893	0.00381404	0.0117202	0.00401283	0.00100501	0.0194294	0.0462979	0	2.60412e-18	0	1.24998e-18	0.0588751	0.00734678	7.11972e-22	0.00189144	0.000672661	0
TCGA-CN-6022	0.214056	1.05415e-19	0.212685	0.00163798	3.90399e-19	0.00157032	0.00312549	0.000885154	0.0517891	1.50824e-18	0.00358654	0.00290533	0.00528381	8.02705e-20	0.0427276	0.00734786	0.0110038	0.0280894	0	0.00933216	0.0575118	0.00804109	0.218668	6.82784e-05	0.136619	0	0	0.0930117	0.0593303	0.144587	0.008255	0.05305	0.0422462	0.0393248	0.00968281	0.00268651	0.00238555	0	0.0283582	0.0639563	0.0263144	0	0.13602	0.034538	0.232397	3.55599e-19	0.0010492	0	0
TCGA-CN-6989	0.335706	0	0.25599	0.00466326	0.0329103	0.00612639	1.41907e-18	0.00137491	0.0473197	1.65142e-18	0.000822039	2.45257e-20	1.20115e-18	9.44196e-19	0.0899799	0.0208149	0.0162656	0.0225221	7.06418e-20	0.0367254	0.0856371	0.00357263	0.174304	8.80188e-21	0.191109	2.95243e-18	0.00178111	0.144175	0.296089	0.12635	0.0212322	0.134218	0.0872231	0.0287481	0.0151867	0.00177059	0.00642828	6.11541e-18	0.0377087	0.061931	0.00314022	1.48308e-17	0.183947	0.0328315	0.145852	0	0.00180224	0	2.37953e-18
TCGA-CN-A63W	0.0228109	8.65122e-20	0.0174732	1.77155e-19	0.0189885	0.00533794	5.57129e-19	9.73553e-23	0.0339981	0	0.0224223	1.54295e-20	0.000643227	0.00083374	0.000174929	2.19151e-18	0.00321869	0.150667	5.78064e-18	0	0.0151291	0.00922974	0.465455	1.93021e-19	2.58158e-19	1.08047e-18	0	0.0122786	0.00366603	0.263861	0.00109459	0.00100371	0.00193988	0.00238901	0.0060087	0	0.000991333	0	0.0535827	0.0353581	0	0	0.00458502	0.0175765	0.0177135	2.29225e-18	0.00212687	0	2.99822e-19
TCGA-CV-5430	0.156514	0.000809184	0.0489126	0	0.0550793	4.22577e-21	1.14696e-21	0	0.0834555	6.53534e-18	0.0103466	0.0178807	0.0176943	1.96793e-19	0.0634553	0.0158898	0.0145279	0.0301389	0	0.0225564	0.00762101	0.0132132	0.261756	0	0.0589525	0	0.00128694	0.203866	0.162675	0.0918201	0.00174316	0.0208728	0.0199754	0.00421774	0.0183066	0	0.00397197	0	0.0522504	0.0514197	0	6.56835e-18	0.113652	0.00348047	0.00108157	0	0.000722282	0	0
TCGA-CV-5431	0.495175	0	0.161946	0.134219	0.10587	0.00848398	0.0361946	0.00220368	0.0491712	1.25502e-18	0.0118941	0.0133002	0.0340976	0.0160705	0.0437167	0.0046122	0.0811771	0.0596936	0	0.0213541	0.00581335	3.05078e-21	0.277865	0	0.175341	0	0.000556945	0.0698931	0	0.146644	0.00168985	0.0170358	0.0252068	0.00120219	0.0137276	0	0.00516582	0.0577769	0.060189	0.0458	0	9.08392e-18	0.187762	0.00133945	0	1.53525e-18	0.00103203	2.07341e-18	0
TCGA-CV-5434	0.223268	0.00358353	0.190067	6.65366e-19	0.0660838	2.22749e-19	0	0	0.044856	0	0	0	2.08954e-19	4.91366e-18	0.019112	0.0907835	9.53518e-18	0.019666	0	0.00850242	0.0872285	0.0050821	0.231167	2.32373e-19	0.119084	6.37079e-18	0.00238917	0.206613	0.131945	0.126787	0.0325754	0.0873753	0.068543	0.0165711	0.00516653	0.0022102	0.00962995	1.98564e-18	0.0434427	0.0202222	0	0	0.120511	0.045166	0.152573	0	0.0047095	1.09274e-19	1.53143e-18
TCGA-CV-5440	0.0244182	1.94701e-20	0.0201167	3.00259e-19	0.00700507	0	3.67039e-18	0	0.0400203	0	0.00902575	5.52817e-19	3.10484e-18	1.12221e-18	0	0	0.00179514	0.0596183	3.89481e-18	0	0.0182872	0.00429327	0.340036	0	0	0	0	0.0695635	0.0375312	0.163398	0.00715353	0.00193984	0.000873788	4.43535e-19	0.00738093	8.25534e-20	0	0	0.0345387	0.0341422	7.16313e-19	0	0	0.00761441	0.258588	0	0.0017052	1.39968e-20	5.90041e-18
TCGA-CV-5444	0.287549	0.00479738	0.226029	3.46507e-19	0.0259291	0	0.00773191	2.62806e-19	0.0639536	0	0.0242198	0.0166877	0.00385887	0	0.0343127	0.0892434	0.01301	0.0240511	0	0.00606769	0.070691	2.4432e-05	0.237221	1.66965e-21	0.152529	0	0	0.184226	0.0222369	0.162062	0.015713	0.0819151	0.0829115	0.0132458	0.00920271	0.00108655	0.00549111	0	0.0084028	0.0137623	5.41425e-19	0	0.234395	0.0294991	0.237247	4.55036e-18	0.00180539	0	0
TCGA-CV-5978	0.291443	0.000642083	0.181957	0.0114635	0.0336828	0.00551726	0.00711651	1.52526e-18	0.00665926	1.26029e-18	1.67789e-20	5.64074e-19	0	0	0.0211515	0.0389924	0.000968119	0.0242243	5.0882e-20	0.0143909	0.0356906	0	0.192198	0.000378488	0.169331	0.00450366	0.00144331	0.164167	0.110961	0.109433	0.00890989	0.219259	0.149099	0.0423002	0.0164432	0.000791054	0.0161357	0	0.0403281	0.0201225	0	0	0.0169129	0.00975405	0.009015	0	0.00303526	0.00187119	0
TCGA-CV-7247	0	1.39858e-19	0.0852413	9.91841e-19	3.34463e-19	1.05186e-19	1.84378e-18	4.38077e-18	0	7.95882e-18	0.0169013	0	0	0	0.000744363	0.0371742	0	0.0914706	9.12159e-20	0	0.0692808	5.80437e-19	0.291388	0	0.0452193	4.60029e-18	0.00100819	0.13888	0.0221116	0.200227	0.0225555	2.32105e-19	0.000845249	1.68426e-18	0.00371021	0.0047791	0	2.93095e-18	0.0494377	0.0502945	1.37521e-18	1.22597e-17	0	0.030759	0.212599	2.74997e-18	0.00152463	0	3.87275e-18
TCGA-CV-7418	0.143857	0	0.0442299	8.90698e-19	0.110262	0.00470358	1.26055e-18	0	0	1.35231e-17	1.5525e-19	4.82136e-18	0.000192243	5.33217e-18	0.00310702	1.88324e-18	0.00545649	0.0830574	0	2.97135e-20	0.0186035	6.6339e-22	0.227453	6.99204e-19	0.00528127	0	0.00425717	0.0505982	0	0.123467	0.00526173	0.0143296	0.0180793	0	0.0073293	0.000131685	0.00178541	4.03014e-18	0.0630271	0.0534308	9.65046e-18	7.2272e-18	0	0.00630521	0.0460251	0	0.00420476	7.1221e-19	4.57283e-18
TCGA-D6-6826	0.270449	0	0.0251025	0.0264024	0.0151249	0.00640677	0.000230568	0.00562033	0.0631697	2.86634e-18	0	0.00126981	0.00769898	0	0.121183	0	0.0291229	0.0206151	8.54616e-20	0.0463224	0.0718952	0.0148505	0.337987	0	0.0366594	0.000948591	0.000561769	0.0376492	0.470179	0.207442	0.0148504	0.0458131	0.0394292	0.0237955	0.0247924	0.0029921	0.00334065	0	3.83377e-19	0.0396038	0.0875012	8.57613e-19	0.152827	0.0202741	0.018444	0	0.000322451	0.0055325	7.8738e-19
TCGA-D6-8568	0.0972483	0	0.0797252	7.11897e-19	0.068247	0	0	0	0.0196335	0	0	0	3.31344e-18	4.60749e-18	0.0183562	0.0308815	0	0.0436549	0	0.00616123	0.0861882	0.00529354	0.362097	3.97743e-21	0.0933629	1.25289e-18	0.00299602	0.114258	0.20894	0.22655	0.0322908	0.0113623	0.0202414	0	0.00293868	0.0101964	0.00147785	7.11846e-18	0.0464051	0.046825	0.0107626	1.53714e-17	0.0760414	0.051376	0.205382	0	0.000223478	0.0152108	0
TCGA-F7-A50I	0.146018	2.84303e-20	0.0531338	3.28105e-19	0.0745926	4.57616e-20	1.76004e-18	1.15475e-19	0.0485178	0	0.0254146	5.89654e-19	0	5.37416e-18	0.0170138	0	0.00549854	0.0636882	0	0.0042686	0.0211359	0.00661356	0.421508	0	0.000149287	4.55425e-18	0.00233699	0.0407257	0.0182085	0.198997	0.00305223	0.00767165	0.00468358	0	0.00672904	0.000631072	0.00254232	0	0.0279444	0.0473714	0	0	0.156342	0.00569197	0.00318638	0	0.000654367	0	0
TCGA-KU-A66S	0.052031	0	4.52979e-18	2.67016e-19	0.0869931	0.0183191	6.73387e-18	0	0.00517447	1.47423e-17	0.0141745	0.00612137	0	0	2.66805e-19	0.0178235	0	0.090915	0	3.52856e-19	0.0400974	0.00433332	0.218922	4.99508e-05	0.0126338	0.00245471	1.10757e-19	0.0531778	1.6222e-19	0.0917129	0.0118658	0.00366401	0.00437667	1.0842e-19	0.010884	2.41547e-19	0.0190443	3.44815e-18	0.106245	0.0826152	0	0	0.167483	0.0116437	0.0287706	0	0.0145268	0	0
TCGA-TN-A7HJ	0.0336683	0	0	0.00536288	0.0721582	8.19812e-20	0	2.49139e-18	0.0384622	0	0.00531915	2.93055e-19	0	0	0.0115357	4.26739e-17	0.0146629	0.0862682	6.02529e-18	1.22428e-19	0.048727	0.0059382	0.499716	0	0	0	9.21173e-19	0.0740284	0.0277369	0.278774	0.0133281	0.00544137	0.00560463	0.00138508	0.0112141	0.00520512	0.000608397	5.44696e-19	0.0353969	0.0136184	9.02457e-19	3.19922e-17	0.119758	0.0309144	0.00509493	5.2387e-19	2.70533e-05	0	4.32164e-18
TCGA-UF-A718	0.13024	1.32874e-19	0.0598712	5.57732e-20	0	0	0	0	0.0801178	0	0.0146264	0.0103576	0.00375928	0.0024041	0.0165518	6.15868e-19	0.0289481	0.074899	0	0	0.038227	0.00442161	0.386142	0	4.56819e-18	0	0	0.0985268	0	0.207118	0.00924971	0.00258994	0.00479577	0	0.00532223	0.00175941	0.004323	0	0.01468	0.0143882	0.00168075	2.18325e-19	0.346537	0.0138214	0	1.1256e-18	0.00170793	0	1.95403e-19
TCGA-UF-A7J9	0.0979054	0.00399074	0.269652	0	0.0406962	1.66572e-20	1.73901e-20	0	0.0296085	0	0	0	0.00150626	0	0.0172431	1.59159e-19	0	0.0472083	3.69728e-18	2.12163e-19	0.0431493	4.31207e-19	0.247535	0	0.124408	6.46183e-18	2.00232e-20	0.126939	0.0960664	0.133935	0.0129045	0.0196773	0.0230194	0.00314662	0.00331241	0.000551772	0.00377758	1.29407e-17	0.0305835	4.80662e-19	8.41022e-19	0	0.262314	0.0160214	0.075141	1.85778e-18	0.00482137	0	0
TCGA-UF-A7JF	0.199549	0.00514203	0.0182979	0.00832939	0.103211	0	0	0	0.0238271	1.37891e-19	0	0	1.94312e-18	0	0.0267011	0	0.0225308	0.0317979	8.7344e-19	0.00725164	0.00997178	0.00843915	0.479726	1.19306e-18	0.00237345	1.38394e-18	0.00165113	0.0413825	6.34845e-18	0.219737	0.00218833	0.0277992	0.0277805	0	0.00387343	1.23204e-19	0.00599348	8.14167e-19	0.114272	0.0453249	7.69329e-18	0	0.118979	0.0120348	0.000695383	0	0.00119886	0	3.81456e-18
TCGA-UF-A7JJ	0.279257	0.00291767	0.164281	0.0598956	0	0	0.0298819	2.34721e-18	0.105868	0.0305716	0.01964	0.104903	0.0358928	0.0302145	0.0268373	0.0337538	0.0141012	0.0402119	3.12642e-19	0.00988278	0.0244931	0.00596415	0.39019	8.61937e-20	0.0743796	0	0	0.0463252	0.0297005	0.177321	0.00647814	0.0816611	0.0649539	0.0246292	0.0146229	0.00173667	0.00572866	0.0042429	0.00514335	0.0353493	0.0429016	4.20275e-18	0.450635	0.00958448	0	0	0.00173778	0	9.57063e-20
TCGA-UF-A7JK	7.91191e-19	0	0	0	2.87362e-18	0	0	4.47143e-18	0.0673918	8.69661e-18	0.0197333	0.012616	6.70937e-18	0	0.00484647	0	0.0105343	0.102204	0	1.64747e-18	0.00727532	1.08095e-19	0.40643	6.17783e-19	7.70757e-18	8.57949e-18	0	0.0204022	0	0.236949	0	1.3943e-19	0	0	0.0138136	0.000957654	0	0	0.0391065	5.17282e-19	1.62431e-18	0	0.264995	0.00286019	0.02519	8.71792e-19	0.000523787	0	0
TCGA-BA-5555	0.138943	3.0355e-20	0.0429178	1.76918e-19	0.0719503	0.0014835	0	1.63145e-19	0.00926692	1.53903e-17	0	6.59053e-19	0.0109868	9.27695e-19	0.0114413	0	0.0190911	0.0351351	1.6368e-18	0.00121833	0.0682839	0	0.345957	8.46371e-19	0.00857297	3.27089e-18	0.00242328	0.089739	8.86904e-18	0.167424	0.0185402	0.00520909	0.0106797	0.0126954	0.0143729	0.001622	0.0037838	0	0.0827576	0.0383535	0	6.33381e-19	0.0309129	0.0337767	0.0110582	0	0.00046638	2.42406e-19	0
TCGA-BA-6869	0.0211258	0.000122986	0	0.0193645	0.114915	1.38159e-20	0	3.58701e-19	0.0439724	0	0	0	1.66981e-18	6.33976e-18	0.000360186	0	0.00322843	0.0321039	0	0	0.0265458	0.00792636	0.458416	1.24401e-18	0	2.54057e-18	0.000733362	0.0368211	0.00272571	0.230741	0.00664913	3.82531e-21	0.00287544	0.000383095	0.00929687	0.00214168	0.00249879	0	0.0588871	0.0351245	0	3.15976e-17	0.0667687	0.0221423	0.00349549	2.39979e-05	0.00172123	0	1.47452e-18
TCGA-CN-5355	0.0280004	0	0.122832	2.27843e-19	0.0451632	1.53726e-20	2.93526e-18	0	0.0674944	0	0.0101461	0.0141702	4.7772e-19	9.31283e-20	0.0140478	0.0287177	0.00616854	0.0266005	0	0.000267219	0.144151	0.000563434	0.358171	0.000138239	0.0843135	0	0.00182155	0.10942	0.120191	0.221285	0.0477029	0.00388285	0.00846503	6.23419e-22	0.0182075	0.00599563	0.000341835	0	0.0479555	0.00797267	1.07758e-19	0	0.287665	0.0654261	0.130443	5.3545e-20	0.00059554	0.000885771	0
TCGA-CN-5360	0.300971	0	0.119394	0.0476233	0.0881984	1.99297e-19	0.00185095	0	0.124305	0	0.00307546	0.0279019	0.0351464	0.00209346	0.0779497	0.0619481	0.0374918	0	1.00033e-18	0.035849	0.036013	0.026312	0.317271	0	0.127583	0	0.00350845	0.164596	0.325533	0.132275	0.00968067	0.0455356	0.0565162	1.3274e-18	0.008961	0.00322184	0.00275069	1.81751e-18	0	0.0453326	0.00112379	0	0	0.0117727	0.1587	0	0.00188947	0	0
TCGA-CN-5361	0.148958	0.00487983	0.108496	1.66717e-18	1.96531e-18	0.000536738	1.19561e-18	0	0.039611	0	0	0.00859196	0.0113482	0.00699599	0.0118911	0.0085536	0.0067643	0.0433853	0.00184194	0	0.0624377	0	0.270913	2.03922e-19	0.0511111	0	0	0.128987	0.00221883	0.159266	0.0139951	0.014815	0.0136264	0.00381266	0.00624297	0.000848895	0.00609547	0	0.0242614	0.00295934	7.05952e-19	0	0.52625	0.0276479	0.00680528	3.43822e-18	0.00103664	0	7.36197e-19
TCGA-CN-6992	0.104478	0.000759803	0.0240304	2.91385e-19	0.0207813	0.0110988	0	0	0.0876805	1.5082e-17	0.00630316	0	7.88885e-19	0	0.0230455	0	4.40198e-19	0.0552153	7.19937e-19	0	0.0516033	0.00407307	0.311519	0	0.00779733	5.119e-18	0.00117439	0.122734	0.00291138	0.156627	0.0159311	0.0113168	0.0174092	0.00366472	0.0164165	0.000850628	0.00521814	8.56271e-19	0.053373	0.0360145	2.14909e-18	7.68555e-18	0.139271	0.0239959	0.00878804	0	0.00285242	0	5.2247e-19
TCGA-CN-6997	0.00724474	0.00226314	0.0656395	0	0.022504	0.000916315	1.48786e-18	4.53406e-19	0.0178775	8.77204e-18	0.00437559	2.41796e-18	0.00450727	5.98049e-18	0.0120726	1.24281e-20	0.00408918	0.0722695	2.366e-18	0.00987229	0.0186567	0.0205166	0.279085	0	0.0784874	0	0.00224984	0.128302	0.206418	0.125696	0.00194849	0.00331391	0.00188693	0.00364309	0.0176646	0.00085502	0.0022301	4.2311e-19	0.071464	0.0548569	0	0	0.015577	0.00563204	0.0120797	0	0.000341788	0	0
TCGA-CN-A641	0.0427059	0	0	0.0195985	0.0858278	0.00241259	1.12829e-17	3.77266e-18	0.0531655	2.90068e-18	0.0213869	0	4.88259e-18	0	0.0138636	7.18085e-19	0.000224373	0.0918041	0	0	0.0361172	0.00416732	0.430562	1.43746e-18	1.54638e-18	2.0134e-17	0.00231646	0.0351599	0.00200098	0.216806	0.00661464	0	0.00663835	0	0.0223791	0.000104952	0	0.00498878	0.0674289	0.00451415	0.00356763	0	0	0.0208713	0.0244651	0.000102164	0.00128446	0.00634077	1.54265e-17
TCGA-CV-5432	0.0798166	0.000566474	0.0831077	0	0.0643303	9.65687e-21	1.50083e-18	0	0.0315677	0	0.0194278	0	9.13795e-19	2.07148e-19	0.0109082	0	0	0.0912835	0	2.85925e-19	0.0243715	0.00765057	0.371045	1.64673e-18	0	1.95715e-18	0.0019325	0.0227195	0.0179089	0.192831	0.00198495	0.00811413	0.00856901	0.00305744	0.0125762	7.29934e-21	0.00117097	0	0.110038	0	0	0	0.0784013	0.0170309	0.0459391	4.6759e-19	0.00457305	0	0
TCGA-CV-5441	0.0852516	0	1.24351e-19	2.70294e-19	0.0295322	0	7.67435e-19	5.84699e-19	0.0424189	6.15026e-18	0.0212666	0.035024	0.00359216	0.00431751	0.0150942	2.74957e-18	0.0125442	0.043544	0	1.87458e-19	0.0584954	0.00618846	0.36591	0	0	6.4502e-18	0	0.0729526	1.64939e-20	0.221004	0.0115412	0.000380941	3.75073e-19	0.00240107	0.0123815	0	0.00196894	0	0.0863831	5.18823e-18	3.13316e-18	9.04234e-18	0.524966	0.0327168	0.0140441	1.15934e-18	0.00111409	1.02331e-18	2.119e-18
TCGA-CV-7089	0.114794	1.83879e-19	0	2.1575e-19	0.0865022	0	0	0	0.0346172	0	6.8217e-05	0	0	0	0.0432403	6.64969e-18	0.0189668	0.0507951	0	0.00511414	0.0612725	0.00106608	0.468099	0	3.17559e-19	2.94074e-17	0	0.050862	0.0233951	0.264651	0.0223205	0.00605002	0.00907337	0.00170802	0.0140224	0.00878415	0.00107719	1.08977e-17	0.0524256	0.0338918	1.84914e-18	0	0.120102	0.042198	0.00431328	4.33834e-19	0	2.06028e-22	0
TCGA-CV-7410	0.429638	0.00124798	0.0777838	0.635475	0	0.0531075	0.168479	0.0419544	0.0760494	5.58243e-18	4.33566e-19	0.040834	0.071724	0.0169295	0.0502062	0	0.137852	0.0247349	1.49266e-19	0.0242935	0.0749838	0.00289219	0.293325	0.000314347	0.0283375	0.00914064	0.00135997	0.0495155	0.0610449	0.158614	0.0176001	0.0318662	0.0278722	0.0181583	0.0379255	0.00418873	0.00316033	0.263344	0	0.0226021	0.0214705	3.29862e-18	0.223181	0.0352383	0	0.0866603	0.000442352	0	2.5e-18
TCGA-CV-7415	0.212362	3.37258e-20	0.126213	0.00968743	2.64629e-20	0.00446029	2.9689e-18	4.73221e-19	0.0524474	0	0.00875727	0.0102184	0.0183936	0.0126394	0	0	0.0142711	0.0744906	3.0335e-18	0	0.0326783	0	0.39971	2.00231e-18	0	6.79701e-19	0	0.0285237	6.56099e-18	0.236676	0.0091063	0.0204662	0.0249741	0.00611034	0.0119999	0.000372064	0.00232832	0	0.0364838	0.0763155	0	3.53986e-18	0.335234	0.015378	0.0156019	2.5144e-18	0.00103926	2.29452e-18	0.000146343
TCGA-CV-A45Y	0.442226	0.000315431	0.244575	0.0755259	0.0396107	0.000694362	0.0204242	7.23398e-20	0.0844913	0	0.00318165	0.0173793	0.0101768	0.00943585	0.039032	0.070481	0.0321686	0.0333191	6.49904e-19	0.0304599	0.0310352	0.0139017	0.354552	8.65156e-20	0.168992	0	0	0.0787128	0.0885286	0.167328	0.00981041	0.0515441	0.0404781	0.00444622	0.00562358	0.00328596	0.00412892	0.0163944	0.0193834	0.0686168	0.00205529	0	0.155484	0.0238501	0	0	0.000963052	0	2.00505e-18
TCGA-CV-A45Z	0.21426	0.00288399	0.0533403	0.0143551	0.0602629	0.0113053	0	9.45951e-22	0.0204148	0	0.00767577	4.57526e-20	0.00830066	0	0.0125135	0	0.00244813	0.0692944	1.04481e-18	0.00578915	0.00179598	0.00309104	0.394071	0	0.0235306	1.88993e-19	0.000287289	0.0604949	0.0275413	0.194792	0.000856607	0.0304103	0.0222753	0.00144546	0.00688345	0	0.000615271	0	0.0671207	0.0227767	0	2.02288e-18	8.61259e-19	0.000942094	0.00421572	0	0.00157921	2.09542e-18	3.1831e-18
TCGA-D6-6517	0.218656	1.3173e-18	0	0.0395455	0.0256032	0.0075467	0	1.06959e-22	0.0937889	0.00741633	0.00235488	0.00376594	0.0065663	9.49823e-19	0.0644398	1.22757e-17	0.022136	0.0452133	1.89637e-18	0.0178681	0.0436923	0.00964116	0.354146	3.6873e-19	1.52839e-18	0	1.24474e-18	0.018212	0.0472494	0.236569	0.00951632	0.0244029	0.0200506	0.00503302	0.0221729	0.00247189	0.0018158	0.0056016	0.0483217	0	0.00369358	0	0.355981	0.0255654	0.00288043	0.00241058	0	0	0
TCGA-D6-A6EQ	0.257027	0	0.0124862	0.00128617	0.0735966	5.75889e-20	2.00473e-19	0	0.0788573	0	0.0148413	1.35934e-19	0	0	0.0552526	4.25265e-18	0.0241168	0.096266	8.10582e-18	0.0212931	0.0511337	7.4841e-21	0.429781	0	0	0	5.25962e-19	0.0567631	0.123563	0.229131	0.0223311	0.0273855	0.031574	0.00440008	0.00520973	0	0.000896512	0.000491656	0.08112	0	0.00355588	1.49236e-17	0.700575	0.0515289	0	0	0.000717151	1.56717e-18	6.70021e-18
TCGA-D6-A6ES	0.183589	0.00212312	3.02904e-18	2.56742e-20	0.100367	0	0	0	0.074758	0.00710079	0.0121332	1.26008e-19	0	0	0.0605196	1.15533e-17	0.00989686	0.0790086	0	0.00870653	0.0286611	9.09757e-19	0.426686	0	0.0049002	7.87477e-19	5.34944e-20	0.0357612	0.0451339	0.201244	0	0.0358069	0.0312789	0.0152013	0.00704796	0	0.0023844	0	0.1161	0.0129038	0.0366905	2.93367e-18	0.273629	0.0425342	0.00380758	4.81605e-18	0.00168229	0.00653026	3.99477e-17
TCGA-F7-7848	0.186239	0	0	0.0269356	0.0540731	0.00594039	0.00890738	3.54831e-19	0.0491874	3.03588e-18	0.00300145	0.0150828	0.0341404	1.29076e-19	0.061823	0.0154325	0.0352194	0.0212793	0	0.00834882	0.0669586	0.0206099	0.34642	0	0.0571804	3.2373e-19	0.00195012	0.194006	0.0902399	0.184516	0.0222516	0.0105863	0.0120745	0.000683986	0.0155173	0.00228935	0.00512448	0.00030605	0.0220756	0.0277842	2.19478e-20	5.80678e-18	0.096945	0.0347199	0.0132653	0.00156852	0.000306714	0.000149785	0
TCGA-F7-A622	0.0304503	0	1.20327e-17	0	0.12388	6.97803e-19	0	7.20523e-19	0.0261374	4.17023e-17	0.0238168	0	2.1337e-18	2.27554e-17	0	0	9.90628e-20	0.121885	2.26538e-18	2.08451e-18	0.0222658	0	0.456015	2.24149e-18	0	0	0	0.00890633	0.020395	0.251227	0.00638832	0.018016	0.0129304	0.00394577	0.0166769	0.000989401	0.00585419	0	0.0761325	0	8.17638e-18	0	0.227646	0.0171745	0.0758832	1.42177e-18	0.000692061	0	3.98234e-17
TCGA-HD-7229	0.14587	0	2.30725e-18	0.0213979	0.0297397	0.00544214	0	0.00402486	0.0948422	9.96156e-19	0.00128998	0.0192059	0.0245607	0.00975472	0.00701898	0	0.0129301	0.0259227	0	0.00151601	0.00983469	0.0115972	0.371794	0	0	0	2.00185e-19	0.00685678	0.00534026	0.250388	0.00054837	0.0189069	0.0167337	0.00460719	0.0274245	0.00181673	0.00286526	4.86908e-19	0.0144151	0.00645268	7.82102e-19	2.87541e-19	0.166353	0.00251675	0.0186344	4.42259e-19	0	1.03037e-19	7.06444e-20
TCGA-QK-A8Z8	0.0244708	1.08098e-19	0	0.0555302	0	0.00361433	4.22868e-18	0	0.0436793	8.19221e-18	0.00185489	0.000802591	0.00503979	2.31085e-18	4.34824e-19	1.89074e-18	0.0112901	0.0745005	8.87156e-19	0	0.0163959	0.00293081	0.32192	2.37827e-18	0	0	0	0.0558655	0.0010435	0.178003	0.00638412	0.00215494	0.00390875	0.000465573	0.0221563	0.00038562	0.0226487	1.00802e-18	0.053334	0.0173164	0	0	0.0378835	0.00610249	0.0182479	0.00109151	0.000483937	0	2.61034e-19
TCGA-QK-AA3J	7.15456e-19	0	6.04182e-18	0.0148772	0.123816	0.002433	0	0	0.0351205	3.76588e-18	1.38139e-20	4.93641e-19	0.00276998	1.90749e-17	0.00222219	0	2.16343e-19	0.0926616	0	0.000210496	0.00881745	0.00429648	0.367673	9.15504e-19	0.0358247	0	0.00415499	0.0740514	0.13889	0.171708	0.00467071	1.89284e-18	0	0	0.022727	0.00216916	1.38155e-18	2.00666e-18	0.0305883	0.0317422	1.67443e-18	3.40072e-18	0	0.00475943	0.0399227	0	0.000405489	1.34867e-18	6.826e-19
TCGA-UF-A7JH	0.202725	0.0031956	0.146909	0	0.0545511	0	1.20289e-18	1.53448e-18	0.0933157	1.70233e-18	0.0337305	0.0119305	0.00592908	0	0.00230686	0.077925	0.00111317	0.0535386	4.38226e-18	0	0.0639471	0.00130093	0.375303	0	0.0616178	0	1.78e-21	0.128906	0.00880033	0.215269	0.022274	0.0335344	0.0269071	0.0118566	0.0126843	0.000771204	0	0	0.0493992	0.0116657	0.00737472	0	0.129431	0.0461628	0.159529	8.70275e-19	0.00240597	4.75785e-20	2.09658e-18
TCGA-CN-4739	0.143948	0.000861227	0.03181	0.0851378	0.151912	0	0	0	0.0562876	1.60292e-18	2.93702e-22	0	0.0146602	0	0.0302902	0.0338458	0.032784	0.0155915	0	0.00281751	0.0333081	0.0134771	0.400149	1.15741e-18	0.061881	0	0.00332001	0.093624	0.0158448	0.189054	0.00820314	0.00151361	0.00650989	0.000424083	0.0127265	0.00064604	1.8834e-20	0.0210473	0.0445031	0.0431892	7.91864e-20	9.2118e-18	0	0.0197976	0.0136702	0.000758342	0.000211427	0.00682938	0
TCGA-CN-6023	0.275471	0	0	0.0773492	0.0587269	0.0103009	0.0122743	0.0016451	0	1.9601e-17	0.0123512	0.0691404	0.0549638	0.0276926	0.0378587	2.08797e-18	0.0257936	0.0317132	0.00184341	0.0227978	0.0155346	0.0238629	0.143073	0.000214526	0	0.010865	0.00166582	0.0465679	0.134144	0.0620905	0.00198668	0.0521125	0.0475866	0.00749462	0.0218384	0	0.00301449	0.0166097	0.0809002	0.0417231	0	1.24352e-18	1.2133e-18	0.00667112	0.00862541	0.00657868	0.002773	8.84603e-19	4.69628e-19
TCGA-CN-6988	3.38512e-19	5.58249e-20	0	0.00875364	0.0319028	0	0	3.29675e-21	0.0447996	5.01517e-18	0.00151997	2.33294e-19	0.000213954	1.69263e-19	3.68478e-19	0	0.00480903	0.0221743	2.13121e-18	4.04401e-19	0.029159	0.0224642	0.453181	1.55641e-18	5.97537e-19	6.61191e-18	0.00134023	0.0134586	0.0242631	0.228753	0.00803553	8.72735e-19	0	1.11659e-20	0.015502	0	0.00306083	1.20255e-18	0.0361225	0.0132713	0	0	0	0.0112232	0.0270672	0	0.000126027	0	0
TCGA-CN-A63T	0.261778	0.00122932	0.0598732	0.0135863	0.0659015	0.00763034	6.45775e-18	0	0.0556543	0	0.019528	2.7855e-19	0.0144577	2.25593e-18	0.0150273	0	0.000512586	0.101962	3.46725e-18	0.00769317	0.0378063	0.00140371	0.430705	5.16453e-19	0.0146544	0	0.00105124	0.0340701	0.0494947	0.210891	0.00841352	0.0286472	0.0339951	2.48348e-19	0.00548438	0.00173627	0.00388343	0.005729	0.0716468	0.0295527	0.0118545	7.79845e-18	0.0269765	0.0230422	0.0206584	0.00077577	0.00089996	4.24133e-19	0
TCGA-CV-5435	1.89271e-19	0	0.211172	0	0.0225483	3.35536e-19	0	4.46053e-19	0.0355961	0	0	1.60772e-19	9.69655e-05	1.92379e-18	0.00358325	4.6034e-19	0	0.0045803	0	0.00297822	0.0204999	0.0232644	0.216845	1.00086e-18	0.014844	0	0.000781929	0.0356382	0.157821	0.117742	0.00591015	0	2.08778e-20	0	0.0188242	3.18965e-20	0.00321235	0	0.0582679	0.0563313	9.09593e-18	6.15915e-18	0.0929929	0.00152976	0.136496	0	0.00732727	5.83298e-19	0
TCGA-CV-5443	0.341099	0	0.0998043	0.147403	0.150314	0	0.0202064	0	0.0326214	7.18727e-18	0.0213685	0.00580243	0.0354369	0.00579797	0.0306779	0.0204464	0.0507786	0.0621847	0	0.018109	0.0177811	0.00175909	0.276415	0	0.130529	7.77563e-18	0.00329128	0.0661416	0.0784118	0.112422	0.00495238	0.0349085	0.0334057	0	0.0169447	0	0	0.0504553	0.0605036	0.0891113	2.44684e-18	1.78287e-18	1.16394e-17	0.0143098	0.013611	5.73688e-19	0.00117087	1.94462e-18	1.26265e-17
TCGA-CV-7248	0.20575	0	0.0478771	0.0112907	0.00136767	0	0	0	0.00996587	7.50957e-18	0.000509989	1.98507e-18	0.00621724	0	0.0170878	0.00336965	0	0.0397089	9.46109e-19	0.00374855	0.0991506	0.0118895	0.338115	0	0.104114	1.93875e-18	0.00331827	0.486844	0.0296331	0.187489	0.0274484	0.0117372	0.0212503	0.00361695	0.00854096	0.0114515	0.00192934	7.57748e-18	0.0628739	0.0484441	0	9.69801e-19	0.161785	0.0472983	0.0188713	1.32744e-22	0.00247097	0	0
TCGA-CV-7422	0.15768	0.000180788	0.0668972	0.043665	0.0509093	0.0111261	0	1.40396e-20	0.00166736	2.63077e-17	0.00386659	3.99403e-20	0.0104084	0	0.00212526	0.023244	0.0173194	0.0621586	0	0	0.037801	0.00408875	0.259506	2.9603e-19	0.0457608	0	0.00238954	0.0638635	0	0.169155	0.0160504	0.0268399	0.0183592	0.000762578	0.0157027	0.000924548	0.011836	0.00735769	0.0496821	0.041399	4.09748e-19	0	1.23349e-18	0.0187856	0.0614799	0.00574621	0.000881074	0	1.04526e-17
TCGA-CV-A45W	0.289704	0	0.0115401	0.138381	0.0705712	0.00897967	9.3214e-19	0	0.077126	0	0.00959971	0.0146679	0.0234445	4.93107e-19	0.00279479	0.00224363	0.0161247	0.0260827	0	0.0122968	0.0512114	0.00216481	0.277878	0	0.0773979	0	0.00229112	0.101088	0.100392	0.126048	0.0132933	0.0842408	0.071196	0.0304377	0.013441	0.00164948	0.00499402	0.0358524	0.0672212	0.0270697	3.36572e-18	0	0.0997618	0.0367821	0.00618187	0	0.00106696	1.70875e-19	1.15721e-19
TCGA-CV-A460	0.303497	0.000605752	0.0899521	0.0760529	0.0873164	0.0064407	0.028267	0.00440762	0.0212296	4.17834e-18	0.00944397	0.0108804	0.0318314	0.000696939	0.0207778	0.0201786	0.0542854	0.0508152	1.17226e-21	0.0123996	0.0332735	0.0038636	0.381443	1.46736e-19	0.111162	0	0.000263724	0.149046	0.0130935	0.14547	0.00835841	0.0375203	0.0296096	0	0.0106358	0.000189235	0.0054997	0.028996	0.0373006	0.0764392	5.03502e-18	8.77234e-18	0.165328	0.0161826	0.0111526	0.0024094	0.00120264	0	0
TCGA-CV-A461	0.327989	0.00401806	0.0496405	0.0432079	0.0379658	1.03444e-20	0.00851357	0	0.0234027	0	0.00856941	0.0665108	0.0726133	0.0487564	0.055412	0	0.0317714	0.0524016	0	0.0227474	3.52671e-20	4.24317e-21	0.327195	1.10334e-18	0.0995224	0	3.14464e-20	0.242501	0.120041	0.167425	0	0.0496819	0.045311	0.00859587	0.00914314	0	0.00890675	0	0.0814179	0.0328114	1.04314e-18	2.53897e-19	0	0.00378973	0.0149618	0	0.00364484	1.28161e-18	0
TCGA-D6-A6EK	0.395896	0	0	0.0220547	0.0880349	0.00586315	0.0119099	0.00296247	0.094141	0.0359234	0.0229937	0.0359729	0.0272451	0.0296316	0.102824	1.74902e-19	0.0158552	0.0621228	6.54341e-19	0.0454704	0.0450157	0.0109463	0.497315	0	0.00968128	8.48066e-19	2.42639e-19	0.0859493	0.178822	0.264506	0.00642616	0.0211143	0.0310038	0	0.00118274	0.00415338	0.0054332	0.0107884	0.0708846	0.00155544	0.019881	0	0.199184	0.0458159	0.0145444	3.3251e-18	0.000611444	0	0
TCGA-D6-A74Q	0.0614704	0.00327272	0.0496986	0.0425511	0.065958	2.34088e-21	0	0	0.0681952	8.28503e-19	0.010974	2.93215e-19	0.0217837	0	8.65654e-20	0	0.0054389	0.064606	0	0	0.0105848	0.00908527	0.457083	8.44358e-20	0.049576	0	8.95702e-21	0.0368918	0.00254256	0.22873	5.42101e-20	0.00106379	0.00391124	0.00172192	0.00956576	0.000963933	0.00691105	0.0157239	0.0918987	0.0350088	0	0	0.0955068	0.0121307	0.0034704	0	0.000656079	0	0
TCGA-DQ-5629	0.00163131	0.000858154	0.0439792	1.44386e-19	0.01698	0.00557788	0	1.11856e-18	0.00572494	1.99569e-17	0.00145271	1.15052e-18	0.00378988	5.10257e-18	0.00155805	0	0.000697863	0.0401387	4.1759e-19	5.13453e-19	0.0302088	0.00219028	0.376965	6.4106e-19	0.0104045	3.86902e-18	0.000598613	0.0473988	0.0074217	0.186641	0.00832867	0	0	3.71742e-19	0.0104678	0.000724907	0.00450197	0	0.0716146	0.0237346	0	5.43508e-18	0.0467158	0.0110185	0.00369639	2.22103e-20	0.00233277	0	8.56795e-18
TCGA-F7-8298	0.0871829	2.00149e-19	0.138032	0	0.0252571	0.00290212	2.71577e-20	0.000691728	0.0326546	1.35457e-17	0.00421892	2.70939e-19	0	0.00226656	0.0126171	0.016533	0.00832402	0.0722077	0	0.00265444	0.0418043	0.0184687	0.332236	0	7.1769e-18	1.13722e-17	0	0.0236605	0.127165	0.19988	0.00737753	0.00315668	0.00692582	0.000248648	0.0153754	0.00237387	0	3.49568e-18	0.0180104	0.0543447	0.00100679	1.76444e-18	0.158879	0.0174549	0.0337943	7.39579e-19	0.000839472	0	0
TCGA-F7-A623	0.0832626	0	0	0.0270152	0	0.00575252	2.39315e-19	1.64949e-21	0.0986248	1.11917e-17	0.0159342	0.0611295	0.0431059	3.78649e-20	0	1.00383e-18	0.00246991	0.135583	0	0	0.0150549	0.00477237	0.349092	5.10989e-19	0	1.03405e-17	1.26965e-19	0.049392	0.00435596	0.180514	0.000523787	0.00897779	0.000254092	0.0150264	0.0288695	0.00158526	0.00493735	0	0.0458886	0.0198299	0.00750615	0	0.0145238	0.00674226	0.0206101	5.15776e-19	0.00170962	0.00215236	0
TCGA-QK-A8ZB	0.0513161	0.00447674	0.0471826	0.0107339	0.018783	2.65095e-20	0	5.73798e-19	0.0870432	0	0.0095629	0.0212049	2.82046e-19	1.11458e-18	0.0126839	1.2344e-19	0.00931878	0.0490076	2.59387e-18	3.77394e-19	0.0045849	0.0138807	0.412955	4.21197e-19	2.8074e-19	4.84591e-18	0	0.0896116	0.0125323	0.23492	0.000821496	0.00574091	0.00308075	0.00259	0.020462	0.000934921	0.000400867	0.000253184	0.00360896	0.0417291	0.00201101	0	0.235936	0.00134373	0.00436211	0	0.00150928	0	1.91882e-18
TCGA-T3-A92M	0.210391	0	0.153346	0.035743	0.00856333	0.00566978	0.00726351	0	0.0480943	0	0.0248095	0.0217731	0.0156787	0.0124305	0.00686721	3.35885e-18	0.0143925	0.0865736	0	0.00144712	0.00987632	0.00345158	0.236138	3.90933e-19	0.0765422	3.29979e-18	5.36175e-20	0.0821425	3.98393e-19	0.148652	0	0.0410387	0.0280873	0.00476143	0.0223607	1.6916e-21	0.000708954	7.32219e-19	0.057934	0.0108455	1.28168e-19	1.11435e-17	0.335445	0.00558937	0	8.00419e-19	0.00107315	0	4.7001e-19
TCGA-UF-A71D	0.0284133	0	0	0.0348194	0.0650899	0.0103795	0	7.5455e-20	0.088922	1.06136e-17	0.0235082	0	0.00180373	1.26506e-18	0.0138844	6.89442e-19	0.0205923	0.0704417	0	0	0.0328261	0.0143599	0.406488	6.16699e-19	2.20212e-19	3.3741e-19	0.0025487	0.0311904	0.00987082	0.210785	0.00616144	0.00272107	0.00282383	0.00166315	0.0187461	0	0.00222725	0.00537767	0.0547858	0.0212119	7.62169e-20	0	2.17144e-18	0.0169751	0.00907919	1.30858e-18	0.000312226	5.95499e-19	0
[truncated: 18 more columns]
